# Supplementary material for: Simultaneous RNA-Seq Analysis of a Mixed Transcriptome of Rice and Blast Fungus Interaction
Source: PLoS One. 2012 Nov 6;7(11):e49423. doi: 10.1371/journal.pone.0049423 (PMC3490861; doi:10.1371/journal.pone.0049423)
Supplement: Table S1 — Expression profiles and functional annotations of infection-responsive rice annotated transcripts. (XLSX) [file pone.0049423.s003.xlsx]

## Sheet: common, up
Table S1-A. Commonly up-regulated rice transcripts at the initial infection stage
	RPKM (COM)				RPKM (INC)
Transcript ID	Control	Infected	Fold changea	FDR	Control	Infected	Fold changea	FDR	RAP-DB Annotation	Homologs in UniProt & RefSeq	Pfam domain	putative secreted protein	Secretory protein by SignalP	Secretory pathway by TargetP	Localization by WoLFPSORT
Os03t0797500-01	0	3.42	4.42	0	0	1035.34	1036.34	0	Similar to Indole-3-glycerol phosphate lyase (Fragment). [-]	-	Trp_syntA: Tryptophan synthase alpha chain (PF00290.14)	No	Yes	No	chloroplast
Os01t0615100-01	3.63	223.64	48.5184	0	3.63	2749.85	594.136	0	Similar to Substilin /chymotrypsin-like inhibitor (Proteinase inhibitor). [-]	-	potato_inhibit: Potato inhibitor I family (PF00280.12)	No	No	No	cytosol
Os06t0530600-00	0	39.72	40.72	0	0	448.51	449.51	0	VQ domain containing protein. [-]	-	VQ: VQ motif (PF05678.8)	No	No	No	chloroplast
Os01t0615050-00	4.29	188.86	35.8904	0	4.29	1967.24	372.068	0	Proteinase inhibitor I13, potato inhibitor I family protein. [-]	-	potato_inhibit: Potato inhibitor I family (PF00280.12)	No	No	No	cytosol
Os06t0586000-01	0.79	51.5	29.3296	0	0.79	516.95	289.358	0	Conserved hypothetical protein. [-]	-	-	No	No	No	nuclear
Os01t0940700-02	8.78	249.88	25.6524	0	8.78	2848.75	291.385	0	Similar to Beta 1,3-glucanase. [-]	-	Glyco_hydro_17: Glycosyl hydrolases family 17 (PF00332.12)	Yes	Yes	Yes	extracellular
Os01t0940700-01	7.83	219.06	24.9219	0	7.83	2422.11	274.418	0	Similar to Glucan endo-1,3-beta-glucosidase GII precursor (EC 3.2.1.39) ((1->3)- beta-glucan endohydrolase GII) ((1->3)-beta-glucanase isoenzyme GII) (Beta-1,3-endoglucanase GII). [-]	-	Glyco_hydro_17: Glycosyl hydrolases family 17 (PF00332.12)	Yes	Yes	Yes	extracellular
Os12t0628600-01	2.82	84.24	22.3141	0	2.82	1017.4	266.597	0	Similar to Thaumatin-like pathogenesis-related protein 3 precursor. [-]	sp|P31110|TLP_ORYSJ, Desc:Thaumatin-like protein OS=Oryza sativa subsp. japonica GN=Os12g0628600 PE=1 SV=1, ID:1.000, Cov:0.584	Thaumatin: Thaumatin family (PF00314.11)	Yes	Yes	Yes	chloroplast
Os12t0555000-01	2.84	39.5	10.5469	0	2.84	1047.45	273.034	0	Similar to Probenazole-inducible protein PBZ1. [-]	sp|P38949|MPAC1_CARBE, Desc:Major pollen allergen Car b 1 isoforms 1A and 1B OS=Carpinus betulus PE=1 SV=2, ID:0.349, Cov:0.576	Bet_v_1: Pathogenesis-related protein Bet v I family (PF00407.13)	No	No	No	cytosol
Os08t0509100-01	0.86	21.47	12.0806	0	0.86	430.35	231.909	0	Similar to Lipoxygenase, chloroplast precursor (EC 1.13.11.12). [-]	sp|Q84YK8|LOXC2_ORYSJ, Desc:Probable lipoxygenase 8, chloroplastic OS=Oryza sativa subsp. japonica GN=CM-LOX2 PE=2 SV=1, ID:0.894, Cov:0.884	Lipoxygenase: Lipoxygenase (PF00305.13), PLAT: PLAT/LH2 domain (PF01477.17)	No	No	No	chloroplast
Os08t0509100-02	0.41	16.07	12.1064	0	0.41	324.49	230.844	0	Similar to Lipoxygenase. [-]	sp|Q84YK8|LOXC2_ORYSJ, Desc:Probable lipoxygenase 8, chloroplastic OS=Oryza sativa subsp. japonica GN=CM-LOX2 PE=2 SV=1, ID:0.671, Cov:0.770	PLAT: PLAT/LH2 domain (PF01477.17)	No	No	No	chloroplast
Os12t0555200-01	2.44	30.64	9.19767	0	2.44	802.14	233.471	0	Similar to Probenazole-inducible protein PBZ1. [-]	sp|Q43560|PR1_MEDSA, Desc:Class-10 pathogenesis-related protein 1 OS=Medicago sativa GN=MSPR10-1 PE=2 SV=1, ID:0.340, Cov:0.547	Bet_v_1: Pathogenesis-related protein Bet v I family (PF00407.13)	No	No	No	cytosol
Os06t0649000-01	0.14	24.02	21.9474	0	0.14	208.94	184.158	0	Similar to WRKY transcription factor 28. [-]	-	WRKY: WRKY DNA -binding domain (PF03106.9)	No	No	No	chloroplast
Os01t0816100-01	2.3	41.01	12.7303	0	2.3	612.57	185.93	0	Similar to NAC domain protein. [NAC4,NAC68,ONAC068,OnNAC4,OsNAC4]	-	NAM: No apical meristem (NAM) protein (PF02365.9)	No	No	No	mitochondria
Os12t0437800-01	3.91	21.98	4.68024	0	3.91	936.97	191.033	0	Similar to MPI. [-]	sp|P01053|ICI2_HORVU, Desc:Subtilisin-chymotrypsin inhibitor-2A OS=Hordeum vulgare PE=1 SV=2, ID:0.650, Cov:0.398	potato_inhibit: Potato inhibitor I family (PF00280.12)	No	No	No	cytosol
Os10t0527800-01	0	6.22	7.22	0	0	180.23	181.23	0	Similar to Tau class GST protein 3. [-]	-	GST_C: Glutathione S-transferase, C-terminal domain (PF00043.19), GST_N: Glutathione S-transferase, N-terminal domain (PF02798.14)	No	No	No	cytosol
Os11t0530600-01	0.45	2.18	2.1931	0.0006	0.45	259.99	179.993	0	Similar to Chalcone synthase C2 (EC 2.3.1.74) (Naringenin-chalcone synthase C2). [Oschs,chas,chs]	-	Chal_sti_synt_C: Chalcone and stilbene synthases, C-terminal domain (PF02797.9), Chal_sti_synt_N: Chalcone and stilbene synthases, N-terminal domain (PF00195.1)	No	No	No	cytosol
Os05t0427400-00	0.88	11.54	6.67021	0	0.88	323.03	172.356	0	Similar to Phenylalanine ammonia-lyase (Fragment). [ZB8]	sp|A2X7F7|PAL2_ORYSI, Desc:Phenylalanine ammonia-lyase OS=Oryza sativa subsp. indica GN=ZB8 PE=3 SV=1, ID:0.885, Cov:0.805	PAL: Phenylalanine and histidine ammonia-lyase (PF00221.13)	No	No	No	chloroplast
Os12t0448900-01	4.27	52.79	10.2068	0	4.27	863.73	164.085	0	Similar to Pathogen-inducible alpha-dioxygenase. [-]	gi|15232116|ref|NP_186791.1|, Desc:DOX1; lipoxygenase [Arabidopsis thaliana], ID:0.617, Cov:0.817	An_peroxidase: Animal haem peroxidase (PF03098.9)	No	No	No	cytosol
Os02t0209300-01	1.04	20.62	10.598	0	1.04	328.55	161.544	0	Hypothetical conserved gene. [-]	-	DUF1070: Protein of unknown function (DUF1070) (PF06376.6)	No	No	No	cytosol
Os07t0539100-02	2.16	109.09	34.8386	0	2.16	424.55	134.668	0	Glycoside hydrolase, family 17 protein. [-]	-	Glyco_hydro_17: Glycosyl hydrolases family 17 (PF00332.12), X8: X8 domain (PF07983.7)	Yes	Yes	Yes	extracellular
Os04t0121800-01	3.77	53.69	11.4654	0	3.77	737.02	154.721	0	Hypothetical conserved gene. [-]	-	-	No	Yes	No	chloroplast
Os05t0576600-01	0.64	9.39	6.33537	0	0.64	260.97	159.738	0	Conserved hypothetical protein. [-]	-	-	No	No	No	nuclear
Os07t0539100-01	1.97	99.66	33.8923	0	1.97	388.17	131.034	0	Glycoside hydrolase, family 17 protein. [-]	-	Glyco_hydro_17: Glycosyl hydrolases family 17 (PF00332.12), X8: X8 domain (PF07983.7)	Yes	Yes	Yes	extracellular
Os03t0663500-00	6.3	46.29	6.47808	0	6.3	1124.77	154.215	0	Similar to Osmotin precursor. [-]	-	Thaumatin: Thaumatin family (PF00314.11)	Yes	Yes	Yes	extracellular
Os01t0124401-01	0.37	14.2	11.0949	0	0.37	203.76	149.46	0	Similar to Bowman-Birk type bran trypsin inhibitor. [-]	-	Bowman-Birk_leg: Bowman-Birk serine protease inhibitor family (PF00228.14)	Yes	Yes	Yes	extracellular
Os01t0955100-01	0.87	13.5	7.75401	0	0.87	282.34	151.519	0	Similar to Avr9/Cf-9 rapidly elicited protein 57 (Fragment). [-]	-	efhand: EF hand (PF00036.26)	No	No	No	chloroplast
Os07t0677200-01	20.28	195.59	9.23825	0	20.28	2834.47	133.246	0	Peroxidase. [-]	-	peroxidase: Peroxidase (PF00141.17)	Yes	Yes	Yes	chloroplast
Os07t0677200-02	19.87	196.48	9.46239	0	19.87	2765.56	132.562	0	Similar to Peroxidase. [-]	-	peroxidase: Peroxidase (PF00141.17)	No	No	No	mitochondria
Os01t0714800-01	0.16	7.12	7	0	0.16	154.98	134.466	0	WRKY transcription factor 26. [-]	-	WRKY: WRKY DNA -binding domain (PF03106.9)	No	No	No	chloroplast
Os06t0547400-01	6.57	71.42	9.56671	0	6.57	989.15	130.799	0	Similar to Peroxidase P7 (EC 1.11.1.7) (TP7). [-]	sp|Q9FLC0|PER52_ARATH, Desc:Peroxidase 52 OS=Arabidopsis thaliana GN=PER52 PE=2 SV=1, ID:0.656, Cov:0.656	peroxidase: Peroxidase (PF00141.17)	Yes	Yes	Yes	chloroplast
Os10t0392400-01	1.49	24.94	10.4177	0	1.49	314.72	126.795	0	Tify domain containing protein. [-]	-	CCT_2: Divergent CCT motif (PF09425.4), tify: tify domain (PF06200.8)	No	No	No	chloroplast
Os07t0274700-01	1.11	13.69	6.96209	0	1.11	270.4	128.626	0	HvB12D protein (B12Dg1 protein). [-]	-	B12D: NADH-ubiquinone reductase complex 1 MLRQ subunit (PF06522.5)	No	Yes	No	cytosol
Os08t0482600-01	2.36	32.21	9.88393	0	2.36	401.6	119.821	0	Cupredoxin domain containing protein. [-]	gi|15219890|ref|NP_173664.1|, Desc:plastocyanin-like domain-containing protein [Arabidopsis thaliana], ID:0.473, Cov:0.465	Cu_bind_like: Plastocyanin-like domain (PF02298.11)	Yes	Yes	Yes	extracellular
Os11t0495400-00	0	6.04	7.04	0	0	120.34	121.34	0	- [-]	-	PHF5: PHF5-like protein (PF03660.8)	No	No	No	chloroplast
Os03t0300400-01	10.27	98.32	8.81278	0	10.27	1329.2	118.03	0	Pathogen-related protein (JIOsPR10). [-]	-	Bet_v_1: Pathogenesis-related protein Bet v I family (PF00407.13)	No	No	No	cytosol
Os10t0542900-01	0.55	19.15	13	0	0.55	172.74	112.09	0	Similar to chitinase. [Cht2,Cht8,OsChia2a]	-	Glyco_hydro_19: Chitinase class I (PF00182.13)	Yes	Yes	Yes	chloroplast
Os12t0518200-01	0.42	16.05	12.007	0	0.42	155.75	110.387	0	Protein of unknown function DUF6, transmembrane domain containing protein. [-]	gi|15238227|ref|NP_201275.1|, Desc:nodulin MtN21 family protein [Arabidopsis thaliana], ID:0.402, Cov:0.707	EamA: EamA-like transporter family (PF00892.14)	Yes	Yes	Yes	plasma membrane
Os01t0713200-01	14.19	397.46	26.2317	0	14.19	1448.33	95.4134	0	Similar to Beta-glucanase. [-]	-	Glyco_hydro_17: Glycosyl hydrolases family 17 (PF00332.12)	Yes	Yes	Yes	extracellular
Os12t0219900-00	16.52	136.64	7.85616	0	16.52	1818.01	103.825	0	- [-]	-	-	No	Yes	No	chloroplast
Os03t0739700-01	0.15	3.69	4.07826	0	0.15	116.27	101.974	0	Uncharacterised protein family UPF0114 domain containing protein. [-]	-	UPF0114: Uncharacterized protein family, UPF0114 (PF03350.10)	No	No	No	plasma membrane
Os12t0211900-01	0	10.31	11.31	0	0	91.86	92.86	0	Hypothetical conserved gene. [-]	-	-	Yes	Yes	Yes	extracellular
Os04t0180400-01	0.34	2.69	2.75373	0	0.34	134.29	100.963	0	Similar to Cytochrome P450 CYP99A1 (EC 1.14.-.-) (Fragment). [CYP99A2]	sp|Q7X7X4|C99A2_ORYSJ, Desc:Cytochrome P450 99A2 OS=Oryza sativa subsp. japonica GN=CYP99A2 PE=2 SV=2, ID:0.928, Cov:0.906	p450: Cytochrome P450 (PF00067.16)	No	Yes	No	chloroplast
Os09t0502533-00	0.42	7.01	5.64085	0	0.42	135.74	96.2958	0	Hypothetical conserved gene. [-]	-	-	No	No	No	mitochondria
Os01t0597800-02	0	5.05	6.05	0	0	94.09	95.09	0	UDP-glucuronosyl/UDP-glucosyltransferase family protein. [-]	-	UDPGT: UDP-glucoronosyl and UDP-glucosyl transferase (PF00201.12)	No	No	Yes	chloroplast
Os01t0348900-02	1.54	6.58	2.98425	0.0006	1.54	248.17	98.0984	0	SalT gene product (Salt-induced protein). [-]	-	Jacalin: Jacalin-like lectin domain (PF01419.11)	No	No	No	cytosol
Os10t0512450-00	1.51	18.07	7.59761	0	1.51	231.74	92.7251	0	Hypothetical gene. [-]	-	-	No	No	No	nuclear
Os07t0550600-01	0.36	4.5	4.04412	0	0.36	129.11	95.6691	0	Transferase family protein. [-]	-	Transferase: Transferase family (PF02458.9)	No	No	No	cytosol
Os10t0512400-01	0.94	14.38	7.92784	0	0.94	176.79	91.6443	0	Cytochrome P450 family protein. [-]	-	p450: Cytochrome P450 (PF00067.16)	No	Yes	No	chloroplast
Os01t0348900-01	1.43	6.15	2.94239	0.0006	1.43	233.69	96.5802	0	SalT gene product (Salt-induced protein). [ML,SALT,Sal1,SalT1]	-	Jacalin: Jacalin-like lectin domain (PF01419.11)	No	No	No	cytosol
Os08t0137800-01	0	4.13	5.13	0	0	93.01	94.01	0	Cupredoxin domain containing protein. [-]	sp|P60496|BABL_LILLO, Desc:Chemocyanin OS=Lilium longiflorum PE=1 SV=1, ID:0.505, Cov:0.328	Cu_bind_like: Plastocyanin-like domain (PF02298.11)	Yes	Yes	Yes	vacuolar membrane
Os03t0676400-01	1.18	7.23	3.77523	0	1.18	201.15	92.7294	0	VQ domain containing protein. [-]	-	VQ: VQ motif (PF05678.8)	No	No	No	mitochondria
Os09t0255400-01	1.25	10.68	5.19111	0	1.25	200.63	89.6133	0	Similar to Indole-3-glycerol phosphate synthase, chloroplast precursor (EC 4.1.1.48) (IGPS). [-]	-	IGPS: Indole-3-glycerol phosphate synthase (PF00218.15)	No	Yes	No	chloroplast
Os03t0437200-01	0.18	4.92	5.01695	0	0.18	102.49	87.7034	0	Zinc finger, C2H2-type domain containing protein. [-]	-	-	No	Yes	No	nuclear
Os01t0841700-01	1.07	16.14	8.28019	0	1.07	171.69	83.4251	0	Similar to Isoform ERG1b of Elicitor-responsive protein 1. [FIERG1,Rpp17]	-	C2: C2 domain (PF00168.24)	No	No	No	cytosol
Os09t0255400-02	1.24	10.29	5.04018	0	1.24	192.79	86.5134	0	Similar to indole-3-glycerol phosphate synthase. [-]	-	IGPS: Indole-3-glycerol phosphate synthase (PF00218.15)	No	Yes	No	chloroplast
Os03t0389700-02	5.37	27.31	4.44427	0	5.37	547.22	86.0628	0	Similar to Phospho-2-dehydro-3-deoxyheptonate aldolase 1, chloroplastic. [-]	-	DAHP_synth_2: Class-II DAHP synthetase family (PF01474.10)	No	No	No	cytosol
Os02t0327500-01	1.13	14.5	7.277	0	1.13	173.53	81.939	0	Protein of unknown function DUF266, plant family protein. [-]	-	Branch: Core-2/I-Branching enzyme (PF02485.15)	No	No	No	plasma membrane
Os05t0104300-00	0.84	8.41	5.11413	0	0.84	153.62	84.0326	0	Leucine-rich repeat, N-terminal domain containing protein. [-]	gi|240256417|ref|NP_199740.4|, Desc:protein binding [Arabidopsis thaliana], ID:0.486, Cov:0.351	LRRNT_2: Leucine rich repeat N-terminal domain (PF08263.6), LRR_1: Leucine Rich Repeat (PF00560.27)	Yes	Yes	Yes	chloroplast
Os03t0389700-01	5.4	26.91	4.36094	0	5.4	541.29	84.7328	0	Similar to Phospho-2-dehydro-3-deoxyheptonate aldolase 1, chloroplastic. [-]	-	DAHP_synth_2: Class-II DAHP synthetase family (PF01474.10)	No	No	No	cytosol
Os01t0597800-01	0	4.39	5.39	0	0	81.4	82.4	0	UDP-glucuronosyl/UDP-glucosyltransferase family protein. [-]	-	UDPGT: UDP-glucoronosyl and UDP-glucosyl transferase (PF00201.12)	No	No	Yes	chloroplast
Os03t0180900-01	0.88	10.03	5.86702	0	0.88	147.73	79.1117	0	Tify domain containing protein. [-]	-	CCT_2: Divergent CCT motif (PF09425.4), tify: tify domain (PF06200.8)	No	No	No	chloroplast
Os01t0160800-01	0.16	4.21	4.49138	0	0.16	90.85	79.181	0	Similar to Protein synthesis inhibitor II (EC 3.2.2.22) (Ribosome-inactivating protein II) (rRNA N-glycosidase). [-]	-	RIP: Ribosome inactivating protein (PF00161.13)	No	No	No	chloroplast
Os08t0112300-01	1.21	6.94	3.59276	0	1.21	173.88	79.1312	0	Transferase family protein. [-]	gi|15225603|ref|NP_181527.1|, Desc:transferase family protein [Arabidopsis thaliana], ID:0.366, Cov:0.844	Transferase: Transferase family (PF02458.9)	No	No	No	chloroplast
Os09t0502500-01	0.45	6.7	5.31034	0	0.45	110.78	77.0897	0	Alcohol dehydrogenase superfamily, zinc-containing protein. [-]	-	ADH_N: Alcohol dehydrogenase GroES-like domain (PF08240.6)	No	No	No	cytosol
Os06t0128800-01	1.44	19.97	8.59426	0	1.44	174.79	72.0451	0	Conserved hypothetical protein. [-]	-	-	No	No	No	nuclear
Os10t0503250-00	0.4	3.16	2.97143	0.0006	0.4	107.3	77.3571	0	Hypothetical conserved gene. [-]	-	-	No	No	No	nuclear
Os04t0615200-01	0.64	6.35	4.48171	0	0.64	122.37	75.2256	0	Conserved hypothetical protein. [-]	-	CYSTM: Cysteine-rich TM module stress tolerance (PF12734.1)	No	No	No	extracellular
Os04t0615200-02	0.62	6.16	4.41975	0	0.62	120.07	74.7346	0	Conserved hypothetical protein. [-]	-	CYSTM: Cysteine-rich TM module stress tolerance (PF12734.1)	No	No	No	extracellular
Os04t0517100-01	0.43	8.04	6.32168	0	0.43	101.92	71.972	0	Similar to OSIGBa0145M07.4 protein. [-]	sp|Q7XBH4|MYB4_ORYSJ, Desc:Myb-related protein Myb4 OS=Oryza sativa subsp. japonica GN=MYB4 PE=2 SV=2, ID:1.000, Cov:0.074	Myb_DNA-binding: Myb-like DNA-binding domain (PF00249.25)	No	No	No	mitochondria
Os08t0141400-01	0	2.98	3.98	0	0	72.93	73.93	0	Similar to External rotenone-insensitive NADPH dehydrogenase. [-]	gi|18412775|ref|NP_567283.1|, Desc:NDB2 (NAD(P)H dehydrogenase B2); FAD binding / disulfide oxidoreductase/ oxidoreductase [Arabidopsis thaliana], ID:0.758, Cov:0.305	-	No	No	No	mitochondria
Os01t0597600-01	0.13	10.4	10.0885	0	0.13	75.08	67.3274	0	Amino acid transporter, transmembrane domain containing protein. [-]	-	Aa_trans: Transmembrane amino acid transporter protein (PF01490.12)	No	No	No	vacuolar membrane
Os07t0127500-01	0	5.78	6.78	0	0	69.54	70.54	0	Similar to PR-1a pathogenesis related protein (Hv-1a) precursor. [-]	-	CAP: Cysteine-rich secretory protein family (PF00188.20)	Yes	Yes	Yes	chloroplast
Os01t0699600-01	0.15	3.82	4.1913	0	0.15	81.44	71.687	0	Serine/threonine protein kinase domain containing protein. [-]	-	Pkinase: Protein kinase domain (PF00069.19)	No	No	No	chloroplast
Os03t0218450-00	6.07	22.79	3.36492	0	6.07	510.21	72.3069	0	Hypothetical gene. [-]	-	-	No	No	No	cytosol
Os02t0205500-01	0.81	12.51	7.46409	0	0.81	122.38	68.1657	0	Similar to Fatty acid elongase 1. [-]	-	ACP_syn_III_C: 3-Oxoacyl-[acyl-carrier-protein (ACP)] synthase III C terminal (PF08541.1), FAE1_CUT1_RppA: FAE1/Type III polyketide synthase-like protein (PF08392.1)	No	No	No	plasma membrane
Os02t0240100-01	18.8	301	15.2525	0	18.8	1158.26	58.5485	0	Similar to Peroxidase 2 (Fragment). [-]	-	peroxidase: Peroxidase (PF00141.17)	Yes	Yes	Yes	chloroplast
Os03t0218400-01	4.96	17.94	3.17785	0	4.96	393.46	66.1846	0	Similar to Hexose transporter. [-]	-	Sugar_tr: Sugar (and other) transporter (PF00083.18)	No	No	No	plasma membrane
Os03t0218400-02	4.91	17.78	3.17766	0	4.91	389.93	66.1472	0	Similar to Hexose transporter. [-]	-	Sugar_tr: Sugar (and other) transporter (PF00083.18)	No	No	No	plasma membrane
Os06t0549900-01	0.1	1.4	2.18182	0.0006	0.1	72.48	66.8	0	FAD linked oxidase, N-terminal domain containing protein. [-]	-	BBE: Berberine and berberine like (PF08031.6), FAD_binding_4: FAD binding domain (PF01565.17)	Yes	Yes	Yes	chloroplast
Os02t0624300-01	0.19	6.2	6.05042	0	0.19	73.88	62.9244	0	Similar to Y19 protein. [-]	-	Myb_DNA-binding: Myb-like DNA-binding domain (PF00249.25)	No	No	No	nuclear
Os02t0626600-00	0	1.87	2.87	0	0	63.58	64.58	0	Phenylalanine ammonia-lyase family protein. [-]	-	PAL: Phenylalanine and histidine ammonia-lyase (PF00221.13)	No	No	No	chloroplast
Os01t0160800-02	0.13	3.26	3.76991	0	0.13	70.42	63.2035	0	Similar to Protein synthesis inhibitor II (EC 3.2.2.22) (Ribosome-inactivating protein II) (rRNA N-glycosidase). [-]	-	RIP: Ribosome inactivating protein (PF00161.13)	No	No	No	chloroplast
Os07t0622200-01	12.58	85.02	6.33432	0	12.58	819.97	60.4543	0	Similar to M-160-u1_1 (Fragment). [-]	-	DAHP_synth_2: Class-II DAHP synthetase family (PF01474.10)	No	No	No	chloroplast
Os08t0157500-01	5.79	44.94	6.76583	0	5.79	394.98	58.3181	0	Similar to Caffeic acid 3-O-methyltransferase (EC 2.1.1.68) (S-adenosysl-L- methionine:caffeic acid 3-O-methyltransferase) (COMT) (CAOMT). [COMT,ROMT-9]	sp|Q6ZD89|OMT1_ORYSJ, Desc:Quercetin 3-O-methyltransferase 1 OS=Oryza sativa subsp. japonica GN=ROMT-9 PE=1 SV=1, ID:0.867, Cov:0.775	Dimerisation: Dimerisation domain (PF08100.5), Methyltransf_2: O-methyltransferase (PF00891.12)	No	No	No	cytosol
Os03t0860100-01	0	2.61	3.61	0	0	60.08	61.08	0	Similar to Ethylene-responsive transcription factor 2 (Ethylene-responsive element binding factor 2) (EREBP-2) (AtERF2). [-]	-	AP2: AP2 domain (PF00847.14)	No	No	No	nuclear
Os02t0626532-01	0	1.84	2.84	0	0	60.26	61.26	0	Hypothetical gene. [-]	-	-	No	No	No	chloroplast
Os01t0826400-01	1.91	20.6	7.42268	0	1.91	163.44	56.5086	0	WRKY transcription factor 24 (WRKY24). [-]	-	WRKY: WRKY DNA -binding domain (PF03106.9)	No	No	No	nuclear
Os12t0491800-01	0.49	5.53	4.38255	0	0.49	86.18	58.5101	0	Similar to Ent-kaurene synthase 1A. [KS10,OsKS10,OsKSL10]	sp|Q2QQJ5|KSL10_ORYSJ, Desc:Ent-sandaracopimara-8(14),15-diene synthase OS=Oryza sativa subsp. japonica GN=KSL10 PE=2 SV=2, ID:0.968, Cov:0.866	Terpene_synth: Terpene synthase, N-terminal domain (PF01397.15), Terpene_synth_C: Terpene synthase family, metal binding domain (PF03936.10)	No	No	No	chloroplast
Os10t0380100-01	0.22	4.35	4.38525	0	0.22	69.47	57.7623	0	Transferase family protein. [-]	-	Transferase: Transferase family (PF02458.9)	No	No	No	chloroplast
Os01t0584900-01	0.18	4.23	4.4322	0	0.18	65.92	56.7119	0	WRKY transcription factor 28-like (WRKY5) (WRKY transcription factor 77). [-]	-	WRKY: WRKY DNA -binding domain (PF03106.9)	No	No	No	cytosol
Os07t0622250-00	8.09	47.56	5.34213	0	8.09	487.38	53.7272	0	Hypothetical conserved gene. [-]	-	-	No	Yes	No	chloroplast
Os11t0210201-00	1.04	10.96	5.86275	0	1.04	107.53	53.201	0	Conserved hypothetical protein. [-]	-	-	No	No	No	nuclear
Os01t0714600-01	1.16	10.58	5.36111	0	1.16	114.78	53.6019	0	Conserved hypothetical protein. [-]	-	-	No	No	No	chloroplast
Os10t0528651-00	0	8.74	9.74	0	0	46.4	47.4	0	Non-protein coding gene. [-]	-	-	No	No	No	-
Os11t0690066-00	0.25	2.52	2.816	0	0.25	66.89	54.312	0	Serine/threonine protein kinase domain containing protein. [-]	-	Pkinase: Protein kinase domain (PF00069.19)	Yes	Yes	Yes	chloroplast
Os02t0569900-01	0.24	2.66	2.95161	0	0.24	65.62	53.7258	0	Cytochrome P450 family protein. [-]	-	p450: Cytochrome P450 (PF00067.16)	No	Yes	No	chloroplast
Os07t0225300-01	1.25	20.58	9.59111	0	1.25	103.2	46.3111	0	OsNAC3 protein. [NAC3,NAC67,ONAC067,OsNAC3]	-	NAM: No apical meristem (NAM) protein (PF02365.9)	No	No	No	nuclear
Os07t0192000-01	2.82	10.27	2.95026	0	2.82	201.15	52.9188	0	ATPase, AAA-type, core domain containing protein. [-]	-	AAA: ATPase family associated with various cellular activities (AAA) (PF00004.23)	Yes	Yes	Yes	chloroplast
Os05t0542800-03	1.29	10.53	5.03493	0	1.29	115.03	50.6681	0	Similar to polygalacturonase. [-]	sp|Q94AJ5|PGLR5_ARATH, Desc:Probable polygalacturonase At1g80170 OS=Arabidopsis thaliana GN=At1g80170 PE=2 SV=1, ID:0.480, Cov:0.737	Glyco_hydro_28: Glycosyl hydrolases family 28 (PF00295.11)	Yes	Yes	Yes	vacuolar membrane
Os02t0718100-01	0.99	9.53	5.29146	0	0.99	98.97	50.2362	0	Conserved hypothetical protein. [-]	-	-	Yes	Yes	Yes	vacuolar membrane
Os03t0389601-00	4.93	14.57	2.62563	0	4.93	311.41	52.683	0	Hypothetical conserved gene. [-]	-	-	No	No	No	chloroplast
Os05t0542800-02	1.2	10.04	5.01818	0	1.2	109.01	50.0045	0	Similar to polygalacturonase. [-]	sp|Q94AJ5|PGLR5_ARATH, Desc:Probable polygalacturonase At1g80170 OS=Arabidopsis thaliana GN=At1g80170 PE=2 SV=1, ID:0.480, Cov:0.688	Glyco_hydro_28: Glycosyl hydrolases family 28 (PF00295.11)	Yes	Yes	Yes	vacuolar membrane
Os05t0537100-00	4.95	57.68	9.86218	0	4.95	263.72	44.4908	0	WRKY transcription factor 10. [-]	sp|Q8VWQ5|WRK50_ARATH, Desc:Probable WRKY transcription factor 50 OS=Arabidopsis thaliana GN=WRKY50 PE=1 SV=1, ID:0.761, Cov:0.185	WRKY: WRKY DNA -binding domain (PF03106.9)	No	No	No	cytosol
Os05t0542800-01	1.1	9.13	4.82381	0	1.1	102.66	49.3619	0	Pectin lyase fold/virulence factor domain containing protein. [-]	sp|Q94AJ5|PGLR5_ARATH, Desc:Probable polygalacturonase At1g80170 OS=Arabidopsis thaliana GN=At1g80170 PE=2 SV=1, ID:0.490, Cov:0.642	Glyco_hydro_28: Glycosyl hydrolases family 28 (PF00295.11)	Yes	Yes	Yes	vacuolar membrane
Os01t0375200-03	0.75	8.24	5.28	0	0.75	84.44	48.8229	0	Similar to shikimate biosynthesis protein aroDE. [-]	-	DHquinase_I: Type I 3-dehydroquinase (PF01487.9), Shikimate_DH: Shikimate / quinate 5-dehydrogenase (PF01488.14), Shikimate_dh_N: Shikimate dehydrogenase substrate binding domain (PF08501.5)	No	No	No	cytosol
Os08t0448000-01	3.18	13.24	3.4067	0	3.18	209.76	50.4211	0	Similar to 4-coumarate--CoA ligase 1 (EC 6.2.1.12) (4CL 1) (4-coumaroyl-CoA synthase 1) (Clone 4CL14) (Fragment). [-]	sp|Q6ZAC1|4CL5_ORYSJ, Desc:Probable 4-coumarate--CoA ligase 5 OS=Oryza sativa subsp. japonica GN=4CL5 PE=2 SV=1, ID:0.928, Cov:0.817	AMP-binding: AMP-binding enzyme (PF00501.22)	No	No	No	cytosol
Os06t0215100-01	0.24	7.19	6.60484	0	0.24	57.23	46.9597	0	Protein of unknown function DUF1645 family protein. [-]	gi|79323119|ref|NP_001031423.1|, Desc:AR781 [Arabidopsis thaliana], ID:0.413, Cov:0.116	DUF1645: Protein of unknown function (DUF1645) (PF07816.5)	No	No	No	nuclear
Os03t0661600-01	4.03	27.78	5.72167	0	4.03	237.54	47.4235	0	Similar to Alpha-amylase/trypsin inhibitor (Antifungal protein). [-]	-	Thaumatin: Thaumatin family (PF00314.11)	No	Yes	No	chloroplast
Os10t0440500-00	4.04	33.39	6.82341	0	4.04	227.14	45.2659	0	Heavy metal transport/detoxification protein domain containing protein. [-]	-	-	No	No	No	cytosol
Os02t0514500-01	0.36	3.64	3.41176	0	0.36	65.18	48.6618	0	Glycerophosphoryl diester phosphodiesterase family protein. [-]	-	GDPD: Glycerophosphoryl diester phosphodiesterase family (PF03009.11)	No	No	No	chloroplast
Os02t0682300-01	4.35	14.64	2.92336	0	4.35	261.49	49.0636	0	Zinc finger, RING/FYVE/PHD-type domain containing protein. [-]	-	zf-rbx1: RING-H2 zinc finger (PF12678.1)	Yes	Yes	Yes	extracellular
Os01t0375200-02	0.65	7.16	4.94545	0	0.65	75.86	46.5818	0	Similar to shikimate biosynthesis protein aroDE. [-]	-	DHquinase_I: Type I 3-dehydroquinase (PF01487.9), Shikimate_DH: Shikimate / quinate 5-dehydrogenase (PF01488.14), Shikimate_dh_N: Shikimate dehydrogenase substrate binding domain (PF08501.5)	Yes	Yes	Yes	cytosol
Os01t0796000-01	6.89	28.5	3.73891	0	6.89	373.76	47.4981	0	Conserved hypothetical protein. [-]	-	-	Yes	Yes	Yes	extracellular
Os03t0741100-01	1.16	16.51	8.10648	0	1.16	91.16	42.6667	0	Basic helix-loop-helix dimerisation region bHLH domain containing protein. [-]	-	HLH: Helix-loop-helix DNA-binding domain (PF00010.20)	No	No	No	nuclear
Os03t0181100-02	1.17	14.51	7.14747	0	1.17	92.92	43.2811	0	Tify domain containing protein. [-]	-	CCT_2: Divergent CCT motif (PF09425.4), tify: tify domain (PF06200.8)	No	Yes	No	chloroplast
Os03t0289800-01	1.29	19.79	9.0786	0	1.29	93.41	41.2271	0	Similar to Leucoanthocyanidin dioxygenase-like protein. [-]	-	2OG-FeII_Oxy: 2OG-Fe(II) oxygenase superfamily (PF03171.14)	No	No	No	cytosol
Os06t0579100-01	1.54	5.68	2.62992	0	1.54	119.25	47.3425	0	Hypothetical protein. [-]	-	-	Yes	Yes	Yes	vacuolar membrane
Os01t0609900-01	1.3	13.02	6.09565	0	1.3	99.76	43.8087	0	Similar to Pleiotropic drug resistance protein 4. [OsPDR8,P0410E03.16,PDR4]	-	ABC_tran: ABC transporter (PF00005.21)	No	No	No	cytosol
Os01t0375200-01	0.61	6.71	4.78882	0	0.61	71.52	45.0435	0	Similar to Dehydroquinate dehydratase/shikimate dehydrogenase precursor (EC 1.1.1.25) (EC 4.2.1.10) (Fragment). [-]	-	DHquinase_I: Type I 3-dehydroquinase (PF01487.9), Shikimate_DH: Shikimate / quinate 5-dehydrogenase (PF01488.14), Shikimate_dh_N: Shikimate dehydrogenase substrate binding domain (PF08501.5)	No	No	No	chloroplast
Os10t0491000-01	2.98	15.32	4.1005	0	2.98	179.46	45.3417	0	Plant Basic Secretory Protein family protein. [-]	-	BSP: Plant Basic Secretory Protein (PF04450.6)	Yes	Yes	Yes	extracellular
Os02t0654700-01	3.73	35.78	7.7759	0	3.73	196	41.649	0	APETALA2 (AP2) gene 59.,Abiotic stress.,AP2/ERF family protein. [AP59]	-	AP2: AP2 domain (PF00847.14)	No	No	No	nuclear
Os05t0474800-01	0.53	4.07	3.31373	0	0.53	69.46	46.0523	0	WRKY transcription factor 70. [-]	sp|Q9SVB7|WRK13_ARATH, Desc:Probable WRKY transcription factor 13 OS=Arabidopsis thaliana GN=WRKY13 PE=2 SV=1, ID:0.645, Cov:0.102	WRKY: WRKY DNA -binding domain (PF03106.9)	No	No	No	nuclear
Os01t0609900-02	1.24	12.81	6.16518	0	1.24	95.73	43.183	0	Similar to PDR-like ABC transporter (PDR4 ABC transporter). [-]	-	ABC2_membrane: ABC-2 type transporter (PF01061.18), ABC_tran: ABC transporter (PF00005.21), PDR_assoc: Plant PDR ABC transporter associated (PF08370.5)	No	No	No	plasma membrane
Os01t0795600-01	2.48	14.34	4.40805	0	2.48	153.25	44.3247	0	Conserved hypothetical protein. [-]	-	-	Yes	Yes	Yes	extracellular
Os03t0181100-01	1.05	13.16	6.90732	0	1.05	83.71	41.322	0	Tify domain containing protein. [-]	-	CCT_2: Divergent CCT motif (PF09425.4), tify: tify domain (PF06200.8)	No	Yes	No	chloroplast
Os09t0127300-01	11.09	76.37	6.3995	0	11.09	503.1	41.6956	0	NAD(P)-binding domain containing protein. [-]	-	Epimerase: NAD dependent epimerase/dehydratase family (PF01370.15)	No	No	No	chloroplast
Os01t0132000-01	8.35	26.9	2.98396	0	8.35	415.42	44.5369	0	Similar to Wound-induced protease inhibitor (WIP1). [-]	-	Bowman-Birk_leg: Bowman-Birk serine protease inhibitor family (PF00228.14)	Yes	Yes	Yes	extracellular
Os01t0793800-01	2.83	23.35	6.3577	0	2.83	154.84	40.6893	0	Conserved hypothetical protein. [-]	-	-	No	No	No	nuclear
Os03t0289800-02	0.94	15.6	8.5567	0	0.94	73.63	38.4691	0	Similar to Leucoanthocyanidin dioxygenase-like protein. [-]	-	2OG-FeII_Oxy: 2OG-Fe(II) oxygenase superfamily (PF03171.14)	No	No	No	cytosol
Os03t0289850-01	1.16	17.19	8.4213	0	1.16	82.05	38.4491	0	Hypothetical gene. [-]	-	-	No	No	No	cytosol
Os11t0702100-01	0	5.55	6.55	0	0	38.88	39.88	0	Similar to Class III chitinase homologue (OsChib3H-h) (Fragment). [-]	-	Glyco_hydro_18: Glycosyl hydrolases family 18 (PF00704.22)	Yes	Yes	Yes	chloroplast
Os04t0578000-01	2.51	14.88	4.52422	0	2.51	144.78	41.5328	0	Similar to 1-aminocyclopropane-1-carboxylate synthase (EC 4.4.1.14) (Fragment). [-]	sp|Q01912|1A1C_VIGRR, Desc:1-aminocyclopropane-1-carboxylate synthase (Fragment) OS=Vigna radiata var. radiata GN=ACS5 PE=2 SV=1, ID:0.670, Cov:0.521	Aminotran_1_2: Aminotransferase class I and II (PF00155.15)	No	No	No	cytosol
Os06t0215000-01	0.52	7.29	5.45395	0	0.52	59.52	39.8158	0	Conserved hypothetical protein. [-]	gi|79323119|ref|NP_001031423.1|, Desc:AR781 [Arabidopsis thaliana], ID:0.413, Cov:0.126	-	Yes	Yes	Yes	chloroplast
Os04t0556400-01	0.24	5.73	5.42742	0	0.24	48.39	39.8306	0	Similar to Cis-zeatin O-glucosyltransferase 1 (EC 2.4.1.215) (cisZOG1). [-]	sp|Q93XP7|CZOG1_MAIZE, Desc:Cis-zeatin O-glucosyltransferase 1 OS=Zea mays GN=CISZOG1 PE=1 SV=1, ID:0.833, Cov:0.015	UDPGT: UDP-glucoronosyl and UDP-glucosyl transferase (PF00201.12)	No	No	No	chloroplast
Os04t0406600-01	8.03	23.69	2.73422	0	8.03	374.67	41.6024	0	Prephenate dehydratase domain containing protein. [-]	sp|Q9SGD6|AROD6_ARATH, Desc:Arogenate dehydratase/prephenate dehydratase 6, chloroplastic OS=Arabidopsis thaliana GN=ADT6 PE=1 SV=1, ID:0.773, Cov:0.684	PDT: Prephenate dehydratase (PF00800.12)	No	No	No	chloroplast
Os12t0635400-01	1.69	6.17	2.66543	0.0006	1.69	110.44	41.4275	0	VQ domain containing protein. [-]	gi|15227762|ref|NP_179873.1|, Desc:VQ motif-containing protein [Arabidopsis thaliana], ID:0.500, Cov:0.162	VQ: VQ motif (PF05678.8)	No	No	No	nuclear
Os01t0760000-01	3.95	16.71	3.57778	0	3.95	199.24	40.4525	0	Similar to Dynein light chain 1, cytoplasmic. [-]	-	Dynein_light: Dynein light chain type 1 (PF01221.12)	No	Yes	No	cytosol
Os01t0695800-01	1.1	4.82	2.77143	0.0006	1.1	85.01	40.9571	0	Similar to Multidrug resistance protein 1 homolog. [-]	-	ABC_tran: ABC transporter (PF00005.21)	No	No	No	cytosol
Os01t0609300-01	3.25	7.85	2.08235	0	3.25	171.93	40.6894	0	Similar to Pleiotropic drug resistance protein 3. [OsPDR3,OsPDR9,PDR3,PDR9]	-	ABC2_membrane: ABC-2 type transporter (PF01061.18), ABC_tran: ABC transporter (PF00005.21), PDR_assoc: Plant PDR ABC transporter associated (PF08370.5)	No	No	No	chloroplast
Os01t0389200-01	0.2	3.58	3.81667	0	0.2	45.66	38.8833	0	Protein of unknown function DUF679 family protein. [-]	-	DUF679: Protein of unknown function (DUF679) (PF05078.6)	No	No	No	plasma membrane
Os07t0550500-01	2.48	10	3.16092	0	2.48	135.42	39.2011	0	Hypothetical conserved gene. [-]	-	B_lectin: D-mannose binding lectin (PF01453.18), DUF3660: Receptor serine/threonine kinase (PF12398.2), PAN_2: PAN-like domain (PF08276.5), Pkinase_Tyr: Protein tyrosine kinase (PF07714.1), S_locus_glycop: S-locus glycoprotein family (PF00954.14)	Yes	Yes	Yes	plasma membrane
Os12t0517800-01	0.11	4.1	4.59459	0	0.11	40.16	37.0811	0	Hypothetical conserved gene. [-]	gi|30693682|ref|NP_175030.2|, Desc:integral membrane family protein / nodulin MtN21-related [Arabidopsis thaliana], ID:0.376, Cov:0.161	-	No	No	No	mitochondria
Os10t0535800-01	1	6.21	3.605	0	1	74.8	37.9	0	Protein of unknown function Cys-rich domain containing protein. [-]	-	PLAC8: PLAC8 family (PF04749.11)	No	No	No	chloroplast
Os07t0123800-01	0.95	8.02	4.62564	0	0.95	70.67	36.7538	0	Uncharacterised conserved protein UCP031279 domain containing protein. [-]	-	-	No	No	No	chloroplast
Os01t0699500-01	1.45	9.51	4.2898	0	1.45	88.85	36.6735	0	Serine/threonine protein kinase domain containing protein. [-]	-	Pkinase: Protein kinase domain (PF00069.19)	No	No	No	mitochondria
Os10t0555100-01	4.23	31.27	6.17017	0	4.23	179.18	34.4512	0	Similar to DNA chromosome 4, ESSA I CONTIG fragment NO. 6 (Glucosyltransferase like protein). [-]	-	Glyco_transf_8: Glycosyl transferase family 8 (PF01501.14)	Yes	Yes	Yes	plasma membrane
Os05t0228000-01	0.27	2.47	2.73228	0	0.27	47.01	37.8031	0	Purine and other phosphorylases, family 1 protein. [-]	gi|145348229|ref|NP_194623.2|, Desc:catalytic [Arabidopsis thaliana], ID:0.555, Cov:0.578	PNP_UDP_1: Phosphorylase superfamily (PF01048.14)	Yes	Yes	Yes	chloroplast
Os01t0609300-02	2.54	6.82	2.20904	0	2.54	133.5	37.9944	0	Hypothetical conserved gene. [-]	-	ABC2_membrane: ABC-2 type transporter (PF01061.18)	No	No	No	plasma membrane
Os11t0117400-00	0	14.64	15.64	0	0	23.51	24.51	0	DNA-binding WRKY domain containing protein. [-]	-	WRKY: WRKY DNA -binding domain (PF03106.9)	No	No	No	nuclear
Os03t0180800-01	0	2.67	3.67	0	0	35.47	36.47	0	Tify domain containing protein. [-]	-	CCT_2: Divergent CCT motif (PF09425.4), tify: tify domain (PF06200.8)	No	Yes	No	chloroplast
Os08t0520000-01	0.26	4.69	4.51587	0	0.26	43.81	35.5635	0	Mitochondrial substrate carrier family protein. [-]	gi|15231083|ref|NP_188659.1|, Desc:mitochondrial substrate carrier family protein [Arabidopsis thaliana], ID:0.679, Cov:0.615	Mito_carr: Mitochondrial carrier protein (PF00153.21)	No	No	No	cytosol
Os11t0483000-00	1.82	13.25	5.05319	0	1.82	94.04	33.7021	0	Similar to Cytochrome P450 family protein, expressed. [-]	-	p450: Cytochrome P450 (PF00067.16)	Yes	Yes	Yes	chloroplast
Os11t0482901-01	1.61	11.12	4.64368	0	1.61	87.47	33.8966	0	Hypothetical gene. [-]	-	-	No	No	No	chloroplast
Os06t0726100-01	3.02	38.69	9.87313	0	3.02	113.36	28.4478	0	Similar to Seed chitinase-c. [CH6,Cht-3,Cht3,OsChia1c]	-	Chitin_bind_1: Chitin recognition protein (PF00187.13), Glyco_hydro_19: Chitinase class I (PF00182.13)	Yes	Yes	Yes	extracellular
Os05t0324700-01	0.3	5.33	4.86923	0	0.3	40.73	32.1	0	Conserved hypothetical protein. [-]	-	-	Yes	Yes	Yes	chloroplast
Os08t0190100-01	3.44	39.88	9.20721	0	3.44	122.16	27.7387	0	Similar to Germin-like protein 8-7. [OsGLP8-11]	sp|Q6YZY5|GL811_ORYSJ, Desc:Germin-like protein 8-11 OS=Oryza sativa subsp. japonica GN=Os08g0190100 PE=1 SV=1, ID:1.000, Cov:0.584	Cupin_1: Cupin (PF00190.16)	No	No	Yes	cytosol
Os04t0634700-01	0.4	3.88	3.48571	0	0.4	45.76	33.4	0	Similar to Diacylglycerol kinase. [-]	gi|79322579|ref|NP_001031381.1|, Desc:diacylglycerol kinase, putative [Arabidopsis thaliana], ID:0.709, Cov:0.724	DAGK_acc: Diacylglycerol kinase accessory domain (PF00609.13), DAGK_cat: Diacylglycerol kinase catalytic domain (PF00781.18)	No	No	No	nuclear
Os06t0192800-01	1.39	8.58	4.00837	0	1.39	77.03	32.6485	0	Similar to RING-H2 finger protein ATL1R (RING-H2 finger protein ATL8). [-]	sp|Q9LUL6|ATL61_ARATH, Desc:Putative RING-H2 finger protein ATL61 OS=Arabidopsis thaliana GN=ATL61 PE=3 SV=1, ID:0.688, Cov:0.113	zf-rbx1: RING-H2 zinc finger (PF12678.1)	No	No	No	chloroplast
Os12t0629700-01	8.15	36.05	4.04918	0	8.15	294.59	32.3049	0	Similar to Thaumatin-like protein precursor. [-]	sp|P31110|TLP_ORYSJ, Desc:Thaumatin-like protein OS=Oryza sativa subsp. japonica GN=Os12g0628600 PE=1 SV=1, ID:0.812, Cov:0.562	Thaumatin: Thaumatin family (PF00314.11)	Yes	Yes	Yes	chloroplast
Os08t0395800-01	0.22	3.78	3.91803	0	0.22	38.15	32.0902	0	Protein of unknown function DUF247, plant family protein. [-]	gi|145332801|ref|NP_001078266.1|, Desc:unknown protein [Arabidopsis thaliana], ID:0.320, Cov:0.172	DUF247: Plant protein of unknown function (PF03140.9)	No	No	No	plasma membrane
Os07t0597200-02	3	11.04	3.01	0	3	129.83	32.7075	0	Protein kinase, core domain containing protein. [-]	-	LRRNT_2: Leucine rich repeat N-terminal domain (PF08263.6), LRR_1: Leucine Rich Repeat (PF00560.27), Pkinase: Protein kinase domain (PF00069.19)	Yes	Yes	Yes	plasma membrane
Os11t0175400-01	1.86	13.01	4.8986	0	1.86	86.57	30.6189	0	Plant neutral invertase family protein. [-]	-	Invertase_neut: Plant neutral invertase (PF04853.6)	No	No	No	chloroplast
Os03t0700700-01	3.16	6.89	1.89663	0	3.16	138.84	33.6154	0	Similar to Lipoxygenase (Fragment). [OsLOX1]	-	Lipoxygenase: Lipoxygenase (PF00305.13), PLAT: PLAT/LH2 domain (PF01477.17)	No	No	No	cytosol
Os12t0471100-01	0.64	3.67	2.84756	0	0.64	51.95	32.2866	0	Similar to ATPase 2. [-]	gi|15234735|ref|NP_192443.1|, Desc:ATP binding [Arabidopsis thaliana], ID:0.500, Cov:0.161	AAA: ATPase family associated with various cellular activities (AAA) (PF00004.23)	No	No	No	chloroplast
Os07t0597200-01	2.95	10.7	2.96203	0	2.95	125.88	32.1215	0	Protein kinase, core domain containing protein. [-]	-	LRRNT_2: Leucine rich repeat N-terminal domain (PF08263.6), LRR_1: Leucine Rich Repeat (PF00560.27), Pkinase: Protein kinase domain (PF00069.19)	Yes	Yes	Yes	plasma membrane
Os03t0700700-02	2.9	6.55	1.9359	0	2.9	124.94	32.2923	0	Similar to Lipoxygenase (Fragment). [-]	-	Lipoxygenase: Lipoxygenase (PF00305.13), PLAT: PLAT/LH2 domain (PF01477.17)	No	No	No	cytosol
Os04t0516701-00	17.74	88.92	4.79829	0	17.74	549.4	29.3703	0	Hypothetical gene. [-]	gi|30680739|ref|NP_849615.1|, Desc:THA1 (Threonine Aldolase 1); aldehyde-lyase/ threonine aldolase [Arabidopsis thaliana], ID:0.750, Cov:0.062	-	No	No	No	mitochondria
Os03t0700700-03	3.08	7.08	1.98039	0	3.08	128.59	31.7623	0	Similar to Lipoxygenase. [-]	-	Lipoxygenase: Lipoxygenase (PF00305.13)	No	No	No	cytosol
Os09t0484200-02	0.55	7.07	5.20645	0	0.55	43.1	28.4516	0	Hypothetical gene. [-]	-	-	No	No	No	nuclear
Os12t0150200-01	0.33	4.1	3.83459	0	0.33	38.39	29.6165	0	Cytochrome P450 family protein. [-]	gi|15226228|ref|NP_180337.1|, Desc:CYP94C1; fatty acid (omega-1)-hydroxylase/ oxygen binding [Arabidopsis thaliana], ID:0.515, Cov:0.796	p450: Cytochrome P450 (PF00067.16)	Yes	Yes	Yes	chloroplast
Os04t0543900-02	10.11	29.41	2.73717	0	10.11	337.18	30.4392	0	Similar to Glutamate dehydrogenase (EC 1.4.1.3) (GDH). [-]	sp|Q43260|DHE3_MAIZE, Desc:Glutamate dehydrogenase OS=Zea mays GN=GDH1 PE=1 SV=1, ID:0.840, Cov:0.279	ELFV_dehydrog_N: Glu/Leu/Phe/Val dehydrogenase, dimerisation domain (PF02812.1)	No	No	No	mitochondria
Os04t0516600-01	26.43	128.77	4.73095	0	26.43	774.36	28.2669	0	Pyridoxal phosphate-dependent transferase, major region, subdomain 1 domain containing protein. [-]	gi|30680739|ref|NP_849615.1|, Desc:THA1 (Threonine Aldolase 1); aldehyde-lyase/ threonine aldolase [Arabidopsis thaliana], ID:0.643, Cov:0.749	Beta_elim_lyase: Beta-eliminating lyase (PF01212.15)	No	No	No	cytosol
Os01t0947000-01	0.27	2.7	2.91339	0	0.27	37.18	30.063	0	Similar to Beta-1,3-glucanase precursor. [-]	-	Glyco_hydro_17: Glycosyl hydrolases family 17 (PF00332.12)	No	No	No	cytosol
Os03t0700700-04	3.4	7.45	1.92045	0	3.4	134.29	30.7477	0	Similar to Lipoxygenase. [-]	-	Lipoxygenase: Lipoxygenase (PF00305.13)	No	No	No	cytoskeleton
Os08t0384500-01	12.85	59.57	4.37329	0	12.85	390.62	28.2758	0	Similar to PDR-like ABC transporter (PDR3 ABC transporter). [-]	sp|Q0JLC5|PDR3_ORYSJ, Desc:Pleiotropic drug resistance protein 3 OS=Oryza sativa subsp. japonica GN=PDR3 PE=2 SV=1, ID:0.699, Cov:0.903	ABC2_membrane: ABC-2 type transporter (PF01061.18), ABC_tran: ABC transporter (PF00005.21), PDR_assoc: Plant PDR ABC transporter associated (PF08370.5)	No	No	No	plasma membrane
Os01t0946700-01	0.34	3.81	3.58955	0	0.34	37.66	28.8507	0	Similar to Glucan endo-1,3-beta-glucosidase GV (EC 3.2.1.39) ((1->3)-beta-glucan endohydrolase GV) ((1->3)-beta-glucanase isoenzyme GV) (Beta-1,3- endoglucanase GV). [-]	-	Glyco_hydro_17: Glycosyl hydrolases family 17 (PF00332.12)	No	No	No	chloroplast
Os08t0514000-00	0.09	1.15	1.97248	0.0006	0.09	31.9	30.1835	0	Concanavalin A-like lectin/glucanase domain containing protein. [-]	sp|Q9FHG4|LRKS7_ARATH, Desc:Probable L-type lectin-domain containing receptor kinase S.7 OS=Arabidopsis thaliana GN=LECRKS7 PE=2 SV=1, ID:0.480, Cov:0.357	Lectin_legB: Legume lectin domain (PF00139.13), Pkinase: Protein kinase domain (PF00069.19)	Yes	Yes	Yes	chloroplast
Os10t0468500-01	1.07	4.9	2.85024	0	1.07	59.02	28.9952	0	Serine/threonine protein kinase-related domain containing protein. [-]	-	LRRNT_2: Leucine rich repeat N-terminal domain (PF08263.6), LRR_1: Leucine Rich Repeat (PF00560.27), LRR_4: Leucine Rich repeats (2 copies) (PF12799.1), Pkinase: Protein kinase domain (PF00069.19)	Yes	Yes	Yes	plasma membrane
Os10t0468500-02	0.97	4.74	2.91371	0	0.97	55.49	28.6751	0	Hypothetical conserved gene. [-]	-	LRR_1: Leucine Rich Repeat (PF00560.27)	No	No	No	Golgi apparatus
Os08t0518900-01	0.57	5.58	4.19108	0	0.57	41.51	27.0764	0	Chitinase (EC 3.2.1.14). [-]	sp|Q7GCM7|XIP1_ORYSJ, Desc:Xylanase inhibitor protein 1 OS=Oryza sativa subsp. japonica GN=RIXI PE=1 SV=1, ID:0.624, Cov:0.630	Glyco_hydro_18: Glycosyl hydrolases family 18 (PF00704.22)	No	Yes	No	chloroplast
Os08t0320400-01	4.06	10.89	2.3498	0	4.06	144.82	28.8182	0	Similar to indole-3-glycerol phosphate synthase. [-]	sp|P49572|TRPC_ARATH, Desc:Indole-3-glycerol phosphate synthase, chloroplastic OS=Arabidopsis thaliana GN=At2g04400 PE=2 SV=2, ID:0.654, Cov:0.245	IGPS: Indole-3-glycerol phosphate synthase (PF00218.15)	No	No	No	chloroplast
Os03t0236200-01	1.56	7.75	3.41797	0	1.56	69.29	27.457	0	Similar to Glutamate decarboxylase isozyme 3 (EC 4.1.1.15). [-]	-	Pyridoxal_deC: Pyridoxal-dependent decarboxylase conserved domain (PF00282.13)	No	No	No	cytosol
Os02t0669500-01	6.86	31.33	4.11323	0	6.86	209.28	26.7532	0	Protein of unknown function DUF241, plant family protein. [-]	-	DUF241: Arabidopsis protein of unknown function (PF03087.8)	No	No	No	nuclear
Os04t0506800-01	1.16	5.31	2.9213	0	1.16	58.96	27.7593	0	Glycosyl transferase, family 29 protein. [-]	gi|28373099|ref|NP_778222.1|, Desc: CMP-N-acetylneuraminate-poly-alpha-2,8-sialyltransferase isoform b [Homo sapiens], ID:0.625, Cov:0.071	Glyco_transf_29: Glycosyltransferase family 29 (sialyltransferase) (PF00777.12)	Yes	Yes	Yes	chloroplast
Os10t0536400-01	14.86	31.7	2.06179	0	14.86	452.34	28.5839	0	Conserved hypothetical protein. [-]	-	-	No	No	No	cytosol
Os02t0187800-01	2	9.2	3.4	0	2	80.12	27.04	0	Cinnamyl alcohol dehydrogenase (EC 1.1.1.195). [CAD,CAD2,GH2,OsCAD2]	-	ADH_N: Alcohol dehydrogenase GroES-like domain (PF08240.6), ADH_zinc_N: Zinc-binding dehydrogenase (PF00107.20)	No	No	No	cytosol
Os07t0631700-01	4.06	29.43	6.01383	0	4.06	121.65	24.2391	0	EF-Hand type domain containing protein. [-]	-	efhand: EF hand (PF00036.26)	No	Yes	No	chloroplast
Os02t0539200-01	0.36	2.58	2.63235	0	0.36	35.81	27.0662	0	Zinc finger, RING/FYVE/PHD-type domain containing protein. [-]	-	U-box: U-box domain (PF04564.9)	No	No	No	E.R._plasma membrane
Os09t0571200-01	18.42	69.4	3.62513	0	18.42	504.84	26.0474	0	C2 domain containing protein. [-]	-	C2: C2 domain (PF00168.24)	No	No	No	cytosol
Os10t0419400-01	0.22	4.45	4.46721	0	0.22	29.7	25.1639	0	Similar to SIPL. [-]	-	ARD: ARD/ARD' family (PF03079.8)	No	No	No	cytosol
Os10t0528400-01	1.06	8.83	4.77184	0	1.06	48.89	24.2184	0	Glutathione S-transferase, C-terminal-like domain containing protein. [-]	-	GST_C: Glutathione S-transferase, C-terminal domain (PF00043.19), GST_N: Glutathione S-transferase, N-terminal domain (PF02798.14)	No	No	No	cytosol
Os07t0129300-00	3	25.97	6.7425	0	3	87.66	22.165	0	Similar to PR1a protein. [-]	-	CAP: Cysteine-rich secretory protein family (PF00188.20)	Yes	Yes	Yes	extracellular
Os07t0522500-01	4.66	22.67	4.18198	0	4.66	137.12	24.4028	0	Similar to PDR6 ABC transporter. [-]	-	ABC2_membrane: ABC-2 type transporter (PF01061.18), ABC_tran: ABC transporter (PF00005.21)	No	No	No	plasma membrane
Os08t0384602-00	3.04	14.48	3.83168	0	3.04	98.79	24.7005	0	Hypothetical gene. [-]	sp|Q0JLC5|PDR3_ORYSJ, Desc:Pleiotropic drug resistance protein 3 OS=Oryza sativa subsp. japonica GN=PDR3 PE=2 SV=1, ID:0.902, Cov:0.136	-	No	No	No	chloroplast
Os01t0609950-00	0.58	5.16	3.89873	0	0.58	37.71	24.5	0	Hypothetical gene. [-]	-	-	No	No	No	nuclear
Os02t0738200-01	0	2.11	3.11	0	0	24.27	25.27	0	Zinc finger, RING/FYVE/PHD-type domain containing protein. [-]	-	U-box: U-box domain (PF04564.9)	No	No	No	chloroplast
Os02t0187800-02	2.49	10.09	3.17765	0	2.49	86.54	25.0831	0	Similar to Cinnamyl alcohol dehydrogenase 1a. [-]	-	ADH_N: Alcohol dehydrogenase GroES-like domain (PF08240.6), ADH_zinc_N: Zinc-binding dehydrogenase (PF00107.20)	No	No	No	cytosol
Os06t0282000-01	1.9	8.6	3.31034	0	1.9	70.53	24.6655	0	UDP-glucuronosyl/UDP-glucosyltransferase family protein. [-]	-	UDPGT: UDP-glucoronosyl and UDP-glucosyl transferase (PF00201.12)	No	No	Yes	chloroplast
Os10t0569400-01	2.49	12.68	3.91977	0	2.49	82.77	24.0029	0	RIR1a protein precursor. [-]	-	-	Yes	Yes	Yes	chloroplast
Os12t0555500-01	17.87	50.51	2.72973	0	17.87	473.49	25.1452	0	Probenazole-inducible protein PBZ1. [-]	sp|P43177|BEV1D_BETVE, Desc:Major pollen allergen Bet v 1-D/H OS=Betula verrucosa GN=BETV1D PE=1 SV=2, ID:0.342, Cov:0.550	Bet_v_1: Pathogenesis-related protein Bet v I family (PF00407.13)	No	No	No	cytosol
Os03t0225900-02	5.01	16.2	2.8619	0	5.01	148.84	24.9318	0	Allene oxide synthase. [-]	-	p450: Cytochrome P450 (PF00067.16)	No	No	No	chloroplast
Os05t0522600-01	4.77	21.58	3.91334	0	4.77	136.76	23.8752	0	Leucine-rich repeat, plant specific containing protein. [-]	sp|O64483|SIRK_ARATH, Desc:Senescence-induced receptor-like serine/threonine-protein kinase OS=Arabidopsis thaliana GN=SIRK PE=2 SV=1, ID:0.463, Cov:0.049	LRRNT_2: Leucine rich repeat N-terminal domain (PF08263.6), LRR_1: Leucine Rich Repeat (PF00560.27), Pkinase: Protein kinase domain (PF00069.19)	Yes	Yes	Yes	vacuolar membrane
Os03t0225900-01	4.68	15.15	2.84331	0	4.68	139.16	24.6761	0	Allene oxide synthase. [CYP74A2,OsAOS2]	-	p450: Cytochrome P450 (PF00067.16)	No	No	No	chloroplast
Os02t0669366-00	5.03	20.85	3.62355	0	5.03	142.94	23.8706	0	Hypothetical gene. [-]	-	-	No	No	No	chloroplast
Os04t0684900-01	6.07	33.09	4.82178	0	6.07	159.07	22.6407	0	Ribonuclease CAF1 family protein. [-]	sp|Q9FMS6|CAF1K_ARATH, Desc:Probable CCR4-associated factor 1 homolog 11 OS=Arabidopsis thaliana GN=CAF1-11 PE=2 SV=1, ID:0.535, Cov:0.704	CAF1: CAF1 family ribonuclease (PF04857.14)	No	No	No	cytosol
Os01t0742400-02	1.25	5.63	2.94667	0	1.25	53.54	24.24	0	Protein kinase, core domain containing protein. [-]	-	LRRNT_2: Leucine rich repeat N-terminal domain (PF08263.6), LRR_1: Leucine Rich Repeat (PF00560.27), LRR_4: Leucine Rich repeats (2 copies) (PF12799.1), Pkinase_Tyr: Protein tyrosine kinase (PF07714.1)	Yes	Yes	Yes	chloroplast
Os02t0712700-01	2.33	9.12	3.03904	0	2.33	79.19	24.0811	0	Concanavalin A-like lectin/glucanase domain containing protein. [-]	-	Lectin_legB: Legume lectin domain (PF00139.13), Pkinase: Protein kinase domain (PF00069.19)	No	Yes	No	plasma membrane
Os06t0499100-00	6.42	19.57	2.77224	0	6.42	177.89	24.1092	0	Hypothetical conserved gene. [-]	gi|15222022|ref|NP_175330.1|, Desc:unknown protein [Arabidopsis thaliana], ID:0.750, Cov:0.153	-	No	No	No	chloroplast
Os09t0484200-01	0.81	6.27	4.01657	0	0.81	40.19	22.7569	0	Conserved hypothetical protein. [-]	-	-	No	No	No	cytosol
Os04t0684900-02	6.12	31.83	4.61096	0	6.12	154.26	21.8062	0	Similar to H0913C04.7 protein. [-]	sp|Q9FMS6|CAF1K_ARATH, Desc:Probable CCR4-associated factor 1 homolog 11 OS=Arabidopsis thaliana GN=CAF1-11 PE=2 SV=1, ID:0.535, Cov:0.635	CAF1: CAF1 family ribonuclease (PF04857.14)	No	No	No	cytosol
Os01t0660200-01	5.4	25.95	4.21094	0	5.4	140.93	22.1766	0	Acidic class III chitinase OsChib3a precursor (Chitinase) (EC 3.2.1.14). [-]	-	Glyco_hydro_18: Glycosyl hydrolases family 18 (PF00704.22)	Yes	Yes	Yes	chloroplast
Os03t0203700-02	1.55	3.8	1.88235	0	1.55	61.4	24.4706	0	Similar to Calcium-transporting ATPase 2, plasma membrane-type (EC 3.6.3.8) (Ca(2+)-ATPase isoform 2). [-]	-	CaATP_NAI: Ca2+-ATPase N terminal autoinhibitory domain (PF12515.2), Cation_ATPase_C: Cation transporting ATPase, C-terminus (PF00689.15), Cation_ATPase_N: Cation transporter/ATPase, N-terminus (PF00690.20), E1-E2_ATPase: E1-E2 ATPase (PF00122.14), Hydrolase: haloacid dehalogenase-like hydrolase (PF00702.1)	No	No	No	plasma membrane
Os11t0684000-01	6.44	28.47	3.96102	0	6.44	164.37	22.2272	0	Similar to Transcription factor MYB21 (Myb-related protein 21) (AtMYB21) (Myb homolog 3) (AtMyb3). [-]	-	Myb_DNA-binding: Myb-like DNA-binding domain (PF00249.25)	No	No	No	nuclear
Os08t0507100-00	0.12	2.83	3.41964	0	0.12	24.42	22.6964	0	Cytochrome P450 family protein. [-]	sp|O64635|C76C4_ARATH, Desc:Cytochrome P450 76C4 OS=Arabidopsis thaliana GN=CYP76C4 PE=2 SV=1, ID:0.444, Cov:0.861	p450: Cytochrome P450 (PF00067.16)	No	Yes	No	chloroplast
Os06t0323100-01	2.12	14.72	5.03846	0	2.12	64.68	21.0513	0	SAM dependent carboxyl methyltransferase family protein. [-]	gi|240255381|ref|NP_188833.4|, Desc:methyltransferase [Arabidopsis thaliana], ID:0.636, Cov:0.051	Methyltransf_7: SAM dependent carboxyl methyltransferase (PF03492.9)	No	No	No	cytosol
Os02t0134200-01	0.37	2.91	2.85401	0.0006	0.37	30.59	23.0584	0	Protein of unknown function DUF1645 family protein. [-]	-	DUF1645: Protein of unknown function (DUF1645) (PF07816.5)	No	No	No	chloroplast
Os03t0203700-01	1.48	3.61	1.85887	0	1.48	58.46	23.9758	0	Similar to Calcium-transporting ATPase 2, plasma membrane-type (EC 3.6.3.8) (Ca(2+)-ATPase isoform 2). [-]	-	CaATP_NAI: Ca2+-ATPase N terminal autoinhibitory domain (PF12515.2), Cation_ATPase_C: Cation transporting ATPase, C-terminus (PF00689.15), Cation_ATPase_N: Cation transporter/ATPase, N-terminus (PF00690.20), E1-E2_ATPase: E1-E2 ATPase (PF00122.14), Hydrolase: haloacid dehalogenase-like hydrolase (PF00702.1)	No	No	No	plasma membrane
Os04t0458600-01	2.34	18.02	5.69461	0	2.34	65.72	19.976	0	Similar to Non-cell-autonomous protein pathway2. [-]	gi|15228261|ref|NP_190364.1|, Desc:aldose 1-epimerase family protein [Arabidopsis thaliana], ID:0.475, Cov:0.719	Aldose_epim: Aldose 1-epimerase (PF01263.1)	Yes	Yes	Yes	extracellular
Os01t0201100-01	4.14	10.91	2.31712	0	4.14	118.09	23.1693	0	Similar to xylosyltransferase oxt. [-]	-	Branch: Core-2/I-Branching enzyme (PF02485.15)	No	No	No	chloroplast
Os10t0550900-01	4.3	10.28	2.1283	0	4.3	121.89	23.1868	0	Proline oxidase domain containing protein. [-]	-	Pro_dh: Proline dehydrogenase (PF01619.12)	Yes	Yes	Yes	chloroplast
Os03t0264400-02	15.43	48.36	3.00426	0	15.43	365.02	22.2775	0	Similar to Anthranilate synthase component I family protein, expressed. [-]	-	Anth_synt_I_N: Anthranilate synthase component I, N terminal region (PF04715.7), Chorismate_bind: chorismate binding enzyme (PF00425.12)	No	No	No	cytosol
Os03t0264400-01	18.31	52.84	2.78819	0	18.31	423.45	21.9808	0	Anthranilate synthase alpha 2 subunit. [-]	-	Anth_synt_I_N: Anthranilate synthase component I, N terminal region (PF04715.7), Chorismate_bind: chorismate binding enzyme (PF00425.12)	No	No	No	mitochondria
Os03t0322200-01	4.29	17.67	3.5293	0	4.29	110.01	20.9849	0	Conserved hypothetical protein. [-]	-	-	No	No	No	mitochondria
Os05t0194900-01	0.55	3.49	2.89677	0	0.55	32.5	21.6129	0	Similar to Pyrophosphate-fructose-6-phosphate 1-phosphotransferase-like protein (Pyrophosphate-dependent phosphofructo-1-kinase-like protein). [-]	sp|Q9M076|K6PF6_ARATH, Desc:6-phosphofructokinase 6 OS=Arabidopsis thaliana GN=PFK6 PE=1 SV=1, ID:0.776, Cov:0.680	PFK: Phosphofructokinase (PF00365.14)	No	No	No	cytosol
Os02t0173200-01	9.42	37.74	3.71785	0	9.42	215.31	20.7591	0	VQ domain containing protein. [-]	-	VQ: VQ motif (PF05678.8)	No	No	No	nuclear
Os10t0416500-04	20.2	135.42	6.43491	0	20.2	381.3	18.033	0	Similar to Chitinase 1 precursor (EC 3.2.1.14) (Tulip bulb chitinase-1) (TBC-1). [-]	-	Glyco_hydro_18: Glycosyl hydrolases family 18 (PF00704.22)	No	No	No	mitochondria
Os03t0326200-01	0.44	2.53	2.45139	0	0.44	30.7	22.0139	0	Similar to Phospholipid-transporting ATPase 1 (EC 3.6.3.1) (Aminophospholipid flippase 1). [-]	-	E1-E2_ATPase: E1-E2 ATPase (PF00122.14)	No	No	No	plasma membrane
Os10t0416500-03	20.5	137.21	6.42837	0	20.5	386.68	18.0316	0	Similar to Chitinase 1 precursor (EC 3.2.1.14) (Tulip bulb chitinase-1) (TBC-1). [-]	-	Glyco_hydro_18: Glycosyl hydrolases family 18 (PF00704.22)	No	No	No	mitochondria
Os10t0416500-02	21.04	140.01	6.39791	0	21.04	395.67	17.9977	0	Similar to Chitinase 1 precursor (EC 3.2.1.14) (Tulip bulb chitinase-1) (TBC-1). [-]	-	Glyco_hydro_18: Glycosyl hydrolases family 18 (PF00704.22)	No	No	No	mitochondria
Os07t0686800-01	0.42	2.51	2.47183	0.0006	0.42	29.99	21.8239	0	Similar to Serine/threonine protein kinase-like. [-]	-	Pkinase_Tyr: Protein tyrosine kinase (PF07714.1)	No	No	No	chloroplast
Os10t0416500-01	21.83	144.21	6.36049	0	21.83	407.52	17.894	0	Similar to Chitinase 1 precursor (EC 3.2.1.14) (Tulip bulb chitinase-1) (TBC-1). [-]	-	Glyco_hydro_18: Glycosyl hydrolases family 18 (PF00704.22)	No	No	No	mitochondria
Os02t0699000-01	1.32	6.67	3.30603	0	1.32	47.45	20.8836	0	TGF-beta receptor, type I/II extracellular region family protein. [-]	-	PTR2: POT family (PF00854.15)	No	No	No	plasma membrane
Os01t0742400-01	1.29	5.02	2.62882	0	1.29	48.21	21.4891	0	Hypothetical conserved gene. [-]	-	LRRNT_2: Leucine rich repeat N-terminal domain (PF08263.6), LRR_1: Leucine Rich Repeat (PF00560.27), LRR_4: Leucine Rich repeats (2 copies) (PF12799.1), Pkinase: Protein kinase domain (PF00069.19)	Yes	Yes	Yes	chloroplast
Os01t0389700-01	4.05	18.94	3.94851	0	4.05	99.58	19.9168	0	Protein of unknown function DUF679 family protein. [-]	-	DUF679: Protein of unknown function (DUF679) (PF05078.6)	No	No	No	vacuolar membrane
Os03t0320600-01	1.49	12.59	5.45783	0	1.49	44.74	18.3695	0	VQ domain containing protein. [-]	-	VQ: VQ motif (PF05678.8)	Yes	Yes	Yes	cytosol
Os04t0209200-01	0.24	1.55	2.05645	0	0.24	25.91	21.7016	0	Similar to Glutathione-conjugate transporter AtMRP4. [-]	sp|Q9LZJ5|AB14C_ARATH, Desc:ABC transporter C family member 14 OS=Arabidopsis thaliana GN=ABCC14 PE=1 SV=1, ID:0.587, Cov:0.934	ABC_membrane: ABC transporter transmembrane region (PF00664.17), ABC_tran: ABC transporter (PF00005.21)	No	No	No	plasma membrane
Os09t0472700-00	0.3	12.59	10.4538	0	0.3	16.29	13.3	0	Similar to blight-associated protein p12. [-]	-	DPBB_1: Rare lipoprotein A (RlpA)-like double-psi beta-barrel (PF03330.12)	No	No	No	cytosol
Os12t0570700-01	7.85	21.03	2.48927	0	7.85	186.98	21.2407	0	Similar to Metallothionein-like protein type 1. [-]	sp|Q0IMG5|MT4A_ORYSJ, Desc:Metallothionein-like protein 4A OS=Oryza sativa subsp. japonica GN=MT4A PE=2 SV=1, ID:1.000, Cov:0.275	Metallothio_2: Metallothionein (PF01439.12)	No	No	No	chloroplast
Os06t0294600-01	5.43	24.34	3.9409	0	5.43	126.04	19.7574	0	Hypothetical conserved gene. [-]	sp|O48956|C98A1_SORBI, Desc:Cytochrome P450 98A1 OS=Sorghum bicolor GN=CYP98A1 PE=2 SV=1, ID:0.476, Cov:0.308	p450: Cytochrome P450 (PF00067.16)	Yes	Yes	Yes	chloroplast
Os06t0598800-01	6.35	15.99	2.31156	0	6.35	154.25	21.1224	0	Similar to Fatty acid elongase 1-like protein. [-]	-	ACP_syn_III_C: 3-Oxoacyl-[acyl-carrier-protein (ACP)] synthase III C terminal (PF08541.1), FAE1_CUT1_RppA: FAE1/Type III polyketide synthase-like protein (PF08392.1)	No	No	No	plasma membrane
Os09t0341600-01	0.37	3.1	2.9927	0	0.37	26.83	20.3139	0	Cyclin-like F-box domain containing protein. [-]	-	F-box-like: F-box-like (PF12937.1)	No	No	No	chloroplast
Os01t0179000-01	1.02	3.39	2.17327	0.0006	1.02	41.67	21.1238	0	Transferase family protein. [-]	-	Transferase: Transferase family (PF02458.9)	No	No	No	chloroplast
Os01t0742400-03	1.44	5.11	2.5041	0	1.44	49.7	20.7787	0	Hypothetical conserved gene. [-]	-	LRRNT_2: Leucine rich repeat N-terminal domain (PF08263.6), LRR_1: Leucine Rich Repeat (PF00560.27), LRR_4: Leucine Rich repeats (2 copies) (PF12799.1)	Yes	Yes	Yes	extracellular
Os06t0133900-01	16.4	47.29	2.77529	0	16.4	353.74	20.3874	0	Similar to 3-phosphoshikimate 1-carboxyvinyltransferase. [-]	sp|P23281|AROA2_TOBAC, Desc:3-phosphoshikimate 1-carboxyvinyltransferase 2 (Fragment) OS=Nicotiana tabacum GN=EPSPS-2 PE=2 SV=1, ID:0.786, Cov:0.815	EPSP_synthase: EPSP synthase (3-phosphoshikimate 1-carboxyvinyltransferase) (PF00275.14)	No	No	No	cytosol
Os11t0543100-01	4.69	34.79	6.28998	0	4.69	94.04	16.703	0	Conserved hypothetical protein. [-]	-	-	No	No	No	chloroplast
Os06t0294600-02	6.08	26.83	3.93079	0	6.08	133	18.9266	0	Cytochrome P450 family protein. [-]	sp|O48956|C98A1_SORBI, Desc:Cytochrome P450 98A1 OS=Sorghum bicolor GN=CYP98A1 PE=2 SV=1, ID:0.467, Cov:0.361	p450: Cytochrome P450 (PF00067.16)	Yes	Yes	Yes	chloroplast
Os01t0963000-04	83.3	292.15	3.47746	0	83.3	1613.5	19.1518	0	Similar to Peroxidase BP 1 precursor. [-]	-	peroxidase: Peroxidase (PF00141.17)	Yes	Yes	Yes	vacuolar membrane
Os08t0447000-01	5.95	11.85	1.84892	0	5.95	143.42	20.7799	0	Similar to D-3-phosphoglycerate dehydrogenase. [-]	sp|O04130|SERA_ARATH, Desc:D-3-phosphoglycerate dehydrogenase, chloroplastic OS=Arabidopsis thaliana GN=At1g17745 PE=1 SV=2, ID:0.680, Cov:0.744	2-Hacid_dh: D-isomer specific 2-hydroxyacid dehydrogenase, catalytic domain (PF00389.24), 2-Hacid_dh_C: D-isomer specific 2-hydroxyacid dehydrogenase, NAD binding domain (PF02826.13), ACT: ACT domain (PF01842.19)	No	Yes	No	chloroplast
Os01t0963000-01	80.85	283.2	3.47221	0	80.85	1566.91	19.1559	0	Similar to Peroxidase BP 1 precursor. [-]	-	peroxidase: Peroxidase (PF00141.17)	Yes	Yes	Yes	vacuolar membrane
Os01t0963000-02	80.35	281.47	3.47228	0	80.35	1556.74	19.1486	0	Similar to Peroxidase BP 1 precursor. [-]	-	peroxidase: Peroxidase (PF00141.17)	Yes	Yes	Yes	vacuolar membrane
Os01t0963000-03	79.79	279.51	3.47209	0	79.79	1546.02	19.1487	0	Similar to Peroxidase BP 1 precursor. [-]	-	peroxidase: Peroxidase (PF00141.17)	Yes	Yes	Yes	vacuolar membrane
Os08t0473900-02	0.68	3.81	2.8631	0	0.68	32.11	19.7083	0	Similar to Alpha amylase isozyme 3D. [-]	sp|P27933|AMY3D_ORYSJ, Desc:Alpha-amylase isozyme 3D OS=Oryza sativa subsp. japonica GN=AMY1.3 PE=2 SV=2, ID:0.969, Cov:0.721	Alpha-amyl_C2: Alpha-amylase C-terminal beta-sheet domain (PF07821.6), Alpha-amylase: Alpha amylase, catalytic domain (PF00128.18)	Yes	Yes	Yes	extracellular
Os06t0521500-01	1.79	18.07	6.83513	0	1.79	42.73	15.6738	0	Haem peroxidase family protein. [-]	sp|P15984|PERX_WHEAT, Desc:Peroxidase (Fragment) OS=Triticum aestivum PE=3 SV=1, ID:0.611, Cov:0.123	peroxidase: Peroxidase (PF00141.17)	Yes	Yes	Yes	extracellular
Os08t0473900-01	0.66	3.72	2.84337	0	0.66	31.43	19.5361	0	Alpha-amylase isozyme 3D precursor (EC 3.2.1.1) (1,4-alpha-D-glucan glucanohydrolase). [AMY1.3,Amy3D,Amy3D_E,Amy8,AmyII-4,RAmy3D/E,alpha Amy3]	sp|P27933|AMY3D_ORYSJ, Desc:Alpha-amylase isozyme 3D OS=Oryza sativa subsp. japonica GN=AMY1.3 PE=2 SV=2, ID:0.969, Cov:0.704	Alpha-amyl_C2: Alpha-amylase C-terminal beta-sheet domain (PF07821.6), Alpha-amylase: Alpha amylase, catalytic domain (PF00128.18)	No	No	No	chloroplast
Os03t0157900-01	19.63	47.37	2.34464	0	19.63	411.27	19.984	0	Conserved hypothetical protein. [-]	-	-	No	No	No	nuclear
Os03t0157900-03	20.62	49.66	2.3432	0	20.62	431.01	19.982	0	Phosphoserine aminotransferase, chloroplast precursor (EC 2.6.1.52) (PSAT). [-]	-	Aminotran_5: Aminotransferase class-V (PF00266.1)	No	Yes	No	chloroplast
Os03t0157900-02	20.64	49.69	2.34242	0	20.64	431.29	19.9764	0	Phosphoserine aminotransferase, chloroplast precursor (EC 2.6.1.52) (PSAT). [-]	-	Aminotran_5: Aminotransferase class-V (PF00266.1)	No	Yes	No	chloroplast
Os06t0521500-02	1.75	17.66	6.78545	0	1.75	41.65	15.5091	0	Haem peroxidase family protein. [-]	sp|P15984|PERX_WHEAT, Desc:Peroxidase (Fragment) OS=Triticum aestivum PE=3 SV=1, ID:0.611, Cov:0.120	peroxidase: Peroxidase (PF00141.17)	Yes	Yes	Yes	extracellular
Os12t0547600-02	3.9	25.18	5.34286	0	3.9	81.84	16.9061	0	Hypothetical conserved gene. [-]	gi|30687005|ref|NP_194310.3|, Desc:calmodulin-binding protein [Arabidopsis thaliana], ID:0.359, Cov:0.594	Calmodulin_bind: Calmodulin binding protein-like (PF07887.5)	No	No	No	nuclear
Os04t0543900-01	3	6.95	1.9875	0	3	79.77	20.1925	0	Similar to glutamic dehydrogenase1. [-]	sp|Q43314|DHE1_ARATH, Desc:Glutamate dehydrogenase 1 OS=Arabidopsis thaliana GN=GDH1 PE=1 SV=1, ID:0.947, Cov:0.076	ELFV_dehydrog_N: Glu/Leu/Phe/Val dehydrogenase, dimerisation domain (PF02812.1)	No	No	No	mitochondria
Os12t0547600-01	2.99	20.24	5.32331	0	2.99	66.17	16.8346	0	Calmodulin binding protein-like family protein. [-]	gi|79322475|ref|NP_001031372.1|, Desc:calmodulin-binding protein [Arabidopsis thaliana], ID:0.392, Cov:0.205	Calmodulin_bind: Calmodulin binding protein-like (PF07887.5)	No	No	No	nuclear
Os03t0278200-02	4.56	15.97	3.05216	0	4.56	104.53	18.9802	0	Similar to RHM1. [-]	-	Epimerase: NAD dependent epimerase/dehydratase family (PF01370.15), RmlD_sub_bind: RmlD substrate binding domain (PF04321.11)	No	No	No	chloroplast
Os11t0502700-01	1.62	7.45	3.22519	0	1.62	48.18	18.771	0	Conserved hypothetical protein. [-]	-	-	No	No	No	chloroplast
Os12t0635500-01	4.25	16.16	3.26857	0	4.25	97.23	18.7105	0	Protein of unknown function DUF266, plant domain containing protein. [-]	gi|15239561|ref|NP_197971.1|, Desc:unknown protein [Arabidopsis thaliana], ID:0.692, Cov:0.050	Branch: Core-2/I-Branching enzyme (PF02485.15)	No	Yes	No	chloroplast
Os06t0158100-00	0	2.21	3.21	0	0	17.74	18.74	0	Similar to WRKY transcription factor 63. [-]	-	WRKY: WRKY DNA -binding domain (PF03106.9)	No	No	No	nuclear
Os05t0550800-01	0.78	3.32	2.42697	0	0.78	33.74	19.5169	0	Serine/threonine protein kinase domain containing protein. [-]	gi|15222572|ref|NP_173910.1|, Desc:protein kinase family protein [Arabidopsis thaliana], ID:0.624, Cov:0.436	Pkinase: Protein kinase domain (PF00069.19)	Yes	Yes	Yes	plasma membrane
Os10t0146901-00	11.56	36.61	2.99443	0	11.56	234.66	18.7627	0	Similar to electron transporter/ thiol-disulfide exchange intermediate. [-]	-	-	Yes	Yes	Yes	cytosol
Os01t0284500-01	0.42	4.46	3.84507	0	0.42	24.34	17.8451	0	Similar to Nectarin 1 precursor (EC 1.15.1.1) (Superoxide dismutase [Mn]). [-]	-	Cupin_1: Cupin (PF00190.16)	Yes	Yes	Yes	extracellular
Os03t0264400-03	3.9	11.64	2.57959	0	3.9	92.39	19.0592	0	Similar to Anthranilate synthase component I family protein, expressed. [-]	-	Chorismate_bind: chorismate binding enzyme (PF00425.12)	Yes	Yes	Yes	chloroplast
Os07t0677100-01	3.13	8.22	2.23245	0	3.13	78.37	19.2179	0	Peroxidase. [-]	-	peroxidase: Peroxidase (PF00141.17)	Yes	Yes	Yes	chloroplast
Os01t0860500-01	8.5	47.85	5.14211	0	8.5	153.21	16.2326	0	Similar to Hevamine A precursor [Includes: Chitinase (EC 3.2.1.14); Lysozyme (EC 3.2.1.17)]. [-]	-	Glyco_hydro_18: Glycosyl hydrolases family 18 (PF00704.22)	Yes	Yes	Yes	vacuolar membrane
Os01t0860500-04	8.33	46.99	5.14362	0	8.33	150.36	16.2229	0	Similar to Hevamine A precursor [Includes: Chitinase (EC 3.2.1.14); Lysozyme (EC 3.2.1.17)]. [-]	-	Glyco_hydro_18: Glycosyl hydrolases family 18 (PF00704.22)	Yes	Yes	Yes	vacuolar membrane
Os04t0451000-02	2.04	7.5	2.79605	0	2.04	55.45	18.5691	0	Hypothetical gene. [-]	gi|15236102|ref|NP_195712.1|, Desc:unknown protein [Arabidopsis thaliana], ID:0.306, Cov:0.633	-	No	Yes	No	cytosol
Os01t0860500-03	8.31	46.87	5.14178	0	8.31	149.96	16.2148	0	Similar to Hevamine A precursor [Includes: Chitinase (EC 3.2.1.14); Lysozyme (EC 3.2.1.17)]. [-]	-	Glyco_hydro_18: Glycosyl hydrolases family 18 (PF00704.22)	Yes	Yes	Yes	vacuolar membrane
Os08t0473900-03	0.67	3.56	2.73054	0	0.67	30.09	18.6168	0	Similar to Alpha amylase isozyme 3D. [-]	sp|P27933|AMY3D_ORYSJ, Desc:Alpha-amylase isozyme 3D OS=Oryza sativa subsp. japonica GN=AMY1.3 PE=2 SV=2, ID:1.000, Cov:0.551	Alpha-amylase: Alpha amylase, catalytic domain (PF00128.18)	Yes	Yes	Yes	extracellular
Os06t0666400-01	12.62	49.55	3.71145	0	12.62	239.04	17.6241	0	VQ domain containing protein. [-]	-	VQ: VQ motif (PF05678.8)	No	No	No	nuclear
Os08t0120600-02	8.32	23.78	2.6588	0	8.32	172.62	18.6288	0	Similar to Fructose-bisphosphate aldolase, cytoplasmic isozyme (EC 4.1.2.13). [-]	gi|15227981|ref|NP_181187.1|, Desc:fructose-bisphosphate aldolase, putative [Arabidopsis thaliana], ID:0.757, Cov:0.794	Glycolytic: Fructose-bisphosphate aldolase class-I (PF00274.13)	No	No	No	cytosol
Os08t0120600-01	8.1	23.14	2.65275	0	8.1	168.47	18.6231	0	Similar to Fructose-bisphosphate aldolase, cytoplasmic isozyme (EC 4.1.2.13). [-]	gi|15227981|ref|NP_181187.1|, Desc:fructose-bisphosphate aldolase, putative [Arabidopsis thaliana], ID:0.757, Cov:0.772	Glycolytic: Fructose-bisphosphate aldolase class-I (PF00274.13)	No	No	No	cytosol
Os01t0860500-02	7.9	44.58	5.12135	0	7.9	142.63	16.1382	0	Similar to Hevamine A precursor [Includes: Chitinase (EC 3.2.1.14); Lysozyme (EC 3.2.1.17)]. [-]	-	Glyco_hydro_18: Glycosyl hydrolases family 18 (PF00704.22)	Yes	Yes	Yes	vacuolar membrane
Os08t0278900-01	8.28	50.93	5.59591	0	8.28	143.84	15.6078	0	MIR domain containing protein. [-]	sp|Q93ZE8|SDF2_ARATH, Desc:Stromal cell-derived factor 2-like protein OS=Arabidopsis thaliana GN=At2g25110 PE=1 SV=1, ID:0.737, Cov:0.481	MIR: MIR domain (PF02815.13)	Yes	Yes	Yes	extracellular
Os03t0749300-03	35.27	104.18	2.89992	0	35.27	662.81	18.3019	0	Similar to Exoglucanase. [-]	-	Glyco_hydro_3: Glycosyl hydrolase family 3 N terminal domain (PF00933.15), Glyco_hydro_3_C: Glycosyl hydrolase family 3 C terminal domain (PF01915.16)	No	No	No	cytosol
Os07t0550900-01	0.3	2.43	2.63846	0	0.3	22.98	18.4462	0	Similar to Receptor-like protein kinase 6. [-]	-	B_lectin: D-mannose binding lectin (PF01453.18), PAN_2: PAN-like domain (PF08276.5), Pkinase_Tyr: Protein tyrosine kinase (PF07714.1), S_locus_glycop: S-locus glycoprotein family (PF00954.14)	Yes	Yes	Yes	plasma membrane
Os03t0815200-01	22.28	80.98	3.52148	0	22.28	406.09	17.4867	0	Similar to Methylenetetrahydrofolate reductase (EC 1.5.1.20). [-]	-	MTHFR: Methylenetetrahydrofolate reductase (PF02219.11)	No	No	No	cytosol
Os03t0757900-01	23.65	61.34	2.52901	0	23.65	452.31	18.3899	0	Similar to UDP-glucose 6-dehydrogenase (EC 1.1.1.22) (UDP-Glc dehydrogenase) (UDP-GlcDH) (UDPGDH). [-]	-	UDPG_MGDP_dh: UDP-glucose/GDP-mannose dehydrogenase family, central domain (PF00984.13), UDPG_MGDP_dh_C: UDP-glucose/GDP-mannose dehydrogenase family, UDP binding domain (PF03720.9), UDPG_MGDP_dh_N: UDP-glucose/GDP-mannose dehydrogenase family, NAD binding domain (PF03721.8)	No	No	Yes	extracellular
Os03t0280400-01	0.27	10.96	9.41732	0	0.27	13.33	11.2835	0	Conserved hypothetical protein CHP01589, plant domain containing protein. [-]	-	A_thal_3526: Plant protein 1589 of unknown function (A_thal_3526) (PF09713.4)	No	No	No	chloroplast
Os01t0369700-02	6.72	30.74	4.1114	0	6.72	126.59	16.5272	0	Similar to Glutathione S-transferase GST 8 (EC 2.5.1.18). [-]	-	GST_C: Glutathione S-transferase, C-terminal domain (PF00043.19), GST_N: Glutathione S-transferase, N-terminal domain (PF02798.14)	No	No	No	chloroplast
Os01t0369700-01	7.27	32.83	4.09069	0	7.27	135.14	16.4619	0	Similar to Glutathione S-transferase GST 8 (EC 2.5.1.18). [-]	-	GST_C: Glutathione S-transferase, C-terminal domain (PF00043.19), GST_N: Glutathione S-transferase, N-terminal domain (PF02798.14)	No	No	No	chloroplast
Os03t0749300-02	36.2	107.47	2.91586	0	36.2	654.79	17.6288	0	Similar to Exoglucanase precursor. [-]	-	Glyco_hydro_3: Glycosyl hydrolase family 3 N terminal domain (PF00933.15), Glyco_hydro_3_C: Glycosyl hydrolase family 3 C terminal domain (PF01915.16)	Yes	Yes	Yes	extracellular
Os03t0194900-02	31.62	94.48	2.92704	0	31.62	573.56	17.6137	0	Similar to membrane protein. [-]	-	DUF568: Protein of unknown function (DUF568) (PF04526.7)	Yes	Yes	Yes	extracellular
Os05t0115100-02	0.71	3.39	2.56725	0	0.71	29.71	17.9591	0	Protein of unknown function DUF1635 family protein. [-]	gi|42569405|ref|NP_180381.3|, Desc:unknown protein [Arabidopsis thaliana], ID:0.657, Cov:0.076	DUF1635: Protein of unknown function (DUF1635) (PF07795.5)	No	No	No	nuclear
Os10t0580900-02	4.14	11.85	2.5	0	4.14	90.61	17.823	0	Conserved hypothetical protein. [-]	-	-	No	No	No	E.R.
Os01t0369700-03	7.01	30.59	3.94382	0	7.01	130.09	16.3658	0	Similar to Glutathione S-transferase GST 8 (EC 2.5.1.18). [-]	-	GST_C: Glutathione S-transferase, C-terminal domain (PF00043.19), GST_N: Glutathione S-transferase, N-terminal domain (PF02798.14)	No	No	No	chloroplast
Os10t0147200-01	5.63	19.22	3.04977	0	5.63	113.39	17.2534	0	Similar to Thaumatin-like protein. [-]	-	Thaumatin: Thaumatin family (PF00314.11)	No	No	No	chloroplast
Os01t0246700-01	8.93	24.82	2.6002	0	8.93	174.4	17.6636	0	Similar to WRKY transcription factor 1. [-]	-	-	No	No	No	nuclear
Os03t0194900-01	35.79	105.51	2.89508	0	35.79	635.96	17.3134	0	Uncharacterised conserved protein UCP037471 domain containing protein. [-]	-	Cytochrom_B561: Eukaryotic cytochrome b561 (PF03188.10), DUF568: Protein of unknown function (DUF568) (PF04526.7)	Yes	Yes	Yes	chloroplast
Os03t0802400-01	9.04	15.09	1.60259	0	9.04	185.79	18.6046	0	Similar to Avr9/Cf-9 rapidly elicited protein 102 (Fragment). [-]	-	-	No	No	No	mitochondria
Os01t0727500-01	5.47	21.19	3.42968	0	5.47	107.53	16.7743	0	Protein of unknown function DUF584 family protein. [-]	-	DUF584: Protein of unknown function, DUF584 (PF04520.7)	No	No	No	nuclear
Os02t0738300-01	0.86	5.33	3.40323	0	0.86	30.2	16.7742	0	Conserved hypothetical protein. [-]	-	-	No	No	No	nuclear
Os03t0194900-03	36.61	107.49	2.88461	0	36.61	648.14	17.2598	0	Uncharacterised conserved protein UCP037471 domain containing protein. [-]	-	Cytochrom_B561: Eukaryotic cytochrome b561 (PF03188.10), DUF568: Protein of unknown function (DUF568) (PF04526.7)	Yes	Yes	Yes	chloroplast
Os03t0327800-01	8.7	18.16	1.97526	0	8.7	175.22	18.167	0	NAC-domain containing protein 29 (ANAC029) (NAC2) (NAC-LIKE, ACTIVATED BY AP3/PI protein) (NAP). [-]	-	NAM: No apical meristem (NAM) protein (PF02365.9)	No	No	No	nuclear
Os03t0278200-01	5.42	16.61	2.74299	0	5.42	110.66	17.3925	0	NAD(P)-binding domain containing protein. [-]	-	Epimerase: NAD dependent epimerase/dehydratase family (PF01370.15), RmlD_sub_bind: RmlD substrate binding domain (PF04321.11)	No	No	No	chloroplast
Os01t0837000-01	7.8	31.93	3.74205	0	7.8	142.17	16.2693	0	Ankyrin repeat containing protein. [-]	-	Ank_2: Ankyrin repeats (3 copies) (PF12796.1)	No	No	No	plasma membrane
Os04t0674700-01	20.49	72.29	3.41042	0	20.49	354.4	16.5379	0	Similar to AMP-binding protein (Adenosine monophosphate binding protein 5 AMPBP5). [-]	gi|15237335|ref|NP_197141.1|, Desc:AAE5 (ACYL ACTIVATING ENZYME 5); catalytic [Arabidopsis thaliana], ID:0.645, Cov:0.865	AMP-binding: AMP-binding enzyme (PF00501.22)	No	No	No	extracellular
Os03t0749300-04	44.2	113	2.52212	0	44.2	781.96	17.3221	0	Similar to Cell wall beta-glucosidase. [-]	-	Glyco_hydro_3_C: Glycosyl hydrolase family 3 C terminal domain (PF01915.16)	No	No	Yes	cytosol
Os01t0575200-01	3.85	16.06	3.51753	0	3.85	78.08	16.3052	0	Conserved hypothetical protein. [-]	-	-	No	No	No	chloroplast
Os02t0562600-01	0.62	2.81	2.35185	0	0.62	27.14	17.3704	0	Mlo-related protein family protein. [-]	-	Mlo: Mlo family (PF03094.9)	Yes	Yes	Yes	cytosol
Os10t0580900-01	4.19	11.52	2.41233	0	4.19	87.76	17.1021	0	Conserved hypothetical protein. [-]	-	-	No	No	No	E.R.
Os07t0603600-01	1.62	8.26	3.53435	0	1.62	40.84	15.9695	0	Similar to Avr9/Cf-9 rapidly elicited protein 246 (Fragment). [-]	-	-	No	No	Yes	chloroplast
Os07t0539900-01	39.98	208.32	5.10786	0	39.98	583.74	14.2689	0	Similar to Beta-1,3-glucanase-like protein. [-]	-	Glyco_hydro_17: Glycosyl hydrolases family 17 (PF00332.12), X8: X8 domain (PF07983.7)	Yes	Yes	Yes	chloroplast
Os09t0547500-01	5.72	30.07	4.62351	0	5.72	97.62	14.6756	0	Similar to Lysine decarboxylase-like protein. [-]	-	Lysine_decarbox: Possible lysine decarboxylase (PF03641.8)	No	No	No	nuclear
Os11t0228600-01	0.85	5.99	3.77838	0	0.85	27.68	15.5027	0	Similar to NBS-LRR disease resistance protein homologue. [-]	-	NB-ARC: NB-ARC domain (PF00931.16)	No	No	No	nuclear
Os03t0749300-01	26.78	77	2.80778	0	26.78	455.62	16.437	0	Similar to Exoglucanase precursor. [-]	-	Glyco_hydro_3: Glycosyl hydrolase family 3 N terminal domain (PF00933.15), Glyco_hydro_3_C: Glycosyl hydrolase family 3 C terminal domain (PF01915.16)	Yes	Yes	Yes	extracellular
Os03t0815200-02	22.35	77.17	3.34775	0	22.35	369.68	15.8749	0	Similar to Methylenetetrahydrofolate reductase. [-]	-	-	No	No	No	nuclear
Os01t0773800-00	0.21	2.87	3.19835	0.0006	0.21	18.22	15.8843	0	Hypothetical conserved gene. [-]	-	HLH: Helix-loop-helix DNA-binding domain (PF00010.20)	No	No	No	nuclear
Os05t0509500-01	0.79	2.64	2.03352	0.0006	0.79	29.48	17.0279	0	Similar to Signal recognition particle 54 kDa protein 2 (SRP54). [-]	sp|P49969|SR542_HORVU, Desc:Signal recognition particle 54 kDa protein 2 OS=Hordeum vulgare GN=SRP54-2 PE=2 SV=1, ID:0.762, Cov:0.737	SRP54: SRP54-type protein, GTPase domain (PF00448.16), SRP54_N: SRP54-type protein, helical bundle domain (PF02881.13), SRP_SPB: Signal peptide binding domain (PF02978.13)	No	No	No	cytosol
Os08t0395700-01	8.86	31.48	3.29412	0	8.86	154.18	15.7383	0	Conserved hypothetical protein. [-]	-	-	No	No	No	chloroplast
Os03t0815200-03	21.92	75.09	3.31981	0	21.92	358.46	15.6832	0	Similar to Methylenetetrahydrofolate reductase. [-]	-	-	No	No	No	nuclear
Os05t0522600-02	3.09	12.51	3.30318	0	3.09	62.77	15.5917	0	Leucine-rich repeat, plant specific containing protein. [-]	gi|15225783|ref|NP_180864.1|, Desc:AtRLP26 (Receptor Like Protein 26); kinase/ protein binding [Arabidopsis thaliana], ID:0.418, Cov:0.665	LRR_1: Leucine Rich Repeat (PF00560.27)	No	No	No	nuclear
Os02t0705400-02	25.69	55.52	2.11765	0	25.69	442.51	16.6171	0	Similar to Pathogen induced protein 2-4. [-]	-	Usp: Universal stress protein family (PF00582.20)	No	No	No	cytosol
Os01t0613800-01	0.28	6.56	5.90625	0	0.28	15.37	12.7891	0	Peptidase C1A, papain family protein. [-]	-	Inhibitor_I29: Cathepsin propeptide inhibitor domain (I29) (PF08246.6), Peptidase_C1: Papain family cysteine protease (PF00112.17)	Yes	Yes	Yes	chloroplast
Os03t0107700-01	9.73	23.23	2.25815	0	9.73	174.42	16.3486	0	Similar to EL2 protein. [EL2]	-	-	No	No	No	chloroplast
Os02t0807800-01	0.55	4.09	3.28387	0	0.55	22.75	15.3226	0	Hypothetical conserved gene. [-]	-	EGF_CA: Calcium-binding EGF domain (PF07645.9), Pkinase: Protein kinase domain (PF00069.19)	Yes	Yes	Yes	vacuolar membrane
Os03t0624300-01	2.21	16.79	5.54206	0	2.21	40.87	13.0436	0	Hypothetical protein. [-]	-	-	No	No	No	chloroplast
Os03t0319050-00	1.63	10.72	4.45627	0	1.63	36.09	14.1027	0	Hypothetical gene. [-]	-	-	Yes	Yes	No	extracellular
Os04t0589400-00	1.38	5.64	2.78992	0	1.38	36.3	15.6723	0	Conserved hypothetical protein. [-]	gi|71997822|ref|NP_001023025.1|, Desc:GRound-Like (grd related) family member (grl-25) [Caenorhabditis elegans], ID:0.347, Cov:0.170	-	Yes	Yes	No	extracellular
Os02t0705400-01	12.05	22.38	1.79157	0	12.05	216.43	16.6613	0	Similar to Pathogen induced protein 2-4. [-]	-	Usp: Universal stress protein family (PF00582.20)	No	No	No	cytosol
Os03t0815200-04	12.82	41.66	3.08683	0	12.82	210.73	15.3205	0	Similar to Methylenetetrahydrofolate reductase (Fragment). [-]	-	-	No	No	No	-
Os11t0592000-01	1.32	7.44	3.63793	0	1.32	33.25	14.7629	0	Similar to Barwin. [-]	-	Barwin: Barwin family (PF00967.11)	Yes	Yes	Yes	chloroplast
Os02t0221100-00	0.1	1.72	2.47273	0	0.1	16.43	15.8455	0	Hypothetical conserved gene. [-]	-	HLH: Helix-loop-helix DNA-binding domain (PF00010.20)	No	No	No	nuclear
Os06t0133400-01	6.41	19.27	2.73549	0	6.41	114.03	15.5236	0	Conserved hypothetical protein. [-]	-	-	No	No	No	chloroplast
Os01t0118400-01	9.87	27.55	2.62649	0	9.87	168.92	15.632	0	Similar to HGA6. [-]	-	DUF563: Protein of unknown function (DUF563) (PF04577.8)	No	Yes	No	chloroplast
Os12t0634000-01	2.42	10.93	3.4883	0	2.42	49.45	14.7515	0	Conserved hypothetical protein. [-]	-	-	No	No	No	nuclear
Os03t0388500-01	3.68	22.8	5.08547	0	3.68	60.5	13.141	0	Similar to Anther ethylene-upregulated protein ER1 (Fragment). [-]	-	IQ: IQ calmodulin-binding motif (PF00612.21)	No	No	No	peroxisome
Os01t0134700-01	2.2	7.23	2.57187	0	2.2	48.78	15.5563	0	Calmodulin binding protein-like family protein. [-]	-	Calmodulin_bind: Calmodulin binding protein-like (PF07887.5)	No	No	No	cytosol
Os06t0493100-01	4.08	39.28	7.92913	0	4.08	50.1	10.0591	0	Conserved hypothetical protein. [-]	-	-	Yes	Yes	Yes	extracellular
Os09t0532000-01	11.27	23.16	1.96903	0	11.27	195.19	15.9894	0	TonB box, conserved site domain containing protein. [OsSGR,sgr]	-	Staygreen: Staygreen protein (PF12638.1)	No	No	No	chloroplast
Os02t0807850-00	0.46	3.41	3.02055	0	0.46	20.76	14.9041	0	Hypothetical gene. [-]	-	-	No	No	No	nuclear
Os03t0326200-02	0.39	1.74	1.97122	0	0.39	20.98	15.8129	0	Similar to aminophospholipid ATPase. [-]	-	E1-E2_ATPase: E1-E2 ATPase (PF00122.14)	No	No	No	plasma membrane
Os09t0491740-01	10.21	51.52	4.6851	0	10.21	144.46	12.9759	0	Auxin efflux carrier domain containing protein. [-]	-	Mem_trans: Membrane transport protein (PF03547.12)	Yes	Yes	Yes	vacuolar membrane
Os07t0442900-01	6.85	23.45	3.11465	0	6.85	112.73	14.4879	0	Uncharacterised protein family UPF0497, trans-membrane plant subgroup domain containing protein. [-]	-	DUF588: Domain of unknown function (DUF588) (PF04535.6)	No	Yes	No	vacuolar membrane
Os04t0154800-01	1.65	6.04	2.6566	0	1.65	38.58	14.9358	0	Protein of unknown function DUF594 family protein. [-]	gi|186529604|ref|NP_199359.3|, Desc:unknown protein [Arabidopsis thaliana], ID:0.359, Cov:0.385	DUF594: Protein of unknown function, DUF594 (PF04578.7)	Yes	Yes	Yes	peroxisome
Os12t0242100-01	8.76	32.34	3.41598	0	8.76	137.21	14.1609	0	Similar to Glycine-rich cell wall structural protein 1 precursor. [-]	-	-	Yes	Yes	Yes	extracellular
Os12t0131100-01	0.32	3.24	3.21212	0	0.32	17.91	14.3258	0	Similar to Glucosamine--fructose-6-phosphate aminotransferase [isomerizing] (EC 2.6.1.16) (Hexosephosphate aminotransferase) (D-fructose-6- phosphate amidotransferase) (GFAT). [-]	gi|145338887|ref|NP_189051.2|, Desc:glutamine-fructose-6-phosphate transaminase (isomerizing)/ sugar binding / transaminase [Arabidopsis thaliana], ID:0.797, Cov:0.795	SIS: SIS domain (PF01380.16)	No	Yes	No	chloroplast
Os04t0450900-01	2.07	6.29	2.37459	0	2.07	45.55	15.1629	0	Protein kinase PKN/PRK1, effector domain containing protein. [-]	gi|15236102|ref|NP_195712.1|, Desc:unknown protein [Arabidopsis thaliana], ID:0.306, Cov:0.481	-	No	No	No	nuclear
Os01t0647100-02	6.93	14.68	1.9773	0	6.93	122.22	15.5385	0	ADP/ATP carrier protein family protein. [-]	-	TLC: TLC ATP/ADP transporter (PF03219.8)	No	No	No	chloroplast
Os01t0647100-01	7.01	14.83	1.97628	0	7.01	123.18	15.5031	0	ADP/ATP carrier protein family protein. [OsNTT1]	-	TLC: TLC ATP/ADP transporter (PF03219.8)	No	No	No	chloroplast
Os08t0473800-01	0.71	3.21	2.46199	0	0.71	24.65	15	0	Similar to Alpha-amylase isozyme 3D precursor (EC 3.2.1.1) (1,4-alpha-D-glucan glucanohydrolase). [-]	sp|P27933|AMY3D_ORYSJ, Desc:Alpha-amylase isozyme 3D OS=Oryza sativa subsp. japonica GN=AMY1.3 PE=2 SV=2, ID:0.994, Cov:0.568	-	No	No	No	cytosol
Os05t0156500-01	3.56	18.85	4.35307	0	3.56	58.63	13.0768	0	Similar to Apobec-1 binding protein 2. [-]	gi|15228802|ref|NP_191819.1|, Desc:ATERDJ3B; heat shock protein binding / unfolded protein binding [Arabidopsis thaliana], ID:0.741, Cov:0.519	DnaJ_C: DnaJ C terminal domain (PF01556.12)	No	No	No	cytosol
Os11t0228201-01	0.56	4.2	3.33333	0	0.56	20.97	14.0833	0	Hypothetical gene. [-]	-	-	No	No	No	extracellular
Os06t0683400-01	4.45	14.33	2.81284	0	4.45	78.38	14.5651	0	Similar to EF-hand Ca2+-binding protein CCD1. [-]	-	-	No	No	No	mitochondria
Os06t0683400-02	4.35	14.01	2.80561	0	4.35	76.93	14.5664	0	Similar to EF-hand Ca2+-binding protein CCD1. [-]	-	-	No	No	No	mitochondria
Os01t0670100-01	1.82	5.7	2.37589	0	1.82	41.05	14.9113	0	Serine/threonine protein kinase-related domain containing protein. [-]	-	B_lectin: D-mannose binding lectin (PF01453.18), PAN_2: PAN-like domain (PF08276.5), Pkinase: Protein kinase domain (PF00069.19), S_locus_glycop: S-locus glycoprotein family (PF00954.14)	Yes	Yes	Yes	plasma membrane
Os07t0106200-02	52.14	110.25	2.09353	0	52.14	805.23	15.1718	0	Similar to Hexose transporter. [-]	-	Sugar_tr: Sugar (and other) transporter (PF00083.18)	No	No	No	plasma membrane
Os07t0106200-01	52.94	112.11	2.09696	0	52.94	817.07	15.1663	0	Similar to Hexose transporter. [-]	-	Sugar_tr: Sugar (and other) transporter (PF00083.18)	No	No	No	plasma membrane
Os03t0777000-01	0.42	2.67	2.58451	0	0.42	19.67	14.5563	0	Similar to NAC-domain containing protein 19 (ANAC019) (ANAC) (Abscicic-acid- responsive NAC). [-]	-	NAM: No apical meristem (NAM) protein (PF02365.9)	No	No	No	nuclear
Os02t0119600-01	8.49	20.65	2.28135	0	8.49	138.18	14.666	0	Conserved hypothetical protein. [-]	-	-	No	No	No	chloroplast
Os08t0495800-02	3.83	17.04	3.73499	0	3.83	62.62	13.1718	0	Similar to alkaline alpha galactosidase 3. [-]	sp|Q84VX0|RFS1_ARATH, Desc:Probable galactinol--sucrose galactosyltransferase 1 OS=Arabidopsis thaliana GN=RFS1 PE=2 SV=1, ID:0.702, Cov:0.863	Raffinose_syn: Raffinose synthase or seed inhibition protein Sip1 (PF05691.6)	No	No	No	cytosol
Os02t0625500-01	13.99	48.22	3.28352	0	13.99	203.05	13.6124	0	Similar to Adenosine kinase-like protein (Fragment). [-]	-	PfkB: pfkB family carbohydrate kinase (PF00294.18)	No	No	No	chloroplast
Os11t0474800-01	4.25	10.06	2.10667	0	4.25	76.55	14.7714	0	Similar to Isoform 2 of Stemar-13-ene synthase. [DTC2,KS11,KS8,KSL8,OSKS8,OsDTC2,OsKS11,OsKS8,OsKSL11,OsKSL8]	-	Terpene_synth: Terpene synthase, N-terminal domain (PF01397.15), Terpene_synth_C: Terpene synthase family, metal binding domain (PF03936.10)	No	No	No	cytosol
Os10t0469600-01	1.03	3.99	2.45813	0	1.03	28.14	14.3547	0	Similar to Leucine Rich Repeat family protein, expressed. [-]	-	LRRNT_2: Leucine rich repeat N-terminal domain (PF08263.6), LRR_1: Leucine Rich Repeat (PF00560.27), LRR_4: Leucine Rich repeats (2 copies) (PF12799.1)	Yes	Yes	Yes	plasma membrane
Os01t0248500-01	2.54	8.2	2.59887	0	2.54	49.07	14.1441	0	Similar to Pathogen-related protein. [-]	-	-	No	No	No	cytosol
Os08t0127100-02	18.37	43.2	2.28188	0	18.37	277.98	14.4027	0	Amino acid transporter, transmembrane family protein. [-]	sp|Q9FKS8|LHT1_ARATH, Desc:Lysine histidine transporter 1 OS=Arabidopsis thaliana GN=LHT1 PE=1 SV=1, ID:0.733, Cov:0.742	Aa_trans: Transmembrane amino acid transporter protein (PF01490.12)	No	No	No	plasma membrane
Os08t0495800-01	2.83	13.3	3.73368	0	2.83	48.51	12.9269	0	Raffinose synthase family protein. [-]	sp|Q84VX0|RFS1_ARATH, Desc:Probable galactinol--sucrose galactosyltransferase 1 OS=Arabidopsis thaliana GN=RFS1 PE=2 SV=1, ID:0.715, Cov:0.835	Raffinose_syn: Raffinose synthase or seed inhibition protein Sip1 (PF05691.6)	No	No	No	cytosol
Os08t0127100-01	18.26	42.55	2.26116	0	18.26	274.79	14.3193	0	Amino acid transporter, transmembrane family protein. [-]	sp|Q9FKS8|LHT1_ARATH, Desc:Lysine histidine transporter 1 OS=Arabidopsis thaliana GN=LHT1 PE=1 SV=1, ID:0.733, Cov:0.738	Aa_trans: Transmembrane amino acid transporter protein (PF01490.12)	No	No	No	plasma membrane
Os11t0106100-00	0.41	3.88	3.46099	0	0.41	17.47	13.0993	0	Hypothetical protein. [-]	-	Myb_DNA-binding: Myb-like DNA-binding domain (PF00249.25)	No	No	No	nuclear
Os03t0769700-01	4.66	15.29	2.87809	0	4.66	76.41	13.6767	0	Uncharacterised conserved protein UCP031279 domain containing protein. [-]	-	-	No	Yes	No	chloroplast
Os06t0592950-00	2.63	13.38	3.96143	0	2.63	44.71	12.5923	0	Hypothetical gene. [-]	-	-	No	No	No	chloroplast
Os09t0517100-01	2.84	8.02	2.34896	0	2.84	53.46	14.1823	0	NB-ARC domain containing protein. [-]	-	LRR_4: Leucine Rich repeats (2 copies) (PF12799.1), NB-ARC: NB-ARC domain (PF00931.16)	No	No	No	nuclear
Os01t0860800-02	11.02	29.48	2.53577	0	11.02	166.94	13.9717	0	Glycoside hydrolase, family 17 protein. [-]	-	Glyco_hydro_17: Glycosyl hydrolases family 17 (PF00332.12)	Yes	Yes	Yes	plasma membrane
Os01t0214500-01	10.9	25.43	2.22101	0	10.9	168.58	14.2504	0	Conserved hypothetical protein. [-]	-	-	Yes	Yes	Yes	plasma membrane
Os04t0671200-02	6.38	12.07	1.771	0	6.38	107.41	14.6897	0	Similar to H0624F09.9 protein. [-]	sp|Q9SKX5|PAO2_ARATH, Desc:Probable polyamine oxidase 2 OS=Arabidopsis thaliana GN=PAO2 PE=2 SV=1, ID:0.596, Cov:0.769	Amino_oxidase: Flavin containing amine oxidoreductase (PF01593.18)	No	No	No	chloroplast
Os03t0805400-03	5.71	30.61	4.71088	0	5.71	77.82	11.7466	0	Similar to phosphoric ester hydrolase. [-]	-	PAP2: PAP2 superfamily (PF01569.15)	Yes	Yes	Yes	E.R.
Os01t0925700-01	0.99	4.53	2.77889	0	0.99	26.21	13.6734	0	Similar to predicted protein. [-]	-	Pkinase: Protein kinase domain (PF00069.19)	No	No	No	nuclear
Os03t0285850-00	11.14	27.75	2.3682	0	11.14	169.68	14.0593	0	Non-protein coding gene. [-]	-	-	No	No	No	-
Os09t0572700-02	39.95	87.51	2.16142	0	39.95	581.83	14.2327	0	Cupredoxin domain containing protein. [-]	-	Cu_bind_like: Plastocyanin-like domain (PF02298.11)	Yes	Yes	Yes	vacuolar membrane
Os07t0106200-03	54.07	109.68	2.00981	0	54.07	790.73	14.3768	0	Similar to Monosaccharide transporter 3. [-]	-	Sugar_tr: Sugar (and other) transporter (PF00083.18)	No	No	No	plasma membrane
Os05t0318100-00	3.78	11.49	2.61297	0	3.78	64.47	13.6967	0	Hypothetical conserved gene. [-]	sp|Q9LZM4|WAKLQ_ARATH, Desc:Wall-associated receptor kinase-like 20 OS=Arabidopsis thaliana GN=WAKL20 PE=2 SV=1, ID:0.661, Cov:0.457	-	Yes	Yes	Yes	chloroplast
Os04t0401700-02	18.91	50.53	2.58815	0	18.91	270.99	13.661	0	Similar to Isoform 2 of Potassium transporter 1. [-]	sp|Q6VVA6|HAK1_ORYSJ, Desc:Potassium transporter 1 OS=Oryza sativa subsp. japonica GN=HAK1 PE=1 SV=2, ID:1.000, Cov:0.040	K_trans: K+ potassium transporter (PF02705.10)	No	No	Yes	plasma membrane
Os03t0829200-01	7.61	16.9	2.07898	0	7.61	120.92	14.1603	0	Similar to Soluble epoxide hydrolase. [-]	-	Abhydrolase_6: Alpha/beta hydrolase family (PF12697.1)	No	No	No	chloroplast
Os02t0807900-01	0	0.9	1.9	0	0	13.28	14.28	0	Similar to Serine threonine kinase. [-]	-	Pkinase_Tyr: Protein tyrosine kinase (PF07714.1)	Yes	Yes	Yes	chloroplast
Os01t0124200-02	215.56	616.65	2.8521	0	215.56	2866.04	13.239	0	Similar to Bowman Birk trypsin inhibitor. [-]	-	Bowman-Birk_leg: Bowman-Birk serine protease inhibitor family (PF00228.14)	Yes	Yes	Yes	extracellular
Os01t0124200-01	217.66	621.95	2.84894	0	217.66	2888.07	13.2126	0	Similar to Bowman Birk trypsin inhibitor. [-]	-	Bowman-Birk_leg: Bowman-Birk serine protease inhibitor family (PF00228.14)	Yes	Yes	Yes	extracellular
Os01t0124200-03	214.61	610.9	2.83799	0	214.61	2842.51	13.1882	0	Similar to Bowman Birk trypsin inhibitor. [-]	-	Bowman-Birk_leg: Bowman-Birk serine protease inhibitor family (PF00228.14)	Yes	Yes	Yes	extracellular
Os04t0659800-00	0.14	2.19	2.79825	0	0.14	14.07	13.2193	0	Amino acid transporter, transmembrane domain containing protein. [-]	gi|79328591|ref|NP_001031934.1|, Desc:AAP7; amino acid transmembrane transporter [Arabidopsis thaliana], ID:0.556, Cov:0.662	Aa_trans: Transmembrane amino acid transporter protein (PF01490.12)	No	No	No	cytosol
Os08t0484200-01	5.15	19.18	3.2813	0	5.15	77.22	12.7187	0	Zinc finger, RING/FYVE/PHD-type domain containing protein. [-]	sp|Q9LX93|ATL55_ARATH, Desc:E3 ubiquitin-protein ligase RING1 OS=Arabidopsis thaliana GN=ATL55 PE=1 SV=1, ID:0.643, Cov:0.110	zf-rbx1: RING-H2 zinc finger (PF12678.1)	No	Yes	No	chloroplast
Os04t0671200-01	7.52	13.62	1.71596	0	7.52	120.65	14.2782	0	Similar to Suppressor of presenilin 5 (P110b homolog). [-]	sp|Q9SKX5|PAO2_ARATH, Desc:Probable polyamine oxidase 2 OS=Arabidopsis thaliana GN=PAO2 PE=2 SV=1, ID:0.631, Cov:0.650	Amino_oxidase: Flavin containing amine oxidoreductase (PF01593.18)	No	No	No	chloroplast
Os03t0815100-01	76.36	292.42	3.79292	0	76.36	928.47	12.0149	0	Similar to OsNAC6 protein. [-]	-	NAM: No apical meristem (NAM) protein (PF02365.9)	No	No	No	nuclear
Os03t0152000-01	0.84	3.5	2.44565	0	0.84	23.34	13.2283	0	Heavy metal transport/detoxification protein domain containing protein. [-]	-	HMA: Heavy-metal-associated domain (PF00403.20)	No	No	No	cytosol
Os04t0401700-01	22.76	57.62	2.46717	0	22.76	312.67	13.2016	0	Potassium transporter 1 (OsHAK1). Splice isoform 2. [OsHAK1]	sp|Q6VVA6|HAK1_ORYSJ, Desc:Potassium transporter 1 OS=Oryza sativa subsp. japonica GN=HAK1 PE=1 SV=2, ID:0.961, Cov:0.810	K_trans: K+ potassium transporter (PF02705.10)	No	No	No	plasma membrane
Os09t0399800-01	3.91	15.77	3.41548	0	3.91	58.96	12.2118	0	Cinnamyl alcohol dehydrogenase (EC 1.1.1.195). [-]	-	ADH_N: Alcohol dehydrogenase GroES-like domain (PF08240.6), ADH_zinc_N: Zinc-binding dehydrogenase (PF00107.20)	No	No	No	cytosol
Os01t0384800-01	31.23	179.31	5.59448	0	31.23	320.35	9.97052	0	Conserved hypothetical protein. [-]	-	-	No	No	No	chloroplast
Os06t0676700-02	0.42	3.02	2.83099	0	0.42	17.06	12.7183	0	Similar to High pI alpha-glucosidase. [-]	-	Glyco_hydro_31: Glycosyl hydrolases family 31 (PF01055.20)	Yes	Yes	Yes	chloroplast
Os04t0449500-01	3.08	8.39	2.30147	0	3.08	52.77	13.1789	0	Conserved hypothetical protein. [-]	gi|79497780|ref|NP_195420.2|, Desc:unknown protein [Arabidopsis thaliana], ID:0.555, Cov:0.643	-	No	No	No	plasma membrane
Os01t0384800-02	31.27	178.32	5.55686	0	31.27	318.18	9.89092	0	Conserved hypothetical protein. [-]	-	-	No	No	No	chloroplast
Os10t0537800-01	0	1.91	2.91	0	0	11.5	12.5	0	Peptidase aspartic, catalytic domain containing protein. [-]	-	Asp: Eukaryotic aspartyl protease (PF00026.17)	Yes	Yes	Yes	chloroplast
Os04t0401700-03	22.22	55.33	2.42593	0	22.22	300.41	12.9806	0	Potassium transporter 1 (OsHAK1). Splice isoform 2. [-]	sp|Q6VVA6|HAK1_ORYSJ, Desc:Potassium transporter 1 OS=Oryza sativa subsp. japonica GN=HAK1 PE=1 SV=2, ID:0.961, Cov:0.810	K_trans: K+ potassium transporter (PF02705.10)	No	No	No	plasma membrane
Os09t0431100-01	0.62	2.69	2.27778	0	0.62	20.22	13.0988	0	GPCR, family 3, metabotropic glutamate receptor-like protein. [-]	-	ANF_receptor: Receptor family ligand binding region (PF01094.22), Lig_chan: Ligand-gated ion channel (PF00060.20), SBP_bac_3: Bacterial extracellular solute-binding proteins, family 3 (PF00497.14)	Yes	Yes	Yes	plasma membrane
Os05t0318166-01	4.36	12.02	2.4291	0	4.36	68.11	12.8937	0	Hypothetical gene. [-]	sp|Q9LZM4|WAKLQ_ARATH, Desc:Wall-associated receptor kinase-like 20 OS=Arabidopsis thaliana GN=WAKL20 PE=2 SV=1, ID:0.505, Cov:0.901	-	No	No	No	nuclear
Os06t0676700-01	0.41	2.94	2.79433	0	0.41	16.64	12.5106	0	Similar to High pI alpha-glucosidase. [-]	-	Glyco_hydro_31: Glycosyl hydrolases family 31 (PF01055.20)	Yes	Yes	Yes	chloroplast
Os01t0699400-01	1.01	5.2	3.08458	0	1.01	23.53	12.204	0	Serine/threonine protein kinase domain containing protein. [-]	-	Pkinase: Protein kinase domain (PF00069.19)	No	No	No	chloroplast
Os07t0537900-01	0.77	2.89	2.19774	0	0.77	22.14	13.0734	0	Similar to SRK3 gene. [-]	-	DUF26: Domain of unknown function DUF26 (PF01657.11), Pkinase: Protein kinase domain (PF00069.19)	Yes	Yes	Yes	plasma membrane
Os04t0451000-01	1.43	4.41	2.22634	0	1.43	30.68	13.037	0	Conserved hypothetical protein. [-]	gi|15236102|ref|NP_195712.1|, Desc:unknown protein [Arabidopsis thaliana], ID:0.306, Cov:0.316	-	No	No	No	chloroplast
Os01t0654500-01	22.82	75.91	3.2288	0	22.82	285.37	12.0223	0	Similar to NADP-isocitrate dehydrogenase. [-]	-	Iso_dh: Isocitrate/isopropylmalate dehydrogenase (PF00180.14)	No	No	No	cytosol
Os11t0208800-01	1.65	8.36	3.53208	0	1.65	29.94	11.6755	0	Similar to Receptor-like protein kinase. [-]	-	Pkinase: Protein kinase domain (PF00069.19)	No	No	No	cytosol
Os09t0517100-02	2.48	6.6	2.18391	0	2.48	44.31	13.0201	0	Hypothetical conserved gene. [-]	-	NB-ARC: NB-ARC domain (PF00931.16)	No	No	Yes	cytosol
Os05t0156401-00	6.92	25.7	3.37121	0	6.92	91.86	11.7247	0	Hypothetical gene. [-]	gi|15228802|ref|NP_191819.1|, Desc:ATERDJ3B; heat shock protein binding / unfolded protein binding [Arabidopsis thaliana], ID:0.725, Cov:0.740	-	No	Yes	No	vacuolar membrane
Os09t0468300-00	1.37	4.11	2.15612	0.0006	1.37	29.65	12.9325	0	Hypothetical conserved gene. [-]	-	zf-rbx1: RING-H2 zinc finger (PF12678.1)	Yes	Yes	Yes	chloroplast
Os03t0829200-02	3.56	7.78	1.92544	0	3.56	58.99	13.1557	0	Similar to epoxide hydrolase 2. [-]	-	Abhydrolase_6: Alpha/beta hydrolase family (PF12697.1)	No	No	No	chloroplast
Os01t0837100-00	1.26	5.48	2.86726	0	1.26	26.55	12.1903	0	Similar to predicted protein. [-]	-	Pec_lyase_C: Pectate lyase (PF00544.13)	No	No	No	chloroplast
Os01t0860800-01	4.9	12.91	2.35763	0	4.9	73.71	12.6627	0	Glycoside hydrolase, family 17 protein. [-]	-	Glyco_hydro_17: Glycosyl hydrolases family 17 (PF00332.12)	Yes	Yes	Yes	plasma membrane
Os09t0554200-01	1.9	19.71	7.14138	0	1.9	21.78	7.85517	0	Zinc finger, RING/FYVE/PHD-type domain containing protein. [-]	-	zf-rbx1: RING-H2 zinc finger (PF12678.1)	No	Yes	No	chloroplast
Os04t0618200-01	6.37	22.41	3.17639	0	6.37	85.86	11.7856	0	NAD(P)-binding domain containing protein. [-]	sp|Q8H0B6|ARAE2_ORYSJ, Desc:Probable UDP-arabinose 4-epimerase 2 OS=Oryza sativa subsp. japonica GN=UEL-2 PE=2 SV=1, ID:1.000, Cov:0.656	Epimerase: NAD dependent epimerase/dehydratase family (PF01370.15)	No	No	No	chloroplast
Os01t0314800-01	123.01	159.64	1.29538	0	123.01	1688.49	13.6238	0	Late embryogenesis abundant protein 3 family protein. [-]	-	LEA_3: Late embryogenesis abundant protein (PF03242.7)	No	Yes	No	chloroplast
Os06t0591400-01	16.23	71.81	4.22577	0	16.23	182.2	10.6326	0	Conserved hypothetical protein. [-]	-	-	Yes	Yes	Yes	extracellular
Os07t0573200-00	4.69	11.47	2.19156	0.0006	4.69	70.89	12.6344	0	Similar to Adenylyl-sulfate kinase. [-]	-	-	No	Yes	No	chloroplast
Os07t0529000-01	59.33	196.44	3.27267	0	59.33	692.69	11.4983	0	Similar to Isocitrate lyase (Fragment). [-]	-	ICL: Isocitrate lyase family (PF00463.15)	No	No	No	peroxisome
Os04t0618200-02	6.29	21.59	3.09877	0	6.29	84.02	11.6626	0	NAD(P)-binding domain containing protein. [-]	sp|Q8H0B6|ARAE2_ORYSJ, Desc:Probable UDP-arabinose 4-epimerase 2 OS=Oryza sativa subsp. japonica GN=UEL-2 PE=2 SV=1, ID:1.000, Cov:0.587	Epimerase: NAD dependent epimerase/dehydratase family (PF01370.15)	No	No	No	chloroplast
Os09t0554300-01	9.34	32.05	3.19632	0	9.34	118.5	11.5571	0	Auxin efflux carrier domain containing protein. [-]	-	Mem_trans: Membrane transport protein (PF03547.12)	Yes	Yes	Yes	chloroplast
Os07t0529000-02	57.5	190.04	3.26564	0	57.5	670.33	11.4757	0	Similar to Isocitrate lyase (Fragment). [-]	-	ICL: Isocitrate lyase family (PF00463.15)	No	No	No	peroxisome
Os02t0783700-01	16.33	79.15	4.62493	0	16.33	173.22	10.0531	0	Similar to Lysine ketoglutarate reductase/saccharopine dehydrogenase biofunctional enzyme. [-]	-	-	No	No	No	cytosol
Os01t0860450-01	4.71	19.3	3.55517	0	4.71	62.26	11.0788	0	Hypothetical conserved gene. [-]	-	-	No	No	No	cytosol
Os03t0664800-01	18.92	47.03	2.41114	0	18.92	241.85	12.1913	0	Acyl-CoA N-acyltransferase domain containing protein. [-]	-	Acetyltransf_1: Acetyltransferase (GNAT) family (PF00583.18)	No	No	No	cytosol
Os06t0356800-01	0.89	4.93	3.13757	0	0.89	20.63	11.4444	0	Similar to Xylanase inhibitor protein I precursor. [-]	sp|Q8L5C6|XIP1_WHEAT, Desc:Xylanase inhibitor protein 1 OS=Triticum aestivum GN=XIPI PE=1 SV=2, ID:0.776, Cov:0.558	Glyco_hydro_18: Glycosyl hydrolases family 18 (PF00704.22)	Yes	Yes	Yes	mitochondria
Os02t0806400-02	12.16	38.02	2.96505	0	12.16	150.96	11.5471	0	Hypothetical conserved gene. [-]	-	-	No	No	No	nuclear
Os02t0720600-01	14.59	40.47	2.66004	0	14.59	182.77	11.7877	0	Peptidase A1 domain containing protein. [-]	-	Asp: Eukaryotic aspartyl protease (PF00026.17)	Yes	Yes	Yes	extracellular
Os04t0469000-01	30.71	174.61	5.538	0	30.71	278.29	8.80763	0	Heavy metal transport/detoxification protein domain containing protein. [-]	gi|15231057|ref|NP_188653.1|, Desc:metal ion binding [Arabidopsis thaliana], ID:0.529, Cov:0.290	-	No	No	No	cytosol
Os03t0326100-01	1.61	4.16	1.97701	0	1.61	31.24	12.3525	0	Phospholipid-transporting ATPase 1 (EC 3.6.3.1) (Aminophospholipid flippase 1). [-]	-	E1-E2_ATPase: E1-E2 ATPase (PF00122.14)	No	No	No	plasma membrane
Os02t0806400-01	13.07	43.71	3.17768	0	13.07	155.7	11.1372	0	Conserved hypothetical protein. [-]	-	-	No	No	Yes	nuclear
Os11t0106083-01	0.42	3.21	2.96479	0	0.42	15.1	11.338	0	Hypothetical gene. [-]	-	-	No	No	No	cytosol
Os10t0517500-01	226.83	694.78	3.05394	0	226.83	2560.44	11.2428	0	Cys/Met metabolism, pyridoxal phosphate-dependent enzyme domain containing protein. [-]	-	Cys_Met_Meta_PP: Cys/Met metabolism PLP-dependent enzyme (PF01053.14)	No	No	No	chloroplast
Os06t0226950-01	1.75	6.44	2.70545	0	1.75	30.83	11.5745	0	Fatty acid hydroxylase domain containing protein. [DSH1]	-	FA_hydroxylase: Fatty acid hydroxylase superfamily (PF04116.7)	Yes	Yes	Yes	E.R.
Os05t0130100-00	5.31	27.27	4.48019	0	5.31	60.83	9.79873	0	Hypothetical conserved gene. [-]	sp|O81833|SD11_ARATH, Desc:G-type lectin S-receptor-like serine/threonine-protein kinase SD1-1 OS=Arabidopsis thaliana GN=SD11 PE=1 SV=1, ID:0.555, Cov:0.276	DUF26: Domain of unknown function DUF26 (PF01657.11), Pkinase: Protein kinase domain (PF00069.19)	Yes	Yes	Yes	plasma membrane
Os10t0517500-02	220.85	674.4	3.0444	0	220.85	2484.23	11.2023	0	Cys/Met metabolism, pyridoxal phosphate-dependent enzyme domain containing protein. [-]	-	Cys_Met_Meta_PP: Cys/Met metabolism PLP-dependent enzyme (PF01053.14)	No	No	No	chloroplast
Os03t0285800-01	14.37	31.98	2.14574	0	14.37	182.96	11.9688	0	MAP Kinase. [BIMK1,MAPK2,MAPK5,MPK3,MPK5,OsBIMK1,OsMAP1,OsMAPK2,OsMAPK5,OsMPK3,OsMSRMK2]	-	Pkinase: Protein kinase domain (PF00069.19)	No	No	No	cytosol
Os03t0213100-01	21.03	76.85	3.53382	0	21.03	231.88	10.571	0	Similar to Sec61p. [-]	-	Plug_translocon: Plug domain of Sec61p (PF10559.3), SecY: SecY translocase (PF00344.14)	No	Yes	No	plasma membrane
Os07t0150700-01	4.15	11.29	2.38641	0	4.15	59.35	11.7184	0	Similar to Serine/threonine kinase. [OsCIPK23]	-	NAF: NAF domain (PF03822.8), Pkinase: Protein kinase domain (PF00069.19)	No	No	No	chloroplast
Os03t0319000-01	0.53	5.4	4.18301	0	0.53	14.18	9.92157	0	Conserved hypothetical protein. [-]	-	-	No	No	No	extracellular
Os02t0251900-01	0	2.83	3.83	0	0	9.26	10.26	0	Similar to Tobacco rattle virus-induced protein variant 2. [-]	-	VQ: VQ motif (PF05678.8)	No	No	No	cytosol
Os06t0207000-01	16.23	64.24	3.78642	0	16.23	173.77	10.1434	0	Fumble domain containing protein. [-]	-	Fumble: Fumble (PF03630.8)	No	No	No	cytosol
Os01t0681200-02	2.81	6.16	1.87927	0	2.81	44.81	12.0236	0	Similar to Acyl-CoA synthetase (EC 6.2.1.3). [-]	-	AMP-binding: AMP-binding enzyme (PF00501.22)	No	No	No	cytosol
Os03t0213100-02	24.94	89.18	3.47648	0	24.94	269.34	10.4217	0	Similar to Sec61p. [-]	-	Plug_translocon: Plug domain of Sec61p (PF10559.3), SecY: SecY translocase (PF00344.14)	Yes	Yes	Yes	plasma membrane
Os04t0301700-01	2.8	6.42	1.95263	0	2.8	44.35	11.9342	0	Glycosyl transferase, family 14 protein. [-]	gi|18409754|ref|NP_565009.1|, Desc:glycosyltransferase family 14 protein / core-2/I-branching enzyme family protein [Arabidopsis thaliana], ID:0.481, Cov:0.608	Branch: Core-2/I-Branching enzyme (PF02485.15)	No	Yes	No	chloroplast
Os04t0688200-01	0.42	3.74	3.33803	0	0.42	13.74	10.3803	0	Similar to Peroxidase (EC 1.11.1.7). [-]	sp|P84516|PER1_SORBI, Desc:Cationic peroxidase SPC4 (Fragment) OS=Sorghum bicolor PE=1 SV=1, ID:0.529, Cov:0.370	peroxidase: Peroxidase (PF00141.17)	Yes	Yes	Yes	chloroplast
Os02t0783650-01	42.36	178.67	4.14368	0	42.36	413.27	9.5542	0	Hypothetical gene. [-]	-	-	No	No	No	chloroplast
Os01t0681200-01	2.62	5.75	1.86464	0	2.62	41.83	11.8315	0	Similar to Acyl-CoA synthetase (EC 6.2.1.3). [-]	-	AMP-binding: AMP-binding enzyme (PF00501.22)	No	No	No	cytosol
Os01t0186000-01	8.88	33.07	3.44838	0	8.88	100.08	10.2308	0	Similar to WRKY transcription factor 10. [-]	-	WRKY: WRKY DNA -binding domain (PF03106.9)	No	No	No	cytosol
Os02t0551100-01	19.97	47.68	2.32141	0	19.97	237.13	11.3557	0	Serine/threonine-protein kinase SAPK6 (EC 2.7.1.37) (Osmotic stress/abscisic acid-activated protein kinase 6). [-]	-	Pkinase: Protein kinase domain (PF00069.19)	No	No	No	cytoskeleton
Os07t0619500-02	2.94	7.56	2.17259	0	2.94	44.32	11.5025	0	Protein of unknown function DUF1645 family protein. [-]	-	DUF1645: Protein of unknown function (DUF1645) (PF07816.5)	No	No	No	nuclear
Os03t0641250-00	0.78	2.93	2.20787	0.0006	0.78	19.13	11.309	0	Hypothetical gene. [-]	-	-	No	No	No	cytosol
Os07t0619500-01	2.8	7.19	2.15526	0	2.8	42.04	11.3263	0	Protein of unknown function DUF1645 family protein. [-]	-	DUF1645: Protein of unknown function (DUF1645) (PF07816.5)	No	No	No	nuclear
Os06t0506850-00	19.76	38.37	1.89644	0	19.76	239.23	11.5718	0	Non-protein coding gene. [-]	gi|30693868|ref|NP_851116.1|, Desc:UBC8 (UBIQUITIN CONJUGATING ENZYME 8); protein binding / ubiquitin-protein ligase [Arabidopsis thaliana], ID:1.000, Cov:0.154	-	No	No	No	-
Os04t0405300-01	8.74	16.96	1.84394	0	8.74	111.87	11.5883	0	Similar to Stem secoisolariciresinol dehydrogenase (Fragment). [-]	sp|Q7FAE1|MOMAS_ORYSJ, Desc:Momilactone A synthase OS=Oryza sativa subsp. japonica GN=Os04g0179200 PE=2 SV=1, ID:0.653, Cov:0.779	adh_short: short chain dehydrogenase (PF00106.19)	No	No	No	cytosol
Os07t0182100-01	35.94	56.43	1.55468	0	35.94	437.04	11.8581	0	Similar to Tryptophan synthase alpha chain. [-]	-	Trp_syntA: Tryptophan synthase alpha chain (PF00290.14)	No	Yes	No	chloroplast
Os02t0799600-01	46.41	179.62	3.80974	0	46.41	453.95	9.59608	0	Conserved hypothetical protein. [-]	-	-	No	No	No	nuclear
Os02t0755450-00	2.02	11.88	4.2649	0	2.02	26.52	9.11258	0	Hypothetical gene. [-]	-	-	No	No	No	chloroplast
Os02t0717600-01	12.66	37.24	2.79941	0	12.66	142.92	10.5359	0	Similar to predicted protein. [-]	-	-	No	No	No	chloroplast
Os03t0411800-01	15.62	64.48	3.93983	0	15.62	155.09	9.3917	0	Similar to Metal transport protein. [OsZIP11,OsZIP2]	-	Zip: ZIP Zinc transporter (PF02535.16)	No	Yes	No	plasma membrane
Os06t0137650-00	7.7	30.07	3.57126	0	7.7	83.7	9.73563	0	Non-protein coding gene. [-]	-	-	No	No	No	-
Os08t0485800-01	5.18	35.79	5.95307	0	5.18	43.85	7.25728	0	Barwin-related endoglucanase domain containing protein. [-]	sp|Q9M0C2|EGC1_ARATH, Desc:Putative EG45-like domain containing protein 1 OS=Arabidopsis thaliana GN=EGC1 PE=2 SV=1, ID:0.492, Cov:0.453	DPBB_1: Rare lipoprotein A (RlpA)-like double-psi beta-barrel (PF03330.12)	Yes	Yes	Yes	chloroplast
Os06t0676801-00	0.43	2.29	2.3007	0	0.43	14.59	10.9021	0	Hypothetical gene. [-]	-	-	No	No	No	cytosol
Os02t0181300-01	22.7	88.16	3.76203	0	22.7	219.47	9.30253	0	Similar to WRKY transcription factor. [OsWRKY71]	-	-	No	No	No	chloroplast
Os02t0626466-00	25.12	73.73	2.86103	0	25.12	264.27	10.1558	0	Hypothetical gene. [-]	-	-	No	No	No	chloroplast
Os07t0534700-01	1.38	4.16	2.16807	0	1.38	24.66	10.7815	0	Serine/threonine protein kinase-related domain containing protein. [-]	-	DUF26: Domain of unknown function DUF26 (PF01657.11), Pkinase_Tyr: Protein tyrosine kinase (PF07714.1)	Yes	Yes	Yes	plasma membrane
Os01t0778800-01	3.01	11	2.99252	0	3.01	38.8	9.92519	0	Peptidase M16, core domain containing protein. [-]	-	Peptidase_M16: Insulinase (Peptidase family M16) (PF00675.14), Peptidase_M16_C: Peptidase M16 inactive domain (PF05193.15)	No	No	No	nuclear
Os02t0251800-00	17.34	64.61	3.57743	0	17.34	169.58	9.30098	0	VQ domain containing protein. [-]	-	VQ: VQ motif (PF05678.8)	No	No	No	chloroplast
Os06t0591200-01	12.9	73.35	5.34892	0	12.9	103.65	7.52878	0	Conserved hypothetical protein. [-]	-	-	Yes	Yes	Yes	extracellular
Os09t0491772-01	5.07	14.17	2.49918	0	5.07	61.68	10.3262	0	Similar to Heat shock protein 70 (Hsc70-5). [-]	-	HSP70: Hsp70 protein (PF00012.14)	No	No	No	mitochondria
Os02t0600400-01	5.18	16.92	2.89968	0	5.18	60.21	9.90453	0	Similar to Glucose-6-phosphate dehydrogenase. [-]	-	G6PD_C: Glucose-6-phosphate dehydrogenase, C-terminal domain (PF02781.1), G6PD_N: Glucose-6-phosphate dehydrogenase, NAD binding domain (PF00479.16)	No	No	No	nuclear
Os10t0470700-01	14.36	38.57	2.57617	0	14.36	156.1	10.2279	0	Similar to Peptide transporter. [-]	-	PTR2: POT family (PF00854.15)	No	No	No	plasma membrane
Os12t0431100-01	0.24	2.67	2.95968	0	0.24	11.14	9.79032	0	ATPase, AAA-type, core domain containing protein. [-]	gi|15233010|ref|NP_189492.1|, Desc:AAA-type ATPase family protein [Arabidopsis thaliana], ID:0.582, Cov:0.757	AAA: ATPase family associated with various cellular activities (AAA) (PF00004.23)	No	No	No	cytosol
Os09t0572700-01	1.9	4.1	1.75862	0	1.9	30.77	10.9552	0	Similar to Blue copper-binding protein. [-]	-	-	Yes	Yes	Yes	extracellular
Os03t0254800-01	57.15	128.92	2.23422	0	57.15	607.62	10.4664	0	Similar to Chorismate synthase 1, chloroplast precursor (EC 4.2.3.5) (5- enolpyruvylshikimate-3-phosphate phospholyase 1). [-]	-	Chorismate_synt: Chorismate synthase (PF01264.15)	No	No	No	chloroplast
Os02t0269200-01	10.78	61.85	5.33531	0	10.78	85.61	7.35229	0	Dynein light chain, type 1 family protein. [-]	-	Dynein_light: Dynein light chain type 1 (PF01221.12)	No	No	No	mitochondria
Os04t0226600-01	0.58	2.97	2.51266	0	0.58	14.98	10.1139	0	Similar to Receptor-like protein kinase 4. [-]	sp|O64793|Y1675_ARATH, Desc:G-type lectin S-receptor-like serine/threonine-protein kinase At1g67520 OS=Arabidopsis thaliana GN=At1g67520 PE=2 SV=2, ID:0.589, Cov:0.210	B_lectin: D-mannose binding lectin (PF01453.18), PAN_2: PAN-like domain (PF08276.5), Pkinase: Protein kinase domain (PF00069.19), S_locus_glycop: S-locus glycoprotein family (PF00954.14)	Yes	Yes	Yes	plasma membrane
Os10t0565150-01	9.04	23.85	2.4751	0	9.04	100.41	10.1006	0	Hypothetical gene. [-]	-	-	No	No	No	chloroplast
Os12t0578400-01	1.49	4.74	2.30522	0	1.49	24.3	10.1606	0	Glycoside hydrolase family 79, N-terminal protein. [-]	sp|Q8L608|HPSE2_ARATH, Desc:Heparanase-like protein 2 OS=Arabidopsis thaliana GN=At5g61250 PE=2 SV=1, ID:0.585, Cov:0.752	Glyco_hydro_79n: Glycosyl hydrolase family 79, N-terminal domain (PF03662.8)	Yes	Yes	Yes	vacuolar membrane
Os10t0558750-01	8.01	53.5	6.04883	0	8.01	56.78	6.41287	0	Similar to Oxidoreductase, 2OG-Fe oxygenase family protein, expressed. [-]	-	2OG-FeII_Oxy: 2OG-Fe(II) oxygenase superfamily (PF03171.14)	No	No	No	chloroplast
Os12t0583700-00	3.42	12.9	3.1448	0	3.42	39.95	9.26471	0	Zinc finger, C2H2-type domain containing protein. [-]	gi|15242314|ref|NP_197052.1|, Desc:zinc finger (C2H2 type) family protein [Arabidopsis thaliana], ID:0.680, Cov:0.062	-	No	No	No	nuclear
Os07t0503200-03	18.69	48.15	2.49619	0	18.69	194.07	9.90706	0	Conserved hypothetical protein. [-]	-	-	No	No	No	chloroplast
Os01t0185300-02	49.84	142.13	2.8153	0	49.84	484.37	9.54701	0	Similar to 3-N-debenzoyl-2-deoxytaxol N-benzoyltransferase. [-]	-	Transferase: Transferase family (PF02458.9)	No	No	Yes	chloroplast
Os07t0503200-02	17.46	45.04	2.49404	0	17.46	179.88	9.79848	0	Conserved hypothetical protein. [-]	-	-	No	No	No	chloroplast
Os02t0191300-01	20.63	53.99	2.5423	0	20.63	209.31	9.72307	0	Similar to Amino acid transporter-like protein. [-]	-	Aa_trans: Transmembrane amino acid transporter protein (PF01490.12)	No	No	No	cytosol
Os06t0268700-01	9.83	18.73	1.82179	0	9.83	112	10.434	0	Peptidase A1 domain containing protein. [-]	gi|145324889|ref|NP_001077691.1|, Desc:aspartyl protease family protein [Arabidopsis thaliana], ID:0.515, Cov:0.540	Asp: Eukaryotic aspartyl protease (PF00026.17)	No	No	No	vacuolar membrane
Os07t0503300-02	18.74	48.08	2.48632	0	18.74	191.81	9.76748	0	UDP-glucuronosyl/UDP-glucosyltransferase family protein. [-]	-	UDPGT: UDP-glucoronosyl and UDP-glucosyl transferase (PF00201.12)	No	Yes	No	chloroplast
Os03t0244200-01	7.8	20.72	2.46818	0	7.8	85.06	9.77955	0	Similar to Thaumatin-like protein 1. [-]	-	Thaumatin: Thaumatin family (PF00314.11)	Yes	Yes	Yes	chloroplast
Os07t0503300-01	18.61	47.67	2.4819	0	18.61	190.19	9.74962	0	UDP-glucuronosyl/UDP-glucosyltransferase family protein. [-]	-	UDPGT: UDP-glucoronosyl and UDP-glucosyl transferase (PF00201.12)	No	Yes	No	chloroplast
Os01t0185350-01	47.12	131	2.74314	0	47.12	455.22	9.48088	0	Non-protein coding transcript. [-]	-	-	No	No	No	-
Os04t0527000-01	8.19	20.77	2.36888	0	8.19	89.37	9.83351	0	GRAM domain containing protein. [-]	sp|Q9FTA0|GEML4_ARATH, Desc:GEM-like protein 4 OS=Arabidopsis thaliana GN=At5g08350 PE=2 SV=1, ID:0.541, Cov:0.447	GRAM: GRAM domain (PF02893.14)	No	No	No	chloroplast
Os07t0503200-01	18.2	46.64	2.48125	0	18.2	185.64	9.72083	0	Conserved hypothetical protein. [-]	-	-	No	No	No	chloroplast
Os05t0149400-01	19.42	60.53	3.01322	0	19.42	185.93	9.15426	0	Similar to 1-aminocyclopropane-1-carboxylic acid oxidase. [-]	sp|Q9FR99|ACCO_MUSAC, Desc:1-aminocyclopropane-1-carboxylate oxidase OS=Musa acuminata GN=MAO1B PE=3 SV=1, ID:0.697, Cov:0.685	2OG-FeII_Oxy: 2OG-Fe(II) oxygenase superfamily (PF03171.14)	No	No	No	cytosol
Os01t0113200-01	0.81	4.33	2.94475	0	0.81	15.68	9.21547	0	Similar to Receptor serine/threonine kinase. [-]	-	Pkinase_Tyr: Protein tyrosine kinase (PF07714.1)	Yes	Yes	Yes	plasma membrane
Os06t0506600-01	12.38	22.41	1.74963	0	12.38	138.14	10.3991	0	Similar to Ubiquitin-conjugating enzyme E2-17 kDa 8 (EC 6.3.2.19) (Ubiquitin- protein ligase 8) (Ubiquitin carrier protein 8) (UBCAT4A). [-]	sp|Q94F47|UBC28_ARATH, Desc:Ubiquitin-conjugating enzyme E2 28 OS=Arabidopsis thaliana GN=UBC28 PE=2 SV=1, ID:1.000, Cov:0.034	UQ_con: Ubiquitin-conjugating enzyme (PF00179.1)	Yes	Yes	No	extracellular
Os02t0626400-01	32.7	90.11	2.70356	0	32.7	317.02	9.4368	0	Phenylalanine ammonia-lyase (EC 4.3.1.5). [-]	-	PAL: Phenylalanine and histidine ammonia-lyase (PF00221.13)	No	No	No	chloroplast
Os01t0908700-01	7.4	20.4	2.54762	0	7.4	79.54	9.5881	0	Similar to Hnrpa2b1-prov protein. [-]	-	Copine: Copine (PF07002.10)	No	No	No	nuclear
Os06t0164900-00	0.48	2.11	2.10135	0	0.48	13.83	10.0203	0	- [-]	-	B_lectin: D-mannose binding lectin (PF01453.18), Pkinase: Protein kinase domain (PF00069.19), S_locus_glycop: S-locus glycoprotein family (PF00954.14)	No	Yes	No	chloroplast
Os06t0593100-01	11.65	40.86	3.30909	0	11.65	110.43	8.8087	0	Similar to UDP-galactose/UDP-glucose transporter. [-]	-	UAA: UAA transporter family (PF08449.5)	No	Yes	No	plasma membrane
Os04t0103601-01	5.02	18.9	3.30565	0	5.02	51.95	8.79568	0	Hypothetical protein. [-]	-	-	No	No	No	nuclear
Os05t0149450-00	27.03	82.21	2.96861	0	27.03	254.43	9.11274	0	Non-protein coding gene. [-]	sp|Q9FR99|ACCO_MUSAC, Desc:1-aminocyclopropane-1-carboxylate oxidase OS=Musa acuminata GN=MAO1B PE=3 SV=1, ID:0.683, Cov:0.998	-	No	No	No	-
Os04t0322100-01	13.41	35.22	2.51353	0	13.41	136.54	9.54476	0	Protein of unknown function DUF26 domain containing protein. [-]	sp|Q9M0X5|CRK25_ARATH, Desc:Cysteine-rich receptor-like protein kinase 25 OS=Arabidopsis thaliana GN=CRK25 PE=2 SV=1, ID:0.321, Cov:0.519	DUF26: Domain of unknown function DUF26 (PF01657.11)	Yes	Yes	Yes	extracellular
Os01t0185300-01	52.06	144.61	2.74425	0	52.06	493.02	9.31059	0	Transferase family protein. [-]	-	Transferase: Transferase family (PF02458.9)	No	No	No	cytosol
Os02t0712600-01	0.79	3.22	2.35754	0	0.79	16.21	9.61453	0	Concanavalin A-like lectin/glucanase domain containing protein. [-]	-	Lectin_legB: Legume lectin domain (PF00139.13), Pkinase: Protein kinase domain (PF00069.19)	Yes	Yes	Yes	plasma membrane
Os07t0245100-02	82.02	282.37	3.41327	0	82.02	708.41	8.54505	0	Similar to cDNA clone:J023115F20, full insert sequence. [-]	-	-	No	No	Yes	cytosol
Os12t0623900-03	27.8	62.01	2.18785	0	27.8	279.11	9.72604	0	Similar to Methionine synthase 2 enzyme. [-]	sp|Q42662|METE_SOLSC, Desc: 5-methyltetrahydropteroyltriglutamate--homocysteine methyltransferase OS=Solenostemon scutellarioides GN=MET PE=1 SV=2, ID:0.938, Cov:0.739	Meth_synt_2: Cobalamin-independent synthase, Catalytic domain (PF01717.12)	No	No	No	chloroplast
Os02t0241100-01	8.73	32.63	3.45632	0	8.73	81.24	8.45221	0	Protein kinase, core domain containing protein. [-]	-	Pkinase: Protein kinase domain (PF00069.19), Pkinase_Tyr: Protein tyrosine kinase (PF07714.1)	Yes	Yes	Yes	chloroplast
Os01t0137800-01	4.89	32.47	5.68251	0	4.89	35.49	6.19525	0	Non-protein coding transcript. [-]	-	-	No	No	No	-
Os11t0183900-02	4.98	16.26	2.88629	0	4.98	52.37	8.92475	0	Similar to Nucellin-like aspartic protease (Fragment). [-]	-	Asp: Eukaryotic aspartyl protease (PF00026.17)	No	No	No	nuclear
Os02t0626400-02	39.86	107.67	2.65957	0	39.86	372.31	9.13632	0	Similar to Phenylalanine ammonia-lyase. [-]	-	PAL: Phenylalanine and histidine ammonia-lyase (PF00221.13)	No	No	No	chloroplast
Os08t0201500-01	0	3.55	4.55	0	0	6.21	7.21	0	Conserved hypothetical protein. [-]	sp|C0LGH3|Y5614_ARATH, Desc:Probable LRR receptor-like serine/threonine-protein kinase At1g56140 OS=Arabidopsis thaliana GN=At1g56140 PE=1 SV=2, ID:0.448, Cov:0.247	-	No	Yes	No	mitochondria
Os12t0623900-01	25.74	59.77	2.27263	0	25.74	252.64	9.48542	0	Similar to Ethylene-responsive methionine synthase (Fragment). [-]	sp|Q42699|METE_CATRO, Desc: 5-methyltetrahydropteroyltriglutamate--homocysteine methyltransferase OS=Catharanthus roseus GN=METE PE=2 SV=1, ID:0.867, Cov:0.871	Meth_synt_1: Cobalamin-independent synthase, N-terminal domain (PF08267.6), Meth_synt_2: Cobalamin-independent synthase, Catalytic domain (PF01717.12)	No	No	No	cytosol
Os03t0806600-01	44.04	115.14	2.5786	0	44.04	411.13	9.15031	0	Conserved hypothetical protein. [-]	-	-	No	No	No	chloroplast
Os01t0565900-01	4.22	15.26	3.11494	0	4.22	43.63	8.54981	0	Similar to Protein transport protein Sec61 beta subunit. [-]	-	Sec61_beta: Sec61beta family (PF03911.10)	No	No	No	chloroplast
Os06t0716750-00	84.18	259.72	3.06081	0	84.18	727.83	8.55635	0	Hypothetical gene. [-]	-	-	No	Yes	No	chloroplast
Os02t0550600-01	44.8	133.75	2.94214	0	44.8	396.24	8.67336	0	Plant neutral invertase family protein. [-]	-	Invertase_neut: Plant neutral invertase (PF04853.6)	No	No	No	chloroplast
Os12t0623900-02	26.13	60.25	2.25765	0	26.13	252.64	9.34906	0	Similar to Methionine synthase protein. [-]	sp|Q42699|METE_CATRO, Desc: 5-methyltetrahydropteroyltriglutamate--homocysteine methyltransferase OS=Catharanthus roseus GN=METE PE=2 SV=1, ID:0.875, Cov:0.841	Meth_synt_1: Cobalamin-independent synthase, N-terminal domain (PF08267.6), Meth_synt_2: Cobalamin-independent synthase, Catalytic domain (PF01717.12)	No	No	No	cytosol
Os07t0559700-00	152.42	238.13	1.55866	0	152.42	1537.51	10.0281	0	Similar to Monosaccharide transporter 3. [-]	-	Sugar_tr: Sugar (and other) transporter (PF00083.18)	No	Yes	No	plasma membrane
Os08t0189600-01	3.4	12.51	3.07045	0	3.4	36.45	8.51136	0	Oryza sativa germin-like protein 8-7. [OsGLP8-7]	sp|Q6YZZ2|GL87_ORYSJ, Desc:Germin-like protein 8-7 OS=Oryza sativa subsp. japonica GN=GER6 PE=2 SV=1, ID:1.000, Cov:0.687	Cupin_1: Cupin (PF00190.16)	Yes	Yes	Yes	extracellular
Os01t0727500-02	3.03	8.19	2.2804	0	3.03	36.28	9.25062	0	Protein of unknown function DUF584 family protein. [-]	-	DUF584: Protein of unknown function, DUF584 (PF04520.7)	No	No	No	nuclear
Os10t0416100-01	24.66	49.17	1.95518	0	24.66	244.71	9.5756	0	Class III chitinase RCB4 (EC 3.2.1.14). [-]	-	Glyco_hydro_18: Glycosyl hydrolases family 18 (PF00704.22)	Yes	Yes	Yes	chloroplast
Os07t0245100-01	52.61	178.41	3.34658	0	52.61	437.36	8.17683	0	Similar to Cytosine deaminase (EC 3.5.4.1). [-]	-	dCMP_cyt_deam_1: Cytidine and deoxycytidylate deaminase zinc-binding region (PF00383.1)	No	No	No	cytosol
Os06t0168500-01	6.54	19.18	2.67639	0	6.54	65.69	8.84483	0	Similar to Syntaxin-like protein (Fragment). [-]	sp|Q8VZU2|SY132_ARATH, Desc:Syntaxin-132 OS=Arabidopsis thaliana GN=SYP132 PE=1 SV=1, ID:0.594, Cov:0.689	SNARE: SNARE domain (PF05739.13), Syntaxin: Syntaxin (PF00804.19)	No	No	No	Golgi apparatus
Os03t0238800-01	3.72	9.7	2.26695	0	3.72	42.62	9.24153	0	Conserved hypothetical protein. [-]	-	-	No	No	Yes	nuclear
Os02t0626400-03	41.51	108.49	2.57563	0	41.51	377.4	8.90143	0	Similar to Phenylalanine ammonia-lyase. [-]	-	PAL: Phenylalanine and histidine ammonia-lyase (PF00221.13)	No	No	No	cytosol
Os08t0458200-01	0.77	3.76	2.68927	0.0006	0.77	14.53	8.77401	0	Conserved hypothetical protein. [-]	gi|15229793|ref|NP_189971.1|, Desc:unknown protein [Arabidopsis thaliana], ID:0.558, Cov:0.153	-	No	No	No	chloroplast
Os08t0508800-01	102.38	241.39	2.34465	0	102.38	939.23	9.09489	0	Lipoxygenase, chloroplast precursor (EC 1.13.11.12). [-]	sp|P38419|LOXC1_ORYSJ, Desc:Lipoxygenase 7, chloroplastic OS=Oryza sativa subsp. japonica GN=CM-LOX1 PE=2 SV=2, ID:0.961, Cov:0.788	Lipoxygenase: Lipoxygenase (PF00305.13), PLAT: PLAT/LH2 domain (PF01477.17)	No	No	No	chloroplast
Os03t0787000-01	7.17	16.64	2.15912	0	7.17	74.4	9.22889	0	Similar to Syntaxin. [-]	-	SNARE: SNARE domain (PF05739.13), Syntaxin: Syntaxin (PF00804.19)	No	No	No	cytosol
Os04t0373400-01	0.1	1.5	2.27273	0	0.1	9.02	9.10909	0	Similar to MATE efflux family protein, expressed. [-]	gi|15237158|ref|NP_200058.1|, Desc:MATE efflux protein-related [Arabidopsis thaliana], ID:0.548, Cov:0.696	MatE: MatE (PF01554.12)	No	No	No	plasma membrane
Os11t0183900-01	6.38	19.31	2.75203	0	6.38	62.3	8.57724	0	Similar to Aspartic proteinase Asp1 precursor (EC 3.4.23.-) (OsAsp1) (Nucellin- like protein). [-]	-	Asp: Eukaryotic aspartyl protease (PF00026.17)	Yes	Yes	Yes	extracellular
Os01t0752200-01	6.76	16.34	2.23454	0	6.76	69.45	9.07861	0	Crotonase, core domain containing protein. [-]	-	ECH: Enoyl-CoA hydratase/isomerase family (PF00378.14)	No	No	No	cytoskeleton
Os10t0416100-02	27.04	52.48	1.90728	0	27.04	260.67	9.33203	0	Similar to Chitinase (Fragment). [-]	-	Glyco_hydro_18: Glycosyl hydrolases family 18 (PF00704.22)	No	No	No	cytosol
Os02t0614732-01	5.51	21.04	3.38556	0	5.51	49.95	7.82642	0	Hypothetical gene. [-]	-	-	No	No	No	nuclear
Os03t0764100-01	31.97	62.48	1.92539	0	31.97	304.15	9.25538	0	Zinc finger transcription factor ZF1. [-]	-	zf-C2H2: Zinc finger, C2H2 type (PF00096.20)	No	No	No	nuclear
Os11t0181800-01	4.46	11.39	2.26923	0	4.46	47.63	8.90659	0	Similar to Short-chain dehydrogenase Tic32. [-]	-	adh_short: short chain dehydrogenase (PF00106.19)	No	No	No	cytosol
Os01t0113300-01	0.35	2.3	2.44444	0	0.35	10.77	8.71852	0	Similar to ARK protein (Fragment). [-]	-	Pkinase: Protein kinase domain (PF00069.19)	Yes	Yes	Yes	plasma membrane
Os05t0183100-01	53.1	140.53	2.61608	0	53.1	459.79	8.51738	0	WRKY transcription factor 67. [-]	sp|Q8VWJ2|WRK28_ARATH, Desc:Probable WRKY transcription factor 28 OS=Arabidopsis thaliana GN=WRKY28 PE=2 SV=1, ID:0.671, Cov:0.265	WRKY: WRKY DNA -binding domain (PF03106.9)	No	No	No	nuclear
Os03t0805400-02	11.91	35.3	2.81177	0	11.91	106.43	8.32146	0	Phosphatidic acid phosphatase type 2/haloperoxidase domain containing protein. [-]	-	PAP2: PAP2 superfamily (PF01569.15)	No	Yes	No	plasma membrane
Os09t0243200-01	11.79	45.83	3.66145	0	11.79	94.41	7.45973	0	Zinc finger, RING/FYVE/PHD-type domain containing protein. [-]	-	zf-C3HC4: Zinc finger, C3HC4 type (RING finger) (PF00097.19)	Yes	Yes	Yes	cytosol
Os03t0773300-01	6.85	18.49	2.4828	0	6.85	66.62	8.61401	0	Protein kinase, core domain containing protein. [-]	-	LRR_4: Leucine Rich repeats (2 copies) (PF12799.1), Pkinase: Protein kinase domain (PF00069.19)	No	Yes	No	chloroplast
Os04t0688300-01	118.62	411.91	3.45185	0	118.62	907.48	7.59472	0	Haem peroxidase, plant/fungal/bacterial family protein. [-]	sp|P84516|PER1_SORBI, Desc:Cationic peroxidase SPC4 (Fragment) OS=Sorghum bicolor PE=1 SV=1, ID:0.500, Cov:0.402	peroxidase: Peroxidase (PF00141.17)	Yes	Yes	Yes	vacuolar membrane
Os04t0688300-02	116.03	402.7	3.44954	0	116.03	887.37	7.59096	0	Haem peroxidase, plant/fungal/bacterial family protein. [-]	sp|P84516|PER1_SORBI, Desc:Cationic peroxidase SPC4 (Fragment) OS=Sorghum bicolor PE=1 SV=1, ID:0.500, Cov:0.393	peroxidase: Peroxidase (PF00141.17)	Yes	Yes	Yes	vacuolar membrane
Os02t0585100-00	3.95	12.77	2.78182	0	3.95	39.67	8.21616	0	Similar to ATFP4. [-]	-	HMA: Heavy-metal-associated domain (PF00403.20)	No	No	No	cytosol
Os08t0386200-01	2.71	6.56	2.03774	0	2.71	32.12	8.92722	0	WRKY transcription factor 69. [-]	sp|Q9SKD9|WRK46_ARATH, Desc:Probable WRKY transcription factor 46 OS=Arabidopsis thaliana GN=WRKY46 PE=2 SV=1, ID:0.684, Cov:0.124	WRKY: WRKY DNA -binding domain (PF03106.9)	No	No	No	nuclear
Os06t0522300-01	0.44	3.66	3.23611	0	0.44	10.1	7.70833	0	Haem peroxidase family protein. [-]	sp|Q9LVL1|PER68_ARATH, Desc:Peroxidase 68 OS=Arabidopsis thaliana GN=PER68 PE=2 SV=1, ID:0.460, Cov:0.628	peroxidase: Peroxidase (PF00141.17)	Yes	Yes	Yes	extracellular
Os11t0482200-01	2.65	10.85	3.24658	0	2.65	27.06	7.68767	0	Hypothetical protein. [-]	-	-	No	No	No	chloroplast
Os07t0538400-01	16.56	61.31	3.54841	0	16.56	128.66	7.38383	0	Similar to Receptor-like protein kinase 4. [-]	-	Pkinase: Protein kinase domain (PF00069.19)	No	No	No	cytosol
Os06t0716700-03	46.31	147.24	3.13338	0	46.31	367	7.77848	0	Similar to Heat shock protein 90. [-]	-	HSP90: Hsp90 protein (PF00183.12)	No	No	No	nuclear
Os03t0772600-01	17.46	41.54	2.30444	0	17.46	157.51	8.58667	0	Similar to Lectin-like receptor kinase 7;2. [-]	-	Lectin_legB: Legume lectin domain (PF00139.13), Pkinase_Tyr: Protein tyrosine kinase (PF07714.1)	Yes	Yes	Yes	plasma membrane
Os03t0244333-00	12.48	28.06	2.15579	0	12.48	116.28	8.7003	0	Hypothetical gene. [-]	-	-	No	No	No	chloroplast
Os05t0257100-02	2.24	6.22	2.2284	0	2.24	26.87	8.60185	0	Similar to SHR5-receptor-like kinase (Fragment). [-]	sp|C0LGH3|Y5614_ARATH, Desc:Probable LRR receptor-like serine/threonine-protein kinase At1g56140 OS=Arabidopsis thaliana GN=At1g56140 PE=1 SV=2, ID:0.565, Cov:0.131	-	Yes	Yes	Yes	chloroplast
Os03t0363100-00	0.31	2.4	2.59542	0	0.31	9.77	8.22137	0	Armadillo-like helical domain containing protein. [-]	-	-	No	No	No	plasma membrane
Os05t0363200-01	31.64	84.32	2.61397	0	31.64	265.7	8.17096	0	UDP-glucuronic acid decarboxylase. [-]	gi|186511349|ref|NP_001118893.1|, Desc:AUD1; UDP-glucuronate decarboxylase/ catalytic/ dTDP-glucose 4,6-dehydratase [Arabidopsis thaliana], ID:0.780, Cov:0.702	Epimerase: NAD dependent epimerase/dehydratase family (PF01370.15)	No	No	No	cytosol
Os05t0367400-01	0.82	3.53	2.48901	0.0006	0.82	14.08	8.28571	0	Thiamin pyrophosphokinase, eukaryotic domain containing protein. [-]	gi|30678410|ref|NP_849579.1|, Desc:TPK1 (THIAMIN PYROPHOSPHOKINASE1); thiamin diphosphokinase [Arabidopsis thaliana], ID:0.657, Cov:0.452	TPK_B1_binding: Thiamin pyrophosphokinase, vitamin B1 binding domain (PF04265.8), TPK_catalytic: Thiamin pyrophosphokinase, catalytic domain (PF04263.10)	Yes	Yes	Yes	chloroplast
Os06t0716700-02	43.44	135.22	3.06526	0	43.44	340.87	7.69284	0	Similar to Heat shock protein 90. [-]	-	HATPase_c: Histidine kinase-, DNA gyrase B-, and HSP90-like ATPase (PF02518.20), HSP90: Hsp90 protein (PF00183.12)	Yes	Yes	Yes	vacuolar membrane
Os04t0597800-01	0.63	2.46	2.1227	0	0.63	13.07	8.6319	0	TGF-beta receptor, type I/II extracellular region family protein. [-]	sp|Q9ES07|S15A2_MOUSE, Desc:Solute carrier family 15 member 2 OS=Mus musculus GN=Slc15a2 PE=2 SV=1, ID:0.558, Cov:0.072	PTR2: POT family (PF00854.15)	No	No	No	plasma membrane
Os04t0527700-01	4.37	11.2	2.27188	0	4.37	44.53	8.47858	0	CHCH domain containing protein. [-]	gi|22327010|ref|NP_680211.1|, Desc:unknown protein [Arabidopsis thaliana], ID:0.694, Cov:0.253	-	No	No	No	chloroplast
Os01t0185250-01	28.67	71.42	2.44085	0	28.67	245.46	8.30671	0	Hypothetical gene. [-]	-	-	No	No	No	chloroplast
Os07t0624700-01	7.12	15.19	1.99384	0	7.12	70.07	8.75246	0	UMP/CMP kinase a (EC 2.7.1.48). [-]	-	ADK: Adenylate kinase (PF00406.16)	No	No	No	cytosol
Os06t0158000-01	5.78	16.62	2.59882	0	5.78	54.13	8.13127	0	Similar to Acyl-CoA synthetase (EC 6.2.1.3). [-]	-	AMP-binding: AMP-binding enzyme (PF00501.22)	No	No	No	cytosol
Os10t0572900-02	4.65	15.49	2.91858	0	4.65	42.82	7.75575	0	Protein of unknown function DUF296 domain containing protein. [-]	-	DUF296: Domain of unknown function (DUF296) (PF03479.9)	No	No	No	nuclear
Os09t0400700-01	11.45	32.85	2.71888	0	11.45	97.55	7.91566	0	Conserved hypothetical protein. [-]	-	-	No	No	No	nuclear
Os11t0520950-01	4.19	12.38	2.57803	0	4.19	40.49	7.99422	0	Non-protein coding transcript. [-]	-	-	No	No	No	-
Os03t0805400-01	12.48	36.24	2.76261	0	12.48	104.12	7.79822	0	Phosphatidic acid phosphatase type 2/haloperoxidase domain containing protein. [-]	-	PAP2: PAP2 superfamily (PF01569.15)	No	Yes	No	plasma membrane
Os10t0572900-03	3.26	11.45	2.92254	0	3.26	31.41	7.60798	0	Similar to AT-hook protein 1. [-]	-	DUF296: Domain of unknown function (DUF296) (PF03479.9)	No	No	No	chloroplast
Os06t0574200-01	10.4	30.58	2.77018	0	10.4	87.35	7.75	0	Serine/threonine protein kinase-related domain containing protein. [-]	-	Pkinase: Protein kinase domain (PF00069.19), U-box: U-box domain (PF04564.9), Usp: Universal stress protein family (PF00582.20)	No	No	No	chloroplast
Os08t0478466-01	3.53	22.01	5.07947	0	3.53	23.62	5.43488	0	Protein of unknown function DUF296 domain containing protein. [-]	gi|15223074|ref|NP_177776.1|, Desc:SOB3 (SUPPRESSOR OF PHYB-4#3); DNA binding [Arabidopsis thaliana], ID:0.364, Cov:0.241	DUF296: Domain of unknown function (DUF296) (PF03479.9)	No	No	No	cytosol
Os10t0565200-00	5.63	11.73	1.92006	0.0006	5.63	55.96	8.59125	0	Hypothetical conserved gene. [-]	-	Glyco_hydro_14: Glycosyl hydrolase family 14 (PF01373.11)	No	No	No	chloroplast
Os07t0680400-01	2.65	5.73	1.84384	0.0006	2.65	30.56	8.64658	0	DNA-binding WRKY domain containing protein. [-]	-	WRKY: WRKY DNA -binding domain (PF03106.9)	No	No	No	nuclear
Os12t0630200-01	2.63	23.12	6.64463	0	2.63	12.96	3.84573	0	Thaumatin, pathogenesis-related family protein. [-]	sp|P33044|THHR_HORVU, Desc:Antifungal protein R (Fragment) OS=Hordeum vulgare PE=1 SV=1, ID:0.767, Cov:0.144	Thaumatin: Thaumatin family (PF00314.11)	Yes	Yes	Yes	chloroplast
Os01t0124650-02	36.15	91.37	2.48641	0	36.15	295.91	7.99219	0	Hypothetical conserved gene. [-]	-	Bowman-Birk_leg: Bowman-Birk serine protease inhibitor family (PF00228.14)	Yes	Yes	Yes	extracellular
Os01t0876400-03	3.08	7.22	2.01471	0	3.08	33.52	8.46078	0	Hypothetical conserved gene. [-]	-	Sad1_UNC: Sad1 / UNC-like C-terminal (PF07738.7)	No	Yes	No	plasma membrane
Os11t0520500-00	9.01	22.96	2.39361	0	9.01	79.85	8.07692	0	Hypothetical conserved gene. [-]	-	-	No	No	No	nuclear
Os01t0124650-01	36.94	93.26	2.48445	0	36.94	301.81	7.98129	0	Hypothetical conserved gene. [-]	-	Bowman-Birk_leg: Bowman-Birk serine protease inhibitor family (PF00228.14)	Yes	Yes	Yes	extracellular
Os04t0468600-01	5.67	17.86	2.82759	0	5.67	49.94	7.63718	0	Hypothetical conserved gene. [-]	gi|15231057|ref|NP_188653.1|, Desc:metal ion binding [Arabidopsis thaliana], ID:0.460, Cov:0.188	-	No	No	No	nuclear
Os02t0626100-01	126.04	214.83	1.69891	0	126.04	1112.37	8.76393	0	Similar to Phenylalanine ammonia-lyase. [OsPAL,PAL,Pal1,PalI,Pal_1]	-	PAL: Phenylalanine and histidine ammonia-lyase (PF00221.13)	No	No	No	chloroplast
Os12t0145700-01	5.49	14.67	2.41448	0	5.49	51.2	8.04314	0	Pyruvate kinase family protein. [-]	gi|145332819|ref|NP_001078275.1|, Desc:pyruvate kinase, putative [Arabidopsis thaliana], ID:0.878, Cov:0.724	PK: Pyruvate kinase, barrel domain (PF00224.15), PK_C: Pyruvate kinase, alpha/beta domain (PF02887.10)	No	No	No	cytosol
Os01t0137950-01	18.43	88.32	4.59701	0	18.43	112.81	5.85744	0	Similar to predicted protein. [-]	-	Pkinase: Protein kinase domain (PF00069.19)	No	No	No	cytosol
Os02t0626100-02	131.32	223.08	1.69347	0	131.32	1157.24	8.75333	0	Similar to Phenylalanine ammonia-lyase. [-]	-	PAL: Phenylalanine and histidine ammonia-lyase (PF00221.13)	No	No	No	chloroplast
Os04t0468000-01	0.47	4.92	4.02721	0	0.47	8.42	6.40816	0	Similar to OSIGBa0128P10.7 protein. [-]	gi|18412779|ref|NP_567284.1|, Desc:heavy-metal-associated domain-containing protein [Arabidopsis thaliana], ID:0.477, Cov:0.022	-	No	No	No	chloroplast
Os11t0195500-01	14.3	35.06	2.35686	0	14.3	122.56	8.07582	0	Hypothetical conserved gene. [-]	-	Lipase_3: Lipase (class 3) (PF01764.1)	No	Yes	No	chloroplast
Os04t0468600-03	5.63	17.2	2.7451	0	5.63	49.89	7.67572	0	Heavy metal transport/detoxification protein domain containing protein. [-]	gi|15231057|ref|NP_188653.1|, Desc:metal ion binding [Arabidopsis thaliana], ID:0.460, Cov:0.181	-	No	No	No	chloroplast
Os08t0558100-01	3.38	9.83	2.4726	0	3.38	33.77	7.93836	0	EF hand domain containing protein. [-]	gi|30681234|ref|NP_850997.1|, Desc:calcium-binding EF hand family protein [Arabidopsis thaliana], ID:0.615, Cov:0.141	efhand: EF hand (PF00036.26)	No	No	No	nuclear
Os03t0277650-00	227.64	504.33	2.21016	0	227.64	1872.31	8.19327	0	Similar to (clone wusl1032) mRNA sequence. [-]	-	-	No	No	No	chloroplast
Os01t0124700-01	38.03	95.14	2.46323	0	38.03	308.55	7.93108	0	Conserved hypothetical protein. [-]	-	-	No	No	No	extracellular
Os02t0626100-03	127.78	217.25	1.69475	0	127.78	1119.26	8.69902	0	Similar to Phenylalanine ammonia-lyase. [-]	-	PAL: Phenylalanine and histidine ammonia-lyase (PF00221.13)	No	No	No	chloroplast
Os01t0137700-01	5.51	26.91	4.28725	0	5.51	38.74	6.10445	0	Conserved hypothetical protein. [-]	-	-	Yes	Yes	Yes	chloroplast
Os03t0277600-01	175.32	390.2	2.21869	0	175.32	1439.95	8.17236	0	Similar to (clone wusl1032) mRNA sequence. [-]	-	DUF26: Domain of unknown function DUF26 (PF01657.11)	Yes	Yes	Yes	chloroplast
Os04t0468600-06	5.24	16.54	2.8109	0	5.24	46.12	7.55128	0	Similar to cDNA clone:006-303-A07, full insert sequence. [-]	gi|15231057|ref|NP_188653.1|, Desc:metal ion binding [Arabidopsis thaliana], ID:0.460, Cov:0.174	-	No	No	No	nuclear
Os07t0593000-01	0.25	3.48	3.584	0.0006	0.25	7.45	6.76	0	Similar to Zinc-finger protein KNUCKLES. [-]	-	-	No	No	No	chloroplast
Os05t0257100-01	3.39	8.21	2.09795	0	3.39	35.2	8.24601	0	Leucine-rich repeat, plant specific containing protein. [-]	gi|15242599|ref|NP_198833.1|, Desc:AtRLP54 (Receptor Like Protein 54); kinase/ protein binding [Arabidopsis thaliana], ID:0.507, Cov:0.119	LRR_1: Leucine Rich Repeat (PF00560.27), Malectin: Di-glucose binding within endoplasmic reticulum (PF11721.2)	Yes	Yes	Yes	chloroplast
Os04t0316200-01	13.8	36.99	2.56689	0	13.8	113.97	7.76824	0	Protein of unknown function DUF26 domain containing protein. [-]	sp|Q9M0X5|CRK25_ARATH, Desc:Cysteine-rich receptor-like protein kinase 25 OS=Arabidopsis thaliana GN=CRK25 PE=2 SV=1, ID:0.345, Cov:0.451	DUF26: Domain of unknown function DUF26 (PF01657.11)	Yes	Yes	Yes	extracellular
Os01t0876400-02	4.1	9.28	2.01569	0	4.1	41.39	8.31176	0	Hypothetical conserved gene. [-]	-	Sad1_UNC: Sad1 / UNC-like C-terminal (PF07738.7)	No	Yes	No	plasma membrane
Os09t0400600-01	11.09	27.75	2.378	0	11.09	95	7.94045	0	Conserved hypothetical protein. [-]	-	-	No	No	No	nuclear
Os03t0244200-02	12.3	28.5	2.21805	0	12.3	106.49	8.08195	0	Similar to Thaumatin-like protein. [-]	-	Thaumatin: Thaumatin family (PF00314.11)	Yes	Yes	Yes	chloroplast
Os10t0577600-01	3.69	7.01	1.70789	0	3.69	39.24	8.57996	0	Similar to PLU-1 protein. [-]	-	JmjC: JmjC domain (PF02373.16), JmjN: jmjN domain (PF02375.11), zf-C5HC2: C5HC2 zinc finger (PF02928.10)	No	No	No	nuclear
Os01t0848900-01	7.88	15.6	1.86937	0	7.88	73.68	8.40991	0	Conserved hypothetical protein. [-]	-	-	No	No	No	nuclear
Os07t0130800-01	2.85	7.86	2.3013	0	2.85	29.6	7.94805	0	Similar to Resistance protein candidate (Fragment). [-]	-	Lectin_legB: Legume lectin domain (PF00139.13), Pkinase: Protein kinase domain (PF00069.19)	Yes	Yes	Yes	plasma membrane
Os11t0261900-01	3.78	14.04	3.14644	0	3.78	32.95	7.10251	0	Metallophosphoesterase domain containing protein. [-]	-	Metallophos: Calcineurin-like phosphoesterase (PF00149.22)	No	No	No	chloroplast
Os03t0743500-02	36.7	101.02	2.7061	0	36.7	282.74	7.52626	0	Similar to Calmodulin 1 (Fragment). [-]	-	efhand: EF hand (PF00036.26)	No	No	Yes	cytosol
Os04t0127100-01	7.25	35.97	4.48121	0	7.25	46.43	5.74909	0	Peptidase S8, subtilisin-related domain containing protein. [-]	gi|145333009|ref|NP_001078370.1|, Desc:subtilase family protein [Arabidopsis thaliana], ID:0.725, Cov:0.201	Inhibitor_I9: Peptidase inhibitor I9 (PF05922.10)	Yes	Yes	Yes	nuclear
Os09t0572000-01	4.11	12.76	2.69276	0	4.11	37.48	7.53033	0	Pathogenesis-related transcriptional factor and ERF domain containing protein. [-]	-	AP2: AP2 domain (PF00847.14)	No	No	No	nuclear
Os04t0468600-02	5.71	17.21	2.71386	0	5.71	49.29	7.49478	0	Heavy metal transport/detoxification protein domain containing protein. [-]	gi|15231057|ref|NP_188653.1|, Desc:metal ion binding [Arabidopsis thaliana], ID:0.460, Cov:0.172	-	No	No	No	chloroplast
Os05t0134400-02	12.27	19.43	1.53956	0	12.27	113.64	8.63904	0	Similar to peroxidase 1. [-]	gi|79329326|ref|NP_001031985.1|, Desc:peroxidase, putative [Arabidopsis thaliana], ID:0.427, Cov:0.307	peroxidase: Peroxidase (PF00141.17)	Yes	Yes	Yes	extracellular
Os05t0454500-01	36.36	129.1	3.48233	0	36.36	248.52	6.6788	0	Conserved hypothetical protein. [-]	gi|79315178|ref|NP_001030865.1|, Desc:unknown protein [Arabidopsis thaliana], ID:0.400, Cov:0.260	-	No	No	No	nuclear
Os12t0633200-01	0.56	6.08	4.53846	0	0.56	7.72	5.58974	0	Erg28-like family protein. [-]	sp|O80594|ERG28_ARATH, Desc:Ergosterol biosynthetic protein 28 OS=Arabidopsis thaliana GN=At1g10030 PE=2 SV=2, ID:0.792, Cov:0.515	Erg28: Erg28 like protein (PF03694.7)	No	Yes	No	chloroplast
Os10t0574750-01	25.43	54.22	2.08929	0	25.43	210.83	8.01476	0	Hypothetical gene. [-]	-	-	No	No	No	chloroplast
Os04t0468600-04	5.19	15.73	2.70275	0	5.19	44.81	7.40065	0	Heavy metal transport/detoxification protein domain containing protein. [-]	gi|15231057|ref|NP_188653.1|, Desc:metal ion binding [Arabidopsis thaliana], ID:0.460, Cov:0.156	-	No	No	No	chloroplast
Os06t0150400-01	8.31	25.48	2.84425	0	8.31	66.56	7.25671	0	Conserved hypothetical protein. [-]	-	-	Yes	Yes	Yes	chloroplast
Os06t0298200-01	0.71	4.57	3.25731	0	0.71	10.65	6.81287	0	Similar to CCT motif family protein. [-]	-	CCT: CCT motif (PF06203.8), zf-B_box: B-box zinc finger (PF00643.18)	No	No	No	nuclear
Os09t0412300-01	29.08	68.18	2.29987	0	29.08	232.46	7.7613	0	EF hand domain containing protein. [-]	-	efhand: EF hand (PF00036.26)	No	No	No	mitochondria
Os03t0192700-01	40.22	105.25	2.57763	0	40.22	307.41	7.48205	0	Similar to Myo-inositol-1-phosphate synthase. [IPS,MIPS,OsINO1]	-	Inos-1-P_synth: Myo-inositol-1-phosphate synthase (PF01658.11), NAD_binding_5: Myo-inositol-1-phosphate synthase (PF07994.6)	No	No	No	cytosol
Os10t0499400-01	14.91	26.73	1.74293	0	14.91	130.51	8.26587	0	Cystathionine beta-synthase, core domain containing protein. [-]	-	CBS: CBS domain (PF00571.22)	No	Yes	No	E.R.
Os04t0356600-01	1.22	3.67	2.1036	0	1.22	16.5	7.88288	0	Serine/threonine protein kinase-related domain containing protein. [-]	sp|Q9LS95|PERK6_ARATH, Desc:Putative proline-rich receptor-like protein kinase PERK6 OS=Arabidopsis thaliana GN=PERK6 PE=2 SV=2, ID:0.460, Cov:0.337	B_lectin: D-mannose binding lectin (PF01453.18), PAN_2: PAN-like domain (PF08276.5), Pkinase: Protein kinase domain (PF00069.19), S_locus_glycop: S-locus glycoprotein family (PF00954.14)	No	No	No	chloroplast
Os07t0122200-01	1.54	5.73	2.64961	0	1.54	17.63	7.33465	0	Protein of unknown function DUF1719, Oryza sativa family protein. [-]	-	DUF1719: Domain of unknown function (DUF1719) (PF08224.5)	No	No	No	nuclear
Os08t0517700-02	2.98	7.95	2.24874	0	2.98	29.76	7.72864	0	Similar to Oxysterol-binding protein OBPa. [-]	sp|Q9LVD4|ORP4C_ARATH, Desc:Oxysterol-binding protein-related protein 4C OS=Arabidopsis thaliana GN=ORP4C PE=2 SV=1, ID:0.527, Cov:0.857	Oxysterol_BP: Oxysterol-binding protein (PF01237.12)	Yes	Yes	Yes	cytosol
Os06t0474800-01	0.37	4.13	3.74453	0	0.37	7.52	6.21898	0	Molecular chaperone, heat shock protein, Hsp40, DnaJ domain containing protein. [-]	sp|A9IGC5|DNAJ_BORPD, Desc:Chaperone protein dnaJ OS=Bordetella petrii (strain ATCC BAA-461 / DSM 12804 / CCUG 43448) GN=dnaJ PE=3 SV=1, ID:0.618, Cov:0.096	-	No	No	No	chloroplast
Os03t0154100-01	7.33	14.37	1.84514	0	7.33	66.43	8.09484	0	Aromatic-ring hydroxylase family protein. [-]	-	FAD_binding_3: FAD binding domain (PF01494.13)	No	No	No	plasma membrane
Os02t0681200-02	16.55	30.32	1.78462	0	16.55	141.93	8.14416	0	Zinc finger, RING/FYVE/PHD-type domain containing protein. [-]	-	zf-rbx1: RING-H2 zinc finger (PF12678.1)	Yes	Yes	Yes	chloroplast
Os05t0181700-01	4.19	10.87	2.28709	0.0006	4.19	38.65	7.63969	0	Conserved hypothetical protein. [-]	-	-	No	No	No	cytosol
Os04t0671100-01	10.52	23.56	2.13194	0	10.52	88.49	7.76823	0	Similar to H0624F09.8 protein. [-]	gi|30687836|ref|NP_850314.1|, Desc:adenylate kinase family protein [Arabidopsis thaliana], ID:0.684, Cov:0.347	ADK: Adenylate kinase (PF00406.16)	No	No	No	mitochondria
Os01t0876400-01	4.01	8.69	1.93413	0	4.01	38.75	7.93413	0	Sad1/UNC-like, C-terminal domain containing protein. [-]	-	Sad1_UNC: Sad1 / UNC-like C-terminal (PF07738.7)	No	Yes	No	plasma membrane
Os06t0298200-02	0.71	4.58	3.26316	0	0.71	10.28	6.59649	0	Similar to Oryza sativa (indica cultivar-group) Hd1. [-]	-	CCT: CCT motif (PF06203.8), zf-B_box: B-box zinc finger (PF00643.18)	No	No	No	nuclear
Os07t0684100-01	17.44	92.89	5.09165	0	17.44	86.85	4.7641	0	Similar to Thioredoxin-like 1. [-]	-	Thioredoxin: Thioredoxin (PF00085.14)	No	No	No	chloroplast
Os02t0681200-01	16.55	30.05	1.76923	0	16.55	140.75	8.07692	0	Zinc finger, RING/FYVE/PHD-type domain containing protein. [-]	-	zf-rbx1: RING-H2 zinc finger (PF12678.1)	Yes	Yes	Yes	chloroplast
Os08t0517700-01	2.76	7.31	2.21011	0	2.76	27.71	7.63564	0	Oxysterol-binding protein family protein. [-]	sp|Q9LVD4|ORP4C_ARATH, Desc:Oxysterol-binding protein-related protein 4C OS=Arabidopsis thaliana GN=ORP4C PE=2 SV=1, ID:0.527, Cov:0.792	Oxysterol_BP: Oxysterol-binding protein (PF01237.12)	No	Yes	No	cytosol
Os04t0142400-01	8.59	18.79	2.06361	0	8.59	73.5	7.76851	0	Conserved hypothetical protein. [-]	sp|A3LYI0|NST1_PICST, Desc:Stress response protein NST1 OS=Pichia stipitis GN=NST1 PE=3 SV=2, ID:0.255, Cov:0.573	-	No	No	No	nuclear
Os05t0278500-01	1.52	4.52	2.19048	0	1.52	18.25	7.63889	0	Transferase family protein. [-]	gi|15238850|ref|NP_199606.1|, Desc:transferase family protein [Arabidopsis thaliana], ID:0.390, Cov:0.193	Transferase: Transferase family (PF02458.9)	No	No	No	chloroplast
Os01t0925100-01	4.06	10.26	2.2253	0	4.06	37.43	7.59486	0	Conserved hypothetical protein. [-]	-	-	No	No	Yes	cytosol
Os06t0561050-00	80.49	258.2	3.18076	0	80.49	539.58	6.6337	0	Hypothetical gene. [-]	-	-	No	No	No	cytosol
Os12t0105600-01	1.79	5.32	2.26523	0	1.79	20.02	7.53405	0	Similar to Phosphate starvation regulator protein (Regulatory protein of P- starvation acclimation response Psr1). [-]	gi|79570100|ref|NP_181364.2|, Desc:DNA binding / transcription factor [Arabidopsis thaliana], ID:0.800, Cov:0.158	Myb_DNA-binding: Myb-like DNA-binding domain (PF00249.25)	No	No	No	nuclear
Os08t0542700-01	1.01	3.55	2.26368	0	1.01	13.97	7.44776	0	Ankyrin repeat containing protein. [-]	gi|15225141|ref|NP_180741.1|, Desc:ankyrin repeat family protein [Arabidopsis thaliana], ID:0.573, Cov:0.611	Ank_2: Ankyrin repeats (3 copies) (PF12796.1)	No	No	No	plasma membrane
Os06t0298200-03	0.7	4.46	3.21176	0	0.7	10.01	6.47647	0	Similar to Oryza sativa (indica cultivar-group) Hd1. [-]	-	CCT: CCT motif (PF06203.8), zf-B_box: B-box zinc finger (PF00643.18)	No	No	No	nuclear
Os07t0661400-02	5.82	15.54	2.42522	0	5.82	48.42	7.24633	0	Conserved hypothetical protein. [-]	-	-	No	No	No	mitochondria
Os02t0806900-01	4.88	11.92	2.19728	0	4.88	42.84	7.45578	0	Pyridoxal phosphate-dependent transferase, major region, subdomain 1 domain containing protein. [-]	-	Aminotran_1_2: Aminotransferase class I and II (PF00155.15)	No	No	Yes	chloroplast
Os04t0127200-02	23.2	99.32	4.14545	0	23.2	132.01	5.49628	0	Similar to Subtilase. [-]	gi|15223353|ref|NP_174574.1|, Desc:subtilisin-like serine protease-related [Arabidopsis thaliana], ID:0.520, Cov:0.235	PA: PA domain (PF02225.16), Peptidase_S8: Subtilase family (PF00082.16)	No	No	No	cytosol
Os07t0130800-02	2.08	5.81	2.21104	0	2.08	21.83	7.41234	0	Similar to Resistance protein candidate (Fragment). [-]	-	Lectin_legB: Legume lectin domain (PF00139.13), Pkinase: Protein kinase domain (PF00069.19)	Yes	Yes	Yes	plasma membrane
Os09t0451500-01	6.89	19.06	2.54246	0	6.89	54.82	7.07478	0	Similar to protein disulfide isomerase. [-]	-	Thioredoxin: Thioredoxin (PF00085.14)	Yes	Yes	Yes	plasma membrane
Os07t0661400-01	5.5	14.69	2.41385	0	5.5	45.75	7.19231	0	Conserved hypothetical protein. [-]	-	-	No	No	No	mitochondria
Os09t0451500-02	7.53	20.54	2.52521	0	7.53	59.29	7.068	0	Thioredoxin domain 2 containing protein. [-]	-	Thioredoxin: Thioredoxin (PF00085.14)	Yes	Yes	Yes	chloroplast
Os04t0127200-01	18.74	80.4	4.12361	0	18.74	106.84	5.46302	0	Hypothetical conserved gene. [-]	gi|15223353|ref|NP_174574.1|, Desc:subtilisin-like serine protease-related [Arabidopsis thaliana], ID:0.540, Cov:0.170	PA: PA domain (PF02225.16), Peptidase_S8: Subtilase family (PF00082.16)	No	No	No	cytoskeleton
Os06t0137700-02	10.41	29.38	2.66258	0	10.41	77.98	6.922	0	Similar to GDP-mannose 4,6 dehydratase 2. [-]	sp|P93031|GMD2_ARATH, Desc:GDP-mannose 4,6 dehydratase 2 OS=Arabidopsis thaliana GN=MUR1 PE=1 SV=3, ID:0.780, Cov:0.722	Epimerase: NAD dependent epimerase/dehydratase family (PF01370.15)	No	No	No	cytosol
Os01t0876400-04	2.11	4.89	1.89389	0	2.11	22.91	7.6881	0	Hypothetical conserved gene. [-]	-	Sad1_UNC: Sad1 / UNC-like C-terminal (PF07738.7)	No	No	No	cytosol
Os03t0278000-03	23.9	56.65	2.31526	0	23.9	179.93	7.26627	0	Similar to D-TDP-glucose dehydratase. [-]	-	-	No	No	No	extracellular
Os03t0159100-01	7.33	15.95	2.03481	0	7.33	61.74	7.53181	0	Similar to Protein kinase APK1B, chloroplast precursor (EC 2.7.1.-). [-]	-	Pkinase_Tyr: Protein tyrosine kinase (PF07714.1)	No	No	No	chloroplast
Os02t0701900-01	4.99	13.56	2.43072	0	4.99	41.68	7.12521	0	NAD(P)-binding domain containing protein. [-]	-	adh_short: short chain dehydrogenase (PF00106.19)	Yes	Yes	Yes	chloroplast
Os03t0278000-02	34.36	74.52	2.13575	0	34.36	260.86	7.40554	0	UDP-glucuronic acid decarboxylase. [-]	-	Epimerase: NAD dependent epimerase/dehydratase family (PF01370.15)	No	No	No	cytosol
Os10t0558700-02	20.54	93.34	4.37976	0	20.54	110.09	5.15738	0	2OG-Fe(II) oxygenase domain containing protein. [-]	-	2OG-FeII_Oxy: 2OG-Fe(II) oxygenase superfamily (PF03171.14)	No	No	No	chloroplast
Os06t0137700-01	9.48	26.8	2.65267	0	9.48	71.12	6.88168	0	Similar to GDP-mannose 4,6 dehydratase 2. [-]	sp|P93031|GMD2_ARATH, Desc:GDP-mannose 4,6 dehydratase 2 OS=Arabidopsis thaliana GN=MUR1 PE=1 SV=3, ID:0.780, Cov:0.658	Epimerase: NAD dependent epimerase/dehydratase family (PF01370.15)	No	No	No	cytosol
Os06t0561000-01	146.3	449.97	3.06158	0	146.3	952.04	6.47006	0	Similar to Myo-inositol oxygenase. [-]	-	DUF706: Family of unknown function (DUF706) (PF05153.9)	No	No	No	cytosol
Os06t0716700-01	32.86	94.2	2.81158	0	32.86	225.44	6.68754	0	Similar to Heat shock protein 90. [-]	-	HATPase_c: Histidine kinase-, DNA gyrase B-, and HSP90-like ATPase (PF02518.20), HSP90: Hsp90 protein (PF00183.12)	Yes	Yes	Yes	vacuolar membrane
Os03t0225700-01	7.57	13.45	1.68611	0	7.57	65.91	7.80747	0	Protein kinase, core domain containing protein. [-]	-	Pkinase: Protein kinase domain (PF00069.19)	No	Yes	No	plasma membrane
Os10t0574700-01	45.79	92.29	1.9938	0	45.79	349.84	7.49818	0	Protein of unknown function DUF597 family protein. [-]	-	PLATZ: PLATZ transcription factor (PF04640.8)	No	No	No	nuclear
Os03t0192750-00	14.59	35.82	2.36177	0	14.59	109.8	7.10712	0	Hypothetical gene. [-]	-	-	No	No	No	chloroplast
Os12t0624000-02	16.65	37.65	2.1898	0	16.65	127.18	7.26232	0	Similar to Methionine synthase protein. [-]	sp|Q42699|METE_CATRO, Desc: 5-methyltetrahydropteroyltriglutamate--homocysteine methyltransferase OS=Catharanthus roseus GN=METE PE=2 SV=1, ID:0.883, Cov:0.826	Meth_synt_1: Cobalamin-independent synthase, N-terminal domain (PF08267.6), Meth_synt_2: Cobalamin-independent synthase, Catalytic domain (PF01717.12)	No	No	No	cytosol
Os09t0403050-00	1.68	7.78	3.27612	0	1.68	15.55	6.17537	0	Hypothetical conserved gene. [-]	-	-	No	No	No	cytosol
Os06t0111500-02	87.2	175.81	2.00465	0	87.2	653.14	7.41655	0	Similar to 6-phosphogluconate dehydrogenase, decarboxylating. [-]	gi|30678559|ref|NP_850502.1|, Desc:6-phosphogluconate dehydrogenase family protein [Arabidopsis thaliana], ID:0.846, Cov:0.829	6PGD: 6-phosphogluconate dehydrogenase, C-terminal domain (PF00393.13), NAD_binding_2: NAD binding domain of 6-phosphogluconate dehydrogenase (PF03446.9)	No	No	Yes	cytosol
Os08t0189500-01	0.2	5.34	5.28333	0	0.2	3.95	4.125	0	Oryza sativa germin-like protein 8-6. [OsGLP8-6]	sp|Q6YZA4|GL86_ORYSJ, Desc:Germin-like protein 8-6 OS=Oryza sativa subsp. japonica GN=Os08g0189500 PE=2 SV=1, ID:1.000, Cov:0.644	Cupin_1: Cupin (PF00190.16)	Yes	Yes	Yes	extracellular
Os01t0337500-00	0.15	1.95	2.56522	0	0.15	6.86	6.83478	0	Similar to H+-pyrophosphatase (Fragment). [-]	-	H_PPase: Inorganic H+ pyrophosphatase (PF03030.10)	No	No	Yes	chloroplast
Os06t0137700-03	5.08	14.91	2.61678	0	5.08	40.13	6.7648	0	Similar to GDP-mannose 4,6 dehydratase 1 (EC 4.2.1.47) (GDP-D-mannose dehydratase 1) (GMD 1). [-]	sp|P93031|GMD2_ARATH, Desc:GDP-mannose 4,6 dehydratase 2 OS=Arabidopsis thaliana GN=MUR1 PE=1 SV=3, ID:0.774, Cov:0.418	Epimerase: NAD dependent epimerase/dehydratase family (PF01370.15)	No	No	No	nuclear
Os02t0173800-01	8.51	18.49	2.04942	0	8.51	68.7	7.32913	0	Protein of unknown function DUF284, transmembrane eukaryotic family protein. [-]	-	CDC50: LEM3 (ligand-effect modulator 3) family / CDC50 family (PF03381.9)	No	No	No	plasma membrane
Os07t0130500-01	0.64	3.03	2.45732	0	0.64	10.35	6.92073	0	Conserved hypothetical protein. [-]	-	-	No	No	No	cytosol
Os01t0750500-01	9.45	21.3	2.13397	0	9.45	74.35	7.21053	0	Protein of unknown function DUF814 domain containing protein. [-]	-	DUF814: Domain of unknown function (DUF814) (PF05670.7)	No	No	No	cytosol
Os01t0124100-01	132.12	258.39	1.94854	0	132.12	982.41	7.38739	0	Proteinase inhibitor I12, Bowman-Birk family protein. [-]	-	Bowman-Birk_leg: Bowman-Birk serine protease inhibitor family (PF00228.14)	Yes	Yes	Yes	extracellular
Os10t0558700-03	19.31	89.67	4.4643	0	19.31	97.77	4.86312	0	Similar to Oxidoreductase, 2OG-Fe oxygenase family protein, expressed. [-]	-	2OG-FeII_Oxy: 2OG-Fe(II) oxygenase superfamily (PF03171.14)	No	No	No	cytosol
Os12t0624000-01	19.36	42.28	2.12574	0	19.36	144.11	7.12721	0	Similar to Methionine synthase protein. [-]	sp|Q42699|METE_CATRO, Desc: 5-methyltetrahydropteroyltriglutamate--homocysteine methyltransferase OS=Catharanthus roseus GN=METE PE=2 SV=1, ID:0.883, Cov:0.875	Meth_synt_1: Cobalamin-independent synthase, N-terminal domain (PF08267.6), Meth_synt_2: Cobalamin-independent synthase, Catalytic domain (PF01717.12)	No	No	No	cytosol
Os03t0761100-02	34.74	52.67	1.50168	0	34.74	275.85	7.74622	0	Similar to protein phosphatase 2C family protein / PP2C family protein. [-]	-	PP2C: Protein phosphatase 2C (PF00481.15)	No	No	No	mitochondria
Os10t0558700-01	14.26	63.86	4.25033	0	14.26	75.25	4.99672	0	Similar to Oxidoreductase, 2OG-Fe oxygenase family protein, expressed. [-]	-	-	No	No	No	nuclear
Os01t0728300-01	10.3	19.51	1.81504	0	10.3	82.9	7.42478	0	Similar to Cytochrome P450 monooxygenase CYP72A5 (Fragment). [-]	-	p450: Cytochrome P450 (PF00067.16)	Yes	Yes	Yes	chloroplast
Os10t0131200-01	2.86	7.32	2.15544	0	2.86	26.34	7.0829	0	Conserved hypothetical protein. [-]	-	-	No	No	No	cytosol
Os10t0457600-01	18.34	36.83	1.95605	0	18.34	139.65	7.27249	0	Similar to Acetyl-CoA C-acyltransferase (3-ketoacyl-coa thiolase b) (EC 2.3.1.16) (Fragment). [-]	-	Thiolase_C: Thiolase, C-terminal domain (PF02803.12), Thiolase_N: Thiolase, N-terminal domain (PF00108.1)	No	No	Yes	cytosol
Os03t0743500-01	10.97	29	2.50627	0	10.97	79.17	6.69758	0	Similar to Calmodulin-like protein 4. [-]	-	-	No	No	No	-
Os06t0111500-01	87.03	171.59	1.96058	0	87.03	635.5	7.23049	0	Cytosolic 6-phosphogluconate dehydrogenase. [-]	gi|30678559|ref|NP_850502.1|, Desc:6-phosphogluconate dehydrogenase family protein [Arabidopsis thaliana], ID:0.857, Cov:0.814	6PGD: 6-phosphogluconate dehydrogenase, C-terminal domain (PF00393.13), NAD_binding_2: NAD binding domain of 6-phosphogluconate dehydrogenase (PF03446.9)	Yes	Yes	Yes	chloroplast
Os03t0761100-01	39.59	60.94	1.52599	0	39.59	309.04	7.63833	0	Protein phosphatase 2C-like protein. [-]	-	PP2C: Protein phosphatase 2C (PF00481.15)	No	No	No	chloroplast
Os02t0115900-03	106.02	231.07	2.16847	0	106.02	745.68	6.97701	0	Similar to Endosperm lumenal binding protein. [-]	-	HSP70: Hsp70 protein (PF00012.14)	No	No	No	cytosol
Os03t0153500-00	3.38	21.85	5.21689	0	3.38	16.11	3.90639	0	Similar to FAD binding domain containing protein, expressed. [-]	-	FAD_binding_3: FAD binding domain (PF01494.13)	No	No	No	chloroplast
Os01t0863300-01	6.69	17.18	2.36411	0	6.69	50.9	6.74902	0	Similar to MCB2 protein. [-]	-	Myb_DNA-binding: Myb-like DNA-binding domain (PF00249.25)	No	No	No	cytosol
Os08t0191100-01	33.63	80.49	2.35316	0	33.63	232.88	6.75368	0	Similar to Iron-responsive element binding protein (Fragment). [-]	sp|Q6YZX6|ACOC_ORYSJ, Desc:Putative aconitate hydratase, cytoplasmic OS=Oryza sativa subsp. japonica GN=Os08g0191100 PE=3 SV=1, ID:1.000, Cov:0.131	-	No	No	No	-
Os07t0597400-01	101.38	169.94	1.66966	0	101.38	758.17	7.41522	0	Conserved hypothetical protein. [-]	-	-	No	No	No	chloroplast
Os07t0666900-02	7.32	21.51	2.70553	0	7.32	52.04	6.375	0	Oryza sativa Na+/H+ antiporter.,Salt tolerance.,Vacuolar Na+/H+ antiporter. [-]	-	-	No	No	No	-
Os08t0398300-01	0.23	3.06	3.30081	0	0.23	6.1	5.77236	0	ABC transporter-like domain containing protein. [-]	sp|Q1PEH6|AB3A_ARATH, Desc:ABC transporter A family member 3 OS=Arabidopsis thaliana GN=ABCA3 PE=2 SV=2, ID:0.625, Cov:0.510	ABC2_membrane_3: ABC-2 family transporter protein (PF12698.1), ABC_tran: ABC transporter (PF00005.21)	No	No	No	plasma membrane
Os12t0499200-00	6.28	21.51	3.09203	0	6.28	42.54	5.98077	0	Conserved hypothetical protein. [-]	gi|42570170|ref|NP_849504.2|, Desc:MCA1 (mid1-complementing activity 1) [Arabidopsis thaliana], ID:0.394, Cov:0.373	-	No	No	No	mitochondria
Os03t0402800-01	26.58	53.77	1.98586	0	26.58	194.06	7.07252	0	Tify domain containing protein. [-]	-	CCT_2: Divergent CCT motif (PF09425.4), tify: tify domain (PF06200.8)	No	No	No	chloroplast
Os07t0666900-01	6.96	20.45	2.69472	0	6.96	49.62	6.3593	0	Oryza sativa Na+/H+ antiporter.,Salt tolerance.,Vacuolar Na+/H+ antiporter. [OsNHX1]	-	Na_H_Exchanger: Sodium/hydrogen exchanger family (PF00999.15)	No	No	Yes	plasma membrane
Os02t0115900-02	88.64	188.87	2.11814	0	88.64	619.92	6.92682	0	Endosperm lumenal binding protein. [-]	-	HSP70: Hsp70 protein (PF00012.14)	Yes	Yes	Yes	E.R.
Os10t0456800-01	57.26	276.57	4.76433	0	57.26	248.3	4.27909	0	Similar to PGPD14 protein. [-]	-	zf-CHY: CHY zinc finger (PF05495.6)	No	No	No	chloroplast
Os02t0115900-01	88.79	188.96	2.1156	0	88.79	620.33	6.91981	0	Endosperm lumenal binding protein. [-]	-	HSP70: Hsp70 protein (PF00012.14)	Yes	Yes	Yes	E.R.
Os05t0305900-01	2.84	6.83	2.03906	0	2.84	25.86	6.99479	0	Protein kinase, core domain containing protein. [-]	gi|30699436|ref|NP_178080.2|, Desc:leucine-rich repeat transmembrane protein kinase, putative [Arabidopsis thaliana], ID:0.535, Cov:0.780	LRRNT_2: Leucine rich repeat N-terminal domain (PF08263.6), Pkinase: Protein kinase domain (PF00069.19)	Yes	Yes	Yes	plasma membrane
Os08t0566900-01	12.3	23.94	1.87519	0	12.3	94.15	7.15414	0	Mpv17/PMP22 family protein. [-]	gi|186511773|ref|NP_001118981.1|, Desc:unknown protein [Arabidopsis thaliana], ID:0.718, Cov:0.539	Mpv17_PMP22: Mpv17 / PMP22 family (PF04117.6)	No	No	No	chloroplast
Os03t0429000-01	20.21	40.17	1.94107	0	20.21	149.14	7.07874	0	Proteinase inhibitor I25, cystatin domain containing protein. [-]	-	Cystatin: Cystatin domain (PF00031.15)	Yes	Yes	Yes	chloroplast
Os01t0504500-02	3.75	13.43	3.03789	0	3.75	27.28	5.95368	0	Multi antimicrobial extrusion protein MatE family protein. [-]	-	MatE: MatE (PF01554.12)	No	No	No	plasma membrane
Os09t0492700-01	2.52	7.57	2.43466	0	2.52	22.05	6.5483	0	Similar to 3-hydroxy-3-methylglutaryl coenzyme A reductase (EC 1.1.1.34) (Fragment). [-]	-	HMG-CoA_red: Hydroxymethylglutaryl-coenzyme A reductase (PF00368.12)	No	No	No	chloroplast
Os02t0180700-01	22.07	36.63	1.63112	0	22.07	168.42	7.34374	0	Similar to Cinnamoyl-CoA reductase (EC 1.2.1.44). [-]	-	Epimerase: NAD dependent epimerase/dehydratase family (PF01370.15)	Yes	Yes	Yes	cytosol
Os10t0442950-00	3.02	8.89	2.4602	0	3.02	25.15	6.50498	0	Similar to white-brown-complex ABC transporter family. [-]	-	ABC_tran: ABC transporter (PF00005.21)	No	No	No	plasma membrane
Os05t0507300-01	26.11	68.49	2.56326	0	26.11	172.29	6.39211	0	Similar to Calreticulin 3 (Fragment). [-]	sp|O04153|CALR3_ARATH, Desc:Calreticulin-3 OS=Arabidopsis thaliana GN=CRT3 PE=2 SV=2, ID:0.776, Cov:0.596	Calreticulin: Calreticulin family (PF00262.12)	No	No	No	nuclear
Os04t0674400-01	8.69	15.62	1.71517	0	8.69	68.99	7.22291	0	Similar to Anamorsin (Cytokine induced apoptosis inhibitor 1) (CUA001). Splice isoform 2. [-]	sp|Q7XQ97|DRE21_ORYSJ, Desc:Anamorsin homolog 1 OS=Oryza sativa subsp. japonica GN=Os04g0674400 PE=2 SV=2, ID:0.879, Cov:0.577	CIAPIN1: Cytokine-induced anti-apoptosis inhibitor 1, Fe-S biogenesis (PF05093.7)	No	No	No	cytosol
Os02t0532500-01	59.76	103.83	1.72531	0	59.76	436	7.19223	0	Germin family protein. [-]	-	Cupin_1: Cupin (PF00190.16)	Yes	Yes	Yes	mitochondria
Os03t0402800-02	10.34	21.11	1.94974	0	10.34	77.93	6.96032	0	Similar to ZIM motif family protein, expressed. [-]	-	tify: tify domain (PF06200.8)	No	Yes	No	chloroplast
Os08t0104700-01	3	7.08	2.02	0	3	26.5	6.875	0	Chaperonin Cpn60/TCP-1 family protein. [-]	gi|15218566|ref|NP_174686.1|, Desc:phosphatidylinositol-4-phosphate 5-kinase family protein [Arabidopsis thaliana], ID:0.667, Cov:0.155	Cpn60_TCP1: TCP-1/cpn60 chaperonin family (PF00118.18), PIP5K: Phosphatidylinositol-4-phosphate 5-Kinase (PF01504.12)	No	No	No	nuclear
Os09t0431200-01	0.18	1.15	1.82203	0	0.18	7.32	7.05085	0	GPCR, family 3, metabotropic glutamate receptor-like protein. [-]	-	ANF_receptor: Receptor family ligand binding region (PF01094.22), Lig_chan: Ligand-gated ion channel (PF00060.20), SBP_bac_3: Bacterial extracellular solute-binding proteins, family 3 (PF00497.14)	Yes	Yes	Yes	plasma membrane
Os01t0940800-01	113.29	254.39	2.23458	0	113.29	756.53	6.62814	0	Similar to Beta-1,3-glucanase precursor. [-]	-	Glyco_hydro_17: Glycosyl hydrolases family 17 (PF00332.12)	Yes	Yes	Yes	extracellular
Os03t0599800-01	102.82	194.68	1.8848	0	102.82	714.86	6.8952	0	Reversibly glycosylated polypeptide. [-]	-	RGP: Reversibly glycosylated polypeptide (PF03214.7)	No	No	No	cytosol
Os07t0661400-03	2.99	7.97	2.24812	0	2.99	24.88	6.48622	0	Conserved hypothetical protein. [-]	-	-	No	No	No	mitochondria
Os09t0403000-01	1.24	5.79	3.03125	0	1.24	11.74	5.6875	0	Hypothetical conserved gene. [-]	-	-	No	No	No	chloroplast
Os03t0116700-01	11.75	38.43	3.09255	0	11.75	70.53	5.6102	0	Cyclin-like F-box domain containing protein. [-]	-	-	No	No	No	cytosol
Os11t0226966-00	7.57	16.84	2.08168	0	7.57	55.74	6.62077	0	Hypothetical conserved gene. [-]	-	-	No	No	No	mitochondria
Os03t0568500-01	13.58	22.87	1.63717	0.0006	13.58	101.85	7.05418	0	Uncharacterised protein family UPF0136, Transmembrane domain containing protein. [-]	-	Tmemb_14: Transmembrane proteins 14C (PF03647.7)	No	Yes	No	chloroplast
Os01t0926300-03	59.77	129.05	2.14004	0	59.77	394.95	6.51555	0	Similar to Transaldolase (EC 2.2.1.2). [-]	-	Transaldolase: Transaldolase (PF00923.13)	No	No	No	chloroplast
Os03t0136900-02	46.01	104.37	2.24144	0	46.01	300.43	6.41204	0	Similar to Aconitate hydratase 2, mitochondrial. [-]	-	Aconitase_C: Aconitase C-terminal domain (PF00694.13)	No	No	No	cytosol
Os02t0313700-02	7.38	11.49	1.49045	0	7.38	59.02	7.16229	0	Similar to Synaptotagmin C (Synaptic vesicle protein O-p65-C). [-]	-	C2: C2 domain (PF00168.24)	Yes	Yes	Yes	chloroplast
Os01t0926300-01	63.33	136.59	2.13882	0	63.33	417.45	6.50474	0	Similar to Transaldolase (EC 2.2.1.2). [-]	-	Transaldolase: Transaldolase (PF00923.13)	No	No	No	chloroplast
Os03t0356414-01	4.22	9.85	2.07854	0	4.22	33.19	6.54981	0	Similar to Ubiquitin ligase SINAT5 (EC 6.3.2.-) (Seven in absentia homolog 5). Splice isoform 2. [-]	-	Sina: Seven in absentia protein family (PF03145.10)	No	No	No	cytosol
Os02t0534400-01	33.17	56.56	1.68452	0	33.17	236.2	6.94176	0	Cell wall invertase (EC 3.2.1.26). [-]	-	Glyco_hydro_32C: Glycosyl hydrolases family 32 C terminal (PF08244.6), Glyco_hydro_32N: Glycosyl hydrolases family 32 N-terminal domain (PF00251.14)	Yes	Yes	Yes	vacuolar membrane
Os01t0926300-02	64.38	138.57	2.13475	0	64.38	423.02	6.48547	0	Similar to Transaldolase (EC 2.2.1.2). [-]	-	Transaldolase: Transaldolase (PF00923.13)	No	No	No	chloroplast
Os02t0194100-01	8.65	14.58	1.61451	0	8.65	66.54	6.99896	0	Similar to Citrate synthase (EC 4.1.3.7). [-]	-	Citrate_synt: Citrate synthase (PF00285.15)	No	No	No	mitochondria
Os11t0621000-02	11.96	22.47	1.81096	0	11.96	86.62	6.7608	0	Protein of unknown function DUF716 family protein. [-]	-	DUF716: Family of unknown function (DUF716) (PF04819.6)	Yes	Yes	Yes	chloroplast
Os11t0605500-01	20.89	63.92	2.96574	0	20.89	121.4	5.59159	0	Acyl-CoA oxidase. [-]	-	ACOX: Acyl-CoA oxidase (PF01756.13), Acyl-CoA_dh_1: Acyl-CoA dehydrogenase, C-terminal domain (PF00441.1), Acyl-CoA_dh_M: Acyl-CoA dehydrogenase, middle domain (PF02770.13)	No	No	No	mitochondria
Os01t0926350-00	54.14	114.64	2.09721	0	54.14	353.25	6.42456	0	Hypothetical gene. [-]	-	-	No	No	No	mitochondria
Os03t0319300-01	65.51	121.56	1.84273	0	65.51	442.52	6.66847	0	Calmodulin (CaM). [-]	-	efhand: EF hand (PF00036.26)	No	No	No	cytosol
Os03t0726500-01	25.18	58.94	2.28953	0	25.18	161.45	6.20512	0	Protein of unknown function DUF81 domain containing protein. [-]	-	TauE: Sulfite exporter TauE/SafE (PF01925.13)	No	Yes	No	plasma membrane
Os03t0278000-01	32.75	66.97	2.01393	0	32.75	217.43	6.472	0	UDP-glucuronic acid decarboxylase. [-]	-	Epimerase: NAD dependent epimerase/dehydratase family (PF01370.15)	No	No	No	cytosol
Os01t0688200-01	3.18	9.32	2.4689	0	3.18	24.13	6.01196	0	Alpha/beta hydrolase family protein. [-]	-	Abhydrolase_6: Alpha/beta hydrolase family (PF12697.1)	No	No	No	cytosol
Os04t0430600-01	17.59	61.07	3.33889	0	17.59	94.41	5.13233	0	Conserved hypothetical protein. [-]	gi|42571783|ref|NP_973982.1|, Desc:unknown protein [Arabidopsis thaliana], ID:0.529, Cov:0.152	-	No	No	No	chloroplast
Os04t0227500-01	3.79	9.21	2.13152	0	3.79	29.32	6.32985	0	DSBA oxidoreductase family protein. [-]	gi|15222928|ref|NP_177728.1|, Desc:unknown protein [Arabidopsis thaliana], ID:0.485, Cov:0.540	-	Yes	Yes	Yes	extracellular
Os08t0104700-02	2.15	5.45	2.04762	0	2.15	19.18	6.40635	0	Hypothetical conserved gene. [-]	gi|15218566|ref|NP_174686.1|, Desc:phosphatidylinositol-4-phosphate 5-kinase family protein [Arabidopsis thaliana], ID:0.667, Cov:0.240	PIP5K: Phosphatidylinositol-4-phosphate 5-Kinase (PF01504.12)	No	No	No	nuclear
Os04t0567700-01	21.43	38.5	1.76103	0	21.43	148.86	6.68123	0	ORMDL family protein. [-]	gi|18378814|ref|NP_563622.1|, Desc:ORMDL family protein [Arabidopsis thaliana], ID:0.752, Cov:0.395	ORMDL: ORMDL family (PF04061.8)	No	Yes	No	cytosol
Os06t0661900-01	4.08	8.53	1.87598	0	4.08	32.12	6.51969	0	Protein of unknown function DUF266, plant family protein. [-]	-	Branch: Core-2/I-Branching enzyme (PF02485.15)	No	Yes	No	cytosol
Os07t0538200-01	18.21	58.72	3.1088	0	18.21	100.32	5.27434	0	Serine/threonine protein kinase-related domain containing protein. [-]	-	DUF26: Domain of unknown function DUF26 (PF01657.11), Pkinase: Protein kinase domain (PF00069.19)	No	No	No	plasma membrane
Os10t0370500-01	87.21	173.73	1.98084	0	87.21	562.96	6.39338	0	Glycoside hydrolase, catalytic core domain containing protein. [-]	-	Cellulase: Cellulase (glycosyl hydrolase family 5) (PF00150.12)	No	Yes	No	chloroplast
Os09t0412350-00	17.09	32.72	1.86401	0.0006	17.09	116.61	6.50138	0	Hypothetical genes. [-]	-	-	No	No	No	chloroplast
Os11t0199200-02	28.57	80	2.73926	0	28.57	165.19	5.62022	0	Similar to Protein disulfide isomerase. [-]	-	Thioredoxin: Thioredoxin (PF00085.14)	No	No	No	cytoskeleton
Os03t0401300-01	2.84	7.6	2.23958	0	2.84	22.48	6.11458	0	Sucrose synthase 2 (EC 2.4.1.13) (Sucrose-UDP glucosyltransferase 2). [OsScS2,RSs2,SS2,SUS1]	-	Glycos_transf_1: Glycosyl transferases group 1 (PF00534.14), Sucrose_synth: Sucrose synthase (PF00862.13)	No	No	No	cytosol
Os11t0621000-01	11.99	21.8	1.7552	0	11.99	84.62	6.59122	0	Protein of unknown function DUF716 family protein. [-]	-	DUF716: Family of unknown function (DUF716) (PF04819.6)	Yes	Yes	Yes	chloroplast
Os08t0256000-01	21.74	35.13	1.58883	0	21.74	152.66	6.75726	0	Conserved hypothetical protein. [-]	-	-	No	Yes	No	chloroplast
Os02t0261100-01	16.47	31.02	1.83286	0	16.47	112.58	6.50143	0	Ubiquitin-conjugating enzyme OsUBC5b. [-]	-	UQ_con: Ubiquitin-conjugating enzyme (PF00179.1)	No	No	No	nuclear
Os03t0270000-01	49.07	174.87	3.51248	0	49.07	239.14	4.79609	0	Protein of unknown function DUF296 domain containing protein. [-]	-	DUF296: Domain of unknown function (DUF296) (PF03479.9)	No	No	No	nuclear
Os05t0100600-01	8.54	17.39	1.92767	0	8.54	59.82	6.37526	0	Similar to aminophospholipid ATPase. [-]	sp|Q9LI83|ALA10_ARATH, Desc:Phospholipid-transporting ATPase 10 OS=Arabidopsis thaliana GN=ALA10 PE=1 SV=1, ID:0.622, Cov:0.719	E1-E2_ATPase: E1-E2 ATPase (PF00122.14)	No	No	No	plasma membrane
Os06t0596300-01	15.38	22.12	1.41148	0	15.38	111.73	6.88217	0	Similar to Acyl-ACP thioesterase (Fragment). [-]	-	Acyl-ACP_TE: Acyl-ACP thioesterase (PF01643.11), Acyl-thio_N: Acyl-ATP thioesterase (PF12590.2)	No	Yes	No	chloroplast
Os03t0270000-02	40.18	142.99	3.4966	0	40.18	195.9	4.78145	0	Protein of unknown function DUF296 domain containing protein. [-]	-	DUF296: Domain of unknown function (DUF296) (PF03479.9)	No	No	No	nuclear
Os07t0539700-01	9.59	24.86	2.44193	0	9.59	60.52	5.80925	0	Hypothetical conserved gene. [-]	-	DUF26: Domain of unknown function DUF26 (PF01657.11), Pkinase: Protein kinase domain (PF00069.19)	Yes	Yes	Yes	extracellular
Os04t0584600-03	58.5	120.37	2.03983	0	58.5	368.57	6.21126	0	Similar to cDNA clone:001-041-E12, full insert sequence. [-]	sp|Q38872|CDPK6_ARATH, Desc:Calcium-dependent protein kinase 6 OS=Arabidopsis thaliana GN=CPK6 PE=1 SV=1, ID:0.882, Cov:0.478	Pkinase: Protein kinase domain (PF00069.19)	No	No	No	mitochondria
Os10t0559400-01	0.32	1.6	1.9697	0.0006	0.32	7.24	6.24242	0	Similar to Oryza sativa (japonica cultivar-group) retrotransposon Karma DNA, complete sequence. [-]	-	-	No	No	No	cytosol
Os12t0211500-01	0.39	1.76	1.98561	0	0.39	7.64	6.21583	0	Leucine-rich repeat, N-terminal domain containing protein. [-]	gi|15226087|ref|NP_179134.1|, Desc:leucine-rich repeat family protein [Arabidopsis thaliana], ID:0.431, Cov:0.101	LRRNT_2: Leucine rich repeat N-terminal domain (PF08263.6), LRR_1: Leucine Rich Repeat (PF00560.27)	Yes	Yes	Yes	vacuolar membrane
Os01t0322700-01	2.02	14.18	5.02649	0	2.02	8.51	3.14901	0	Non-protein coding transcript. [-]	-	-	No	No	No	-
Os08t0203201-00	14.13	27.63	1.89227	0	14.13	94.05	6.28222	0	Similar to SHR5-receptor-like kinase (Fragment). [-]	sp|Q94AG2|SERK1_ARATH, Desc:Somatic embryogenesis receptor kinase 1 OS=Arabidopsis thaliana GN=SERK1 PE=1 SV=2, ID:0.556, Cov:0.270	-	No	No	No	chloroplast
Os03t0196400-01	2.58	8.2	2.56983	0	2.58	19.02	5.59218	0	Similar to UPF0497 membrane protein 12. [-]	-	DUF588: Domain of unknown function (DUF588) (PF04535.6)	No	No	No	chloroplast
Os01t0860601-01	6.26	13	1.92837	0	6.26	44.19	6.22452	0	Similar to Ferredoxin, root R-B1. [-]	-	Fer2: 2Fe-2S iron-sulfur cluster binding domain (PF00111.21)	No	Yes	No	chloroplast
Os03t0796900-01	12	32.18	2.55231	0	12	71.73	5.59462	0	BZIP protein. [-]	-	bZIP_1: bZIP transcription factor (PF00170.15), bZIP_C: Basic leucine-zipper C terminal (PF12498.2)	No	No	No	nuclear
Os01t0511100-01	11.62	27.66	2.271	0	11.62	72.99	5.86292	0	UspA domain containing protein. [-]	-	Usp: Universal stress protein family (PF00582.20)	No	No	No	chloroplast
Os07t0615200-01	66.57	140.86	2.09945	0	66.57	406.67	6.0333	0	Tify domain containing protein. [-]	-	CCT_2: Divergent CCT motif (PF09425.4), tify: tify domain (PF06200.8)	No	No	No	chloroplast
Os09t0403000-02	1.57	6.19	2.79767	0	1.57	12.64	5.30739	0	Conserved hypothetical protein. [-]	-	-	No	No	No	chloroplast
Os06t0129100-01	25.39	83.4	3.19818	0	25.39	128.32	4.90034	0	Short-chain dehydrogenase/reductase SDR family protein. [-]	-	adh_short: short chain dehydrogenase (PF00106.19)	No	No	No	chloroplast
Os11t0199200-01	31.11	83.67	2.63687	0	31.11	173.86	5.44566	0	Similar to Protein disulfide isomerase (Fragment). [-]	-	Thioredoxin: Thioredoxin (PF00085.14)	Yes	Yes	Yes	E.R.
Os02t0673600-01	19.47	31.55	1.59013	0	19.47	131.7	6.48266	0	ORMDL family protein. [-]	-	ORMDL: ORMDL family (PF04061.8)	No	No	No	cytosol
Os01t0322700-02	1.95	13.7	4.98305	0	1.95	8.1	3.08475	0	Non-protein coding transcript. [-]	-	-	No	No	No	-
Os01t0871300-01	4.19	8.18	1.76879	0.0006	4.19	31.62	6.28516	0	Pyridoxal phosphate-dependent transferase, major region domain containing protein. [-]	-	Aminotran_1_2: Aminotransferase class I and II (PF00155.15)	No	No	No	chloroplast
Os06t0695600-01	3.86	11.06	2.48148	0	3.86	25.97	5.54938	0	Zinc finger, RING/FYVE/PHD-type domain containing protein. [-]	-	zf-rbx1: RING-H2 zinc finger (PF12678.1)	No	No	No	nuclear
Os06t0470000-01	26.5	34.54	1.29236	0.0006	26.5	184.15	6.73273	0	Glycosyltransferase AER61, uncharacterized domain containing protein. [-]	-	DUF563: Protein of unknown function (DUF563) (PF04577.8)	No	No	No	cytosol
Os03t0136900-01	38.83	81.84	2.07984	0	38.83	235.54	5.93874	0	Similar to Aconitate hydratase, cytoplasmic (EC 4.2.1.3) (Citrate hydro-lyase) (Aconitase). [-]	-	Aconitase: Aconitase family (aconitate hydratase) (PF00330.14), Aconitase_C: Aconitase C-terminal domain (PF00694.13)	No	No	No	chloroplast
Os06t0651000-01	78.2	155.42	1.975	0	78.2	477.36	6.0399	0	Similar to NADPH HC toxin reductase (Fragment). [-]	-	-	No	No	No	cytosol
Os07t0584100-01	19.77	32.64	1.61964	0	19.77	131.64	6.38613	0	Similar to MAP kinase-like protein. [-]	-	Pkinase: Protein kinase domain (PF00069.19)	No	No	No	mitochondria
Os04t0487200-01	26.16	51.8	1.94404	0	26.16	163.55	6.05854	0	Serine/threonine protein kinase domain containing protein. [-]	sp|C0LGJ1|Y1743_ARATH, Desc:Probable LRR receptor-like serine/threonine-protein kinase At1g74360 OS=Arabidopsis thaliana GN=At1g74360 PE=1 SV=1, ID:0.541, Cov:0.041	LRR_1: Leucine Rich Repeat (PF00560.27), Pkinase_Tyr: Protein tyrosine kinase (PF07714.1)	Yes	Yes	Yes	plasma membrane
Os04t0341800-00	0	2.9	3.9	0	0	3.1	4.1	0	- [-]	-	Terpene_synth: Terpene synthase, N-terminal domain (PF01397.15), Terpene_synth_C: Terpene synthase family, metal binding domain (PF03936.10)	No	No	No	cytosol
Os07t0684800-01	9.44	25.35	2.52395	0	9.44	56.12	5.47126	0	Similar to NAM / CUC2-like protein. [-]	-	NAM: No apical meristem (NAM) protein (PF02365.9)	No	No	No	cytosol
Os09t0441400-01	26.5	39.49	1.47236	0	26.5	178.37	6.52255	0	Similar to Elicitor-inducible cytochrome P450. [-]	-	p450: Cytochrome P450 (PF00067.16)	Yes	Yes	Yes	chloroplast
Os10t0456800-02	49.74	214.39	4.24497	0	49.74	188.91	3.74281	0	Similar to CHY zinc finger family protein, expressed. [-]	-	zf-CHY: CHY zinc finger (PF05495.6)	No	No	No	chloroplast
Os10t0559400-02	0.29	1.48	1.92248	0.0006	0.29	6.8	6.04651	0	Similar to cDNA clone:J023138C05, full insert sequence. [-]	-	-	No	No	No	chloroplast
Os07t0537600-01	2.17	8.22	2.90852	0	2.17	15.01	5.05047	0	Hypothetical conserved gene. [-]	-	DUF26: Domain of unknown function DUF26 (PF01657.11), Pkinase: Protein kinase domain (PF00069.19)	Yes	Yes	Yes	plasma membrane
Os05t0494000-01	13.57	27.15	1.93205	0	13.57	86.43	6.00069	0	Similar to Cytochrome P450 98A1 (EC 1.14.-.-). [-]	sp|O48956|C98A1_SORBI, Desc:Cytochrome P450 98A1 OS=Sorghum bicolor GN=CYP98A1 PE=2 SV=1, ID:0.865, Cov:0.811	p450: Cytochrome P450 (PF00067.16)	Yes	Yes	Yes	chloroplast
Os01t0290700-01	18.02	43.6	2.3449	0	18.02	105.05	5.57571	0	Similar to CjMDR1. [-]	-	ABC_tran: ABC transporter (PF00005.21)	No	No	No	cytoskeleton
Os02t0693400-01	1.01	2.59	1.78607	0.0006	1.01	11.33	6.13433	0	Peptidase C19, ubiquitin carboxyl-terminal hydrolase 2 family protein. [-]	-	UCH: Ubiquitin carboxyl-terminal hydrolase (PF00443.23)	No	No	No	nuclear
Os03t0401300-02	2.3	6.09	2.14848	0	2.3	17.98	5.75152	0	Similar to Sucrose synthase 1. [-]	-	Glycos_transf_1: Glycosyl transferases group 1 (PF00534.14), Sucrose_synth: Sucrose synthase (PF00862.13)	No	No	No	cytosol
Os02t0632800-01	0.66	2.67	2.21084	0	0.66	8.41	5.66867	0	Serine/threonine protein kinase domain containing protein. [-]	-	Pkinase: Protein kinase domain (PF00069.19)	No	No	No	nuclear
Os02t0813600-01	0.34	2.44	2.56716	0	0.34	6.09	5.29104	0	Thiolase-like, subgroup domain containing protein. [-]	-	ACP_syn_III_C: 3-Oxoacyl-[acyl-carrier-protein (ACP)] synthase III C terminal (PF08541.1), FAE1_CUT1_RppA: FAE1/Type III polyketide synthase-like protein (PF08392.1)	Yes	Yes	Yes	chloroplast
Os03t0854100-01	10.06	18.83	1.79295	0	10.06	66.05	6.06239	0	Similar to ARF GAP-like zinc finger-containing protein ZIGA2 (Fragment). [-]	-	ArfGap: Putative GTPase activating protein for Arf (PF01412.12)	No	No	No	nuclear
Os02t0227100-01	2.19	8.17	2.87461	0	2.19	14.88	4.97806	0	Conserved hypothetical protein. [-]	-	-	No	No	No	nuclear
Os08t0526400-01	27.41	63.2	2.25977	0	27.41	157.46	5.57761	0	Defence response, Rin4 domain containing protein. [-]	sp|Q8GYN5|RIN4_ARATH, Desc:RPM1-interacting protein 4 OS=Arabidopsis thaliana GN=RIN4 PE=1 SV=1, ID:0.659, Cov:0.096	AvrRpt-cleavage: Cleavage site for pathogenic type III effector avirulence factor Avr (PF05627.5)	No	No	No	nuclear
Os11t0229600-01	11.7	32.72	2.65512	0	11.7	64.72	5.1748	0	Hypothetical gene. [-]	-	-	No	No	No	chloroplast
Os09t0557700-00	5.86	9.13	1.47668	0.0006	5.86	42.44	6.33236	0	DOMON domain containing protein. [-]	-	Cytochrom_B561: Eukaryotic cytochrome b561 (PF03188.10), DOMON: DOMON domain (PF03351.11)	Yes	Yes	Yes	plasma membrane
Os06t0726300-00	4.93	11.43	2.09612	0	4.93	32.87	5.71164	0	Similar to NAM-like protein. [-]	-	NAM: No apical meristem (NAM) protein (PF02365.9)	No	No	No	nuclear
Os03t0741050-01	0.4	1.65	1.89286	0.0006	0.4	7.28	5.91429	0	Non-protein coding transcript. [-]	-	-	No	No	No	-
Os07t0676800-01	5.72	13.15	2.10565	0	5.72	37.17	5.68006	0	Conserved hypothetical protein. [-]	-	-	No	No	No	nuclear
Os05t0447700-02	6.28	23.89	3.41896	0	6.28	30.74	4.35989	0	Tetratricopeptide-like helical domain containing protein. [-]	gi|15232725|ref|NP_190292.1|, Desc:binding [Arabidopsis thaliana], ID:0.470, Cov:0.309	-	No	No	No	chloroplast
Os10t0111400-00	0	0.93	1.93	0.0006	0	4.83	5.83	0	- [-]	-	EGF_CA: Calcium-binding EGF domain (PF07645.9), Pkinase: Protein kinase domain (PF00069.19)	Yes	Yes	Yes	plasma membrane
Os11t0705200-01	21.8	32.93	1.48816	0	21.8	141.89	6.26711	0	Similar to Scarecrow-like 9 (Fragment). [-]	-	GRAS: GRAS family transcription factor (PF03514.8)	No	No	No	cytosol
Os01t0290800-01	12.65	32.43	2.44908	0	12.65	71.37	5.30183	0	Conserved hypothetical protein. [-]	-	-	No	No	Yes	cytosol
Os01t0602400-01	8.99	20.45	2.14715	0	8.99	54.96	5.6016	0	Similar to Cytochrome P450 monooxygenase CYP72A5 (Fragment). [-]	-	p450: Cytochrome P450 (PF00067.16)	Yes	Yes	Yes	chloroplast
Os01t0933950-00	71.16	138.73	1.93639	0	71.16	418.09	5.80779	0	Hypothetical gene. [-]	-	-	No	No	No	mitochondria
Os01t0912800-00	5.99	20.98	3.14449	0	5.99	31.06	4.58655	0	- [-]	-	-	No	No	No	chloroplast
Os02t0177600-01	49	86.44	1.7488	0	49	296.56	5.9512	0	Similar to 4-coumarate--CoA ligase 1 (EC 6.2.1.12) (4CL 1) (4-coumaroyl-CoA synthase 1) (Clone 4CL14) (Fragment). [-]	-	AMP-binding: AMP-binding enzyme (PF00501.22)	No	No	No	cytosol
Os04t0688500-01	69.07	158.4	2.27487	0	69.07	379.09	5.42443	0	Peroxidase (EC 1.11.1.7). [-]	sp|P84516|PER1_SORBI, Desc:Cationic peroxidase SPC4 (Fragment) OS=Sorghum bicolor PE=1 SV=1, ID:0.566, Cov:0.375	peroxidase: Peroxidase (PF00141.17)	No	Yes	No	chloroplast
Os03t0255500-02	383.89	871.76	2.26756	0	383.89	2081.06	5.40949	0	Similar to Phosphoenolpyruvate carboxykinase. [-]	-	PEPCK_ATP: Phosphoenolpyruvate carboxykinase (PF01293.14)	No	No	No	chloroplast
Os06t0203000-01	15.36	35.84	2.25183	0	15.36	87.72	5.42298	0	Conserved hypothetical protein. [-]	gi|15225019|ref|NP_178651.1|, Desc:protein kinase, putative [Arabidopsis thaliana], ID:0.647, Cov:0.502	-	No	No	Yes	extracellular
Os06t0244000-01	11.56	18.25	1.53264	0.0006	11.56	76.14	6.14172	0	SAM dependent carboxyl methyltransferase family protein. [-]	-	Methyltransf_7: SAM dependent carboxyl methyltransferase (PF03492.9)	No	No	No	cytosol
Os01t0806200-01	3.76	8.63	2.02311	0	3.76	25.78	5.62605	0	Cyclin-like F-box domain containing protein. [-]	-	F-box: F-box domain (PF00646.27)	Yes	Yes	Yes	extracellular
Os01t0611100-01	9.72	18.07	1.77892	0	9.72	61.64	5.84328	0	Similar to GTP-binding nuclear protein Ran-2. [-]	-	Ras: Ras family (PF00071.16)	No	No	No	chloroplast
Os10t0322200-01	4.24	8.22	1.75954	0.0006	4.24	29.69	5.85687	0	UDP-glucuronosyl/UDP-glucosyltransferase family protein. [-]	-	UDPGT: UDP-glucoronosyl and UDP-glucosyl transferase (PF00201.12)	No	No	No	cytosol
Os06t0224200-01	2.93	9.87	2.7659	0	2.93	18.05	4.84733	0	Thioredoxin fold domain containing protein. [-]	-	DEP: Domain found in Dishevelled, Egl-10, and Pleckstrin (DEP) (PF00610.15), DUF547: Protein of unknown function, DUF547 (PF04784.8), Glutaredoxin: Glutaredoxin (PF00462.18)	No	No	No	nuclear
Os05t0135700-01	164.19	300	1.82214	0	164.19	954.75	5.78576	0	S-adenosylmethionine synthetase 1 (EC 2.5.1.6) (Methionine adenosyltransferase 1) (AdoMet synthetase 1). [-]	sp|Q0DKY4|METK1_ORYSJ, Desc:S-adenosylmethionine synthase 1 OS=Oryza sativa subsp. japonica GN=SAM1 PE=2 SV=1, ID:0.967, Cov:0.750	S-AdoMet_synt_C: S-adenosylmethionine synthetase, C-terminal domain (PF02773.10), S-AdoMet_synt_M: S-adenosylmethionine synthetase, central domain (PF02772.10), S-AdoMet_synt_N: S-adenosylmethionine synthetase, N-terminal domain (PF00438.14)	No	No	No	cytosol
Os02t0523800-01	5.13	10.91	1.9429	0	5.13	33.72	5.66395	0	Inositol polyphosphate kinase family protein. [-]	-	IPK: Inositol polyphosphate kinase (PF03770.10)	No	No	No	cytosol
Os08t0203100-01	3.9	9.61	2.16531	0	3.9	25.66	5.44082	0	Hypothetical conserved gene. [-]	sp|P47735|RLK5_ARATH, Desc:Receptor-like protein kinase 5 OS=Arabidopsis thaliana GN=RLK5 PE=1 SV=1, ID:0.800, Cov:0.015	-	No	No	No	extracellular
Os06t0622700-01	5.22	10.98	1.92605	0	5.22	34.17	5.65434	0	bZIP transcription factor, bZIP-1 domain containing protein. [-]	-	bZIP_1: bZIP transcription factor (PF00170.15)	No	No	Yes	chloroplast
Os05t0139100-01	0.44	2.48	2.41667	0	0.44	6.43	5.15972	0	Helix-loop-helix DNA-binding domain containing protein. [-]	sp|O80536|PIF3_ARATH, Desc:Transcription factor PIF3 OS=Arabidopsis thaliana GN=PIF3 PE=1 SV=1, ID:0.844, Cov:0.107	HLH: Helix-loop-helix DNA-binding domain (PF00010.20)	No	No	No	nuclear
Os05t0135700-02	168.28	306.25	1.81504	0	168.28	974.12	5.7604	0	S-adenosylmethionine synthetase 1 (EC 2.5.1.6) (Methionine adenosyltransferase 1) (AdoMet synthetase 1). [-]	sp|Q0DKY4|METK1_ORYSJ, Desc:S-adenosylmethionine synthase 1 OS=Oryza sativa subsp. japonica GN=SAM1 PE=2 SV=1, ID:0.967, Cov:0.799	S-AdoMet_synt_C: S-adenosylmethionine synthetase, C-terminal domain (PF02773.10), S-AdoMet_synt_M: S-adenosylmethionine synthetase, central domain (PF02772.10), S-AdoMet_synt_N: S-adenosylmethionine synthetase, N-terminal domain (PF00438.14)	No	No	No	cytosol
Os04t0584600-02	50.94	99.4	1.933	0	50.94	291.75	5.63631	0	Similar to Calcium-dependent protein kinase. [-]	sp|A5A7I8|CDPK5_SOLTU, Desc:Calcium-dependent protein kinase 5 OS=Solanum tuberosum GN=CPK5 PE=2 SV=1, ID:0.872, Cov:0.632	Pkinase: Protein kinase domain (PF00069.19), efhand: EF hand (PF00036.26)	No	No	No	mitochondria
Os06t0172800-00	159.51	357.66	2.2345	0	159.51	855.19	5.33418	0	Raffinose synthase family protein. [-]	gi|42572711|ref|NP_974451.1|, Desc:AtSIP2 (Arabidopsis thaliana seed imbibition 2); hydrolase, hydrolyzing O-glycosyl compounds, ID:0.738, Cov:0.166	Raffinose_syn: Raffinose synthase or seed inhibition protein Sip1 (PF05691.6)	No	Yes	No	chloroplast
Os05t0123100-01	5.08	9.55	1.7352	0	5.08	34.44	5.82895	0	Glycosyl transferase, family 43 protein. [-]	gi|15228084|ref|NP_181246.1|, Desc:IRX9 (IRREGULAR XYLEM 9); transferase, transferring glycosyl groups / xylosyltransferase [Arabidopsis thaliana], ID:0.667, Cov:0.051	Glyco_transf_43: Glycosyltransferase family 43 (PF03360.10)	No	Yes	No	chloroplast
Os03t0777500-01	3.31	10.03	2.55916	0	3.31	20.52	4.99304	0	Protein of unknown function DUF1068 family protein. [-]	-	DUF1068: Protein of unknown function (DUF1068) (PF06364.6)	Yes	Yes	Yes	chloroplast
Os06t0218900-00	0.74	4.15	2.95977	0	0.74	6.99	4.59195	0	Similar to predicted protein. [-]	gi|79332434|ref|NP_001032150.1|, Desc:LMBR1 integral membrane family protein [Arabidopsis thaliana], ID:0.684, Cov:0.216	-	No	No	No	extracellular
Os03t0413100-01	3.23	8.23	2.18203	0	3.23	21.61	5.34515	0	Similar to ACR4. [-]	-	ACT: ACT domain (PF01842.19)	No	No	No	nuclear
Os07t0676700-01	4.74	10.06	1.92683	0	4.74	31.11	5.59408	0	Conserved hypothetical protein. [-]	-	-	No	No	No	nuclear
Os08t0191150-00	21.81	44.95	2.01447	0	21.81	124.35	5.4954	0	Non-protein coding gene. [-]	sp|Q6YZX6|ACOC_ORYSJ, Desc:Putative aconitate hydratase, cytoplasmic OS=Oryza sativa subsp. japonica GN=Os08g0191100 PE=3 SV=1, ID:0.766, Cov:0.990	-	No	No	No	-
Os02t0135500-01	23.27	40.71	1.71858	0	23.27	139.4	5.78492	0	Similar to glycosyltransferase. [-]	-	-	No	Yes	No	chloroplast
Os12t0443550-00	6.63	11.41	1.62647	0.0006	6.63	43.8	5.87156	0	Hypothetical gene. [-]	sp|Q96558|UGDH_SOYBN, Desc:UDP-glucose 6-dehydrogenase OS=Glycine max PE=2 SV=1, ID:0.904, Cov:0.954	-	No	No	No	cytosol
Os09t0251800-01	28.43	63.6	2.19504	0	28.43	154.92	5.298	0	C2 calcium-dependent membrane targeting domain containing protein. [-]	-	C2: C2 domain (PF00168.24)	No	No	No	cytosol
Os04t0584600-01	49.29	95.48	1.91847	0	49.29	279.26	5.57288	0	Similar to Calcium dependent protein kinase. [-]	sp|A5A7I7|CDPK4_SOLTU, Desc:Calcium-dependent protein kinase 4 OS=Solanum tuberosum GN=CPK4 PE=2 SV=1, ID:0.875, Cov:0.629	Pkinase: Protein kinase domain (PF00069.19), efhand: EF hand (PF00036.26)	No	No	No	mitochondria
Os02t0806300-01	4.58	10.53	2.06631	0	4.58	29.27	5.42473	0	Hypothetical protein. [-]	-	-	No	No	No	nuclear
Os07t0557100-02	4.38	8.99	1.85688	0	4.38	29.2	5.61338	0	Delayed-early response protein/equilibrative nucleoside transporter family protein. [-]	-	Nucleoside_tran: Nucleoside transporter (PF01733.12)	No	Yes	No	vacuolar membrane
Os03t0255500-01	396.87	828.71	2.08538	0	396.87	2136.43	5.37218	0	Similar to Phosphoenolpyruvate carboxykinase 4 (EC 4.1.1.49) (Fragment). [-]	-	PEPCK_ATP: Phosphoenolpyruvate carboxykinase (PF01293.14)	No	No	No	cytosol
Os04t0494100-01	48.67	210.1	4.25005	0	48.67	157.45	3.19005	0	Similar to Chitinase. [Cht5,OsChia4a]	sp|Q7Y1Z0|CHI5_ORYSJ, Desc:Chitinase 5 OS=Oryza sativa subsp. japonica GN=Cht5 PE=2 SV=1, ID:0.854, Cov:0.878	Chitin_bind_1: Chitin recognition protein (PF00187.13), Glyco_hydro_19: Chitinase class I (PF00182.13)	Yes	Yes	Yes	extracellular
Os02t0758000-01	27.59	54.6	1.94474	0	27.59	155.92	5.48863	0	Similar to Low molecular weight heat shock protein precursor (Mitochondrial small heat shock protein 22). [-]	-	HSP20: Hsp20/alpha crystallin family (PF00011.15)	Yes	Yes	Yes	chloroplast
Os04t0494100-02	47.44	204.79	4.24835	0	47.44	153.22	3.18373	0	Similar to Chitinase. [-]	sp|Q7Y1Z0|CHI5_ORYSJ, Desc:Chitinase 5 OS=Oryza sativa subsp. japonica GN=Cht5 PE=2 SV=1, ID:0.854, Cov:0.845	Chitin_bind_1: Chitin recognition protein (PF00187.13), Glyco_hydro_19: Chitinase class I (PF00182.13)	Yes	Yes	Yes	extracellular
Os04t0175400-01	4.81	18.29	3.32014	0	4.81	22.89	4.11188	0	Conserved hypothetical protein. [-]	-	-	No	No	No	chloroplast
Os02t0135500-02	24.02	41.34	1.69225	0	24.02	142.6	5.73941	0	Glycosyltransferase AER61, uncharacterized domain containing protein. [-]	-	DUF563: Protein of unknown function (DUF563) (PF04577.8)	No	Yes	No	chloroplast
Os09t0442600-01	29	58.17	1.97233	0	29	162.57	5.45233	0	Similar to Plastid (P)ppGpp synthase. [-]	-	HD: HD domain (PF01966.16), RelA_SpoT: Region found in RelA / SpoT proteins (PF04607.11)	No	No	No	nuclear
Os02t0126400-01	15.28	34.71	2.19349	0	15.28	84.1	5.22727	0	Similar to Protein kinase CPK1. [-]	-	Pkinase: Protein kinase domain (PF00069.19), efhand: EF hand (PF00036.26)	No	No	No	cytosol
Os05t0486100-02	12.22	29.54	2.31014	0	12.22	66.31	5.09153	0	Hypothetical conserved gene. [-]	gi|30699436|ref|NP_178080.2|, Desc:leucine-rich repeat transmembrane protein kinase, putative [Arabidopsis thaliana], ID:0.663, Cov:0.418	LRR_4: Leucine Rich repeats (2 copies) (PF12799.1)	No	No	No	chloroplast
Os02t0126400-02	15.63	35.71	2.20746	0	15.63	85.35	5.19242	0	Similar to Calcium-dependent protein kinase. [-]	-	Pkinase: Protein kinase domain (PF00069.19), efhand: EF hand (PF00036.26)	No	No	No	cytosol
Os07t0507000-01	29.89	64.95	2.135	0	29.89	161.34	5.25542	0	Protein phosphatase 2C. [-]	-	PP2C: Protein phosphatase 2C (PF00481.15)	No	No	No	cytosol
Os07t0130500-03	1.55	3.92	1.92941	0	1.55	12.9	5.45098	0	Hypothetical protein. [-]	-	-	No	No	No	chloroplast
Os02t0165100-01	2.49	5.44	1.84527	0.0006	2.49	18.3	5.53009	0	Protein kinase, core domain containing protein. [-]	-	Pkinase: Protein kinase domain (PF00069.19)	No	No	No	chloroplast
Os08t0498100-01	352.85	497.38	1.40845	0	352.85	2108.12	5.96049	0	Similar to Caffeoyl-CoA O-methyltransferase 2 (EC 2.1.1.104) (Trans-caffeoyl-CoA 3-O-methyltransferase 2) (CCoAMT-2) (CCoAOMT-2). [-]	gi|30689905|ref|NP_849491.1|, Desc:caffeoyl-CoA 3-O-methyltransferase, putative [Arabidopsis thaliana], ID:0.531, Cov:0.222	Methyltransf_3: O-methyltransferase (PF01596.11)	No	No	No	cytosol
Os04t0619400-01	13.2	29.29	2.1331	0	13.2	73.25	5.22887	0	Protein kinase, core domain containing protein. [-]	gi|18394385|ref|NP_564003.1|, Desc:protein kinase family protein [Arabidopsis thaliana], ID:0.631, Cov:0.678	Pkinase_Tyr: Protein tyrosine kinase (PF07714.1)	No	No	No	cytosol
Os07t0695800-02	5.49	15.83	2.59322	0	5.49	29.93	4.76579	0	Similar to OSIGBa0096P03.7 protein. [-]	-	Transket_pyr: Transketolase, pyrimidine binding domain (PF02779.18)	No	No	No	cytosol
Os08t0498100-02	387.05	544.18	1.40492	0	387.05	2308.08	5.95047	0	Similar to Caffeoyl-CoA O-methyltransferase 2 (EC 2.1.1.104) (Trans-caffeoyl-CoA 3-O-methyltransferase 2) (CCoAMT-2) (CCoAOMT-2). [-]	gi|30689905|ref|NP_849491.1|, Desc:caffeoyl-CoA 3-O-methyltransferase, putative [Arabidopsis thaliana], ID:0.531, Cov:0.244	Methyltransf_3: O-methyltransferase (PF01596.11)	No	No	No	cytosol
Os07t0246200-03	96.59	238.18	2.45087	0	96.59	477.55	4.90368	0	Similar to calreticulin2. [-]	-	Calreticulin: Calreticulin family (PF00262.12)	Yes	Yes	Yes	chloroplast
Os02t0523500-02	19.24	49.93	2.5163	0	19.24	96.76	4.83004	0	Similar to RNA binding protein Rp120. [-]	-	SNase: Staphylococcal nuclease homologue (PF00565.11), TUDOR: Tudor domain (PF00567.18)	No	No	No	cytosol
Os08t0275200-00	5.07	10.14	1.83526	0	5.07	32.43	5.50741	0	Protein kinase, core domain containing protein. [-]	sp|Q9SAH3|Y1887_ARATH, Desc:Putative receptor-like protein kinase At1g80870 OS=Arabidopsis thaliana GN=At1g80870 PE=2 SV=1, ID:0.793, Cov:0.042	Pkinase: Protein kinase domain (PF00069.19)	No	No	No	chloroplast
Os10t0482900-01	5.28	9.29	1.63854	0	5.28	34.8	5.70064	0	Thioredoxin fold domain containing protein. [-]	-	DEP: Domain found in Dishevelled, Egl-10, and Pleckstrin (DEP) (PF00610.15), DUF547: Protein of unknown function, DUF547 (PF04784.8), Glutaredoxin: Glutaredoxin (PF00462.18)	No	No	No	cytosol
Os04t0494100-03	46.12	196.93	4.20055	0	46.12	146.74	3.1354	0	Similar to Chitinase. [-]	sp|Q7Y1Z0|CHI5_ORYSJ, Desc:Chitinase 5 OS=Oryza sativa subsp. japonica GN=Cht5 PE=2 SV=1, ID:0.854, Cov:0.799	Chitin_bind_1: Chitin recognition protein (PF00187.13), Glyco_hydro_19: Chitinase class I (PF00182.13)	Yes	Yes	Yes	extracellular
Os05t0187100-01	16.26	26.46	1.59096	0	16.26	98.11	5.74218	0	Similar to Hexokinase. [-]	sp|Q1WM16|HXK7_ORYSJ, Desc:Hexokinase-7 OS=Oryza sativa subsp. japonica GN=HXK7 PE=2 SV=2, ID:0.947, Cov:0.575	Hexokinase_1: Hexokinase (PF00349.15), Hexokinase_2: Hexokinase (PF03727.10)	No	No	Yes	cytosol
Os07t0557100-01	4.09	8.36	1.8389	0	4.09	26.96	5.49312	0	Delayed-early response protein/equilibrative nucleoside transporter family protein. [-]	-	Nucleoside_tran: Nucleoside transporter (PF01733.12)	No	Yes	No	vacuolar membrane
Os11t0227250-01	1.57	5.48	2.5214	0	1.57	11.36	4.80934	0	Conserved hypothetical protein. [-]	-	-	Yes	Yes	Yes	extracellular
Os05t0540000-01	12.92	23.53	1.76221	0	12.92	76.21	5.5467	0	EXTL2, alpha-1,4-N-acetylhexosaminyltransferase domain containing protein. [-]	gi|30680544|ref|NP_196070.2|, Desc:glycosyltransferase family protein 47 [Arabidopsis thaliana], ID:0.559, Cov:0.748	Glyco_transf_64: Glycosyl transferase family 64 domain (PF09258.4)	No	Yes	No	plasma membrane
Os03t0426350-00	4.77	19.66	3.58059	0	4.77	20.51	3.7279	0	Hypothetical conserved gene. [-]	-	-	No	No	No	nuclear
Os11t0174000-01	16.46	37.54	2.20733	0	16.46	87.99	5.09679	0	Coatomer, beta subunit domain containing protein. [-]	-	Adaptin_N: Adaptin N terminal region (PF01602.14), Coatamer_beta_C: Coatamer beta C-terminal region (PF07718.6)	No	No	No	E.R.
Os02t0793300-01	2.62	9.5	2.90055	0	2.62	14.91	4.39503	0	Similar to Nudix hydrolase 3 (EC 3.6.1.-) (AtNUDT3). Splice isoform 2. [-]	-	NUDIX: NUDIX domain (PF00293.1), Peptidase_M49: Peptidase family M49 (PF03571.1)	No	No	No	cytosol
Os08t0557600-02	18.67	34.7	1.81495	0	18.67	106.79	5.47992	0	Similar to Cytosolic monodehydroascorbate reductase. [-]	sp|Q93WJ8|MDAR4_ARATH, Desc:Probable monodehydroascorbate reductase, cytoplasmic isoform 4 OS=Arabidopsis thaliana GN=At5g03630 PE=1 SV=1, ID:0.792, Cov:0.540	-	No	No	No	cytosol
Os11t0625900-01	0.47	2.05	2.07483	0	0.47	6.67	5.21769	0	Protein kinase, core domain containing protein. [-]	-	LRRNT_2: Leucine rich repeat N-terminal domain (PF08263.6), LRR_1: Leucine Rich Repeat (PF00560.27), LRR_4: Leucine Rich repeats (2 copies) (PF12799.1), Pkinase: Protein kinase domain (PF00069.19)	Yes	Yes	Yes	plasma membrane
Os10t0370600-01	42.18	74.82	1.75591	0	42.18	237.67	5.52733	0	Conserved hypothetical protein. [-]	-	-	No	No	No	nuclear
Os05t0268500-01	17.87	24.93	1.37414	0.0006	17.87	110.39	5.90302	0	Similar to Serine carboxypeptidase 2. [-]	sp|P08819|CBP2_WHEAT, Desc:Serine carboxypeptidase 2 OS=Triticum aestivum GN=CBP2 PE=1 SV=2, ID:0.765, Cov:0.802	Peptidase_S10: Serine carboxypeptidase (PF00450.16)	No	Yes	No	chloroplast
Os04t0194500-01	3.88	10.54	2.36475	0	3.88	22.89	4.89549	0	Similar to ABC transporter-like protein. [-]	sp|Q9FF46|AB28G_ARATH, Desc:ABC transporter G family member 28 OS=Arabidopsis thaliana GN=ABCG28 PE=3 SV=1, ID:0.542, Cov:0.909	ABC_tran: ABC transporter (PF00005.21)	No	Yes	No	plasma membrane
Os01t0194300-01	9.19	23.15	2.36997	0	9.19	48.79	4.88616	0	Similar to NPR1. [-]	-	BTB: BTB/POZ domain (PF00651.25), DUF3420: Domain of unknown function (DUF3420) (PF11900.2), NPR1_like_C: NPR1/NIM1 like defence protein C terminal (PF12313.2)	No	No	No	nuclear
Os04t0288500-01	0.33	1.73	2.05263	0	0.33	5.92	5.20301	0	Hypothetical conserved gene. [-]	sp|Q9LXA5|LRK91_ARATH, Desc:L-type lectin-domain containing receptor kinase IX.1 OS=Arabidopsis thaliana GN=LECRK91 PE=2 SV=1, ID:0.459, Cov:0.408	Lectin_legB: Legume lectin domain (PF00139.13), Pkinase: Protein kinase domain (PF00069.19)	No	Yes	No	plasma membrane
Os01t0602500-01	2.27	7.03	2.45566	0	2.27	14.65	4.78593	0	Cytochrome P450 family protein. [-]	-	p450: Cytochrome P450 (PF00067.16)	Yes	Yes	Yes	chloroplast
Os01t0175100-01	271.97	613	2.24933	0	271.97	1360.85	4.98901	0	Kv1.4 voltage-gated K+ channel family protein. [-]	-	-	No	Yes	No	chloroplast
Os04t0611400-01	12.36	26.64	2.06886	0	12.36	67.91	5.15793	0	Similar to Vacuolar sorting receptor 7 precursor (AtVSR7) (Epidermal growth factor receptor-like protein 3) (AtELP3) (BP80-like protein f) (AtBP80f). [-]	sp|Q8L7E3|VSR7_ARATH, Desc:Vacuolar-sorting receptor 7 OS=Arabidopsis thaliana GN=VSR7 PE=2 SV=2, ID:0.591, Cov:0.797	PA: PA domain (PF02225.16)	Yes	Yes	Yes	chloroplast
Os11t0229600-02	6.1	16.23	2.42676	0	6.1	33.06	4.79718	0	Conserved hypothetical protein. [-]	-	-	No	Yes	No	chloroplast
Os01t0933900-01	130.04	227.83	1.74626	0	130.04	715.85	5.47047	0	Similar to Glutathione transferase III(B) (EC 2.5.1.18). [-]	-	GST_C: Glutathione S-transferase, C-terminal domain (PF00043.19), GST_N: Glutathione S-transferase, N-terminal domain (PF02798.14)	No	No	No	chloroplast
Os08t0535700-00	3.32	7.52	1.97222	0.0006	3.32	21.6	5.23148	0	PLC-like phosphodiesterase, TIM beta/alpha-barrel domain domain containing protein. [-]	gi|42573537|ref|NP_974865.1|, Desc:glycerophosphoryl diester phosphodiesterase family protein [Arabidopsis thaliana], ID:0.571, Cov:0.785	GDPD: Glycerophosphoryl diester phosphodiesterase family (PF03009.11)	No	Yes	No	chloroplast
Os11t0516000-01	34.59	69.75	1.98792	0	34.59	184.51	5.21242	0	Similar to Serine palmitoyltransferase (Fragment). [-]	-	Aminotran_1_2: Aminotransferase class I and II (PF00155.15)	Yes	Yes	Yes	chloroplast
Os02t0180000-01	13.71	38.35	2.67505	0	13.71	65.54	4.52345	0	Similar to Protein phosphatase type-2C. [-]	-	PP2C: Protein phosphatase 2C (PF00481.15)	No	No	No	cytosol
Os07t0246200-02	116.76	282.24	2.40523	0	116.76	562.88	4.78838	0	Similar to Calreticulin (Fragment). [-]	-	Calreticulin: Calreticulin family (PF00262.12)	Yes	Yes	Yes	chloroplast
Os07t0246200-01	114.75	277.28	2.40415	0	114.75	552.91	4.7854	0	Similar to Calreticulin (Fragment). [-]	-	Calreticulin: Calreticulin family (PF00262.12)	Yes	Yes	Yes	chloroplast
Os12t0597700-01	35.8	63.37	1.74918	0	35.8	199.13	5.43832	0	Similar to WRKY2 (Fragment). [-]	sp|Q9LP56|WRK65_ARATH, Desc:Probable WRKY transcription factor 65 OS=Arabidopsis thaliana GN=WRKY65 PE=2 SV=1, ID:0.712, Cov:0.087	Plant_zn_clust: Plant zinc cluster domain (PF10533.3), WRKY: WRKY DNA -binding domain (PF03106.9)	No	No	No	nuclear
Os11t0227000-02	19.63	50.35	2.48909	0	19.63	95.64	4.68444	0	Hypothetical conserved gene. [-]	-	-	No	No	No	chloroplast
Os03t0129100-01	12.93	23.5	1.75879	0	12.93	74.35	5.40919	0	Seven transmembrane protein MLO2. [-]	-	Mlo: Mlo family (PF03094.9)	No	Yes	No	plasma membrane
Os09t0400400-01	7.99	21.53	2.50612	0	7.99	40.78	4.64739	0	Cinnamyl alcohol dehydrogenase (EC 1.1.1.195). [-]	-	ADH_N: Alcohol dehydrogenase GroES-like domain (PF08240.6), ADH_zinc_N: Zinc-binding dehydrogenase (PF00107.20)	No	No	No	cytosol
Os06t0259000-01	4.59	12.61	2.4347	0	4.59	25.25	4.69589	0	Hypothetical conserved gene. [-]	-	PIP5K: Phosphatidylinositol-4-phosphate 5-Kinase (PF01504.12)	No	No	No	cytosol
Os05t0494050-00	14.03	26.49	1.82901	0	14.03	78.57	5.29408	0	Hypothetical gene. [-]	sp|O48956|C98A1_SORBI, Desc:Cytochrome P450 98A1 OS=Sorghum bicolor GN=CYP98A1 PE=2 SV=1, ID:0.803, Cov:0.997	-	No	No	No	cytosol
Os04t0529800-01	2.53	5.1	1.72805	0.0006	2.53	18.03	5.39093	0	Sugar/inositol transporter domain containing protein. [-]	sp|Q0WUU6|PLT4_ARATH, Desc:Probable polyol transporter 4 OS=Arabidopsis thaliana GN=PLT4 PE=2 SV=1, ID:0.625, Cov:0.676	Sugar_tr: Sugar (and other) transporter (PF00083.18)	No	No	No	plasma membrane
Os11t0226933-01	9.08	18.62	1.94643	0	9.08	51.07	5.16567	0	NB-ARC domain containing protein. [-]	-	LRR_4: Leucine Rich repeats (2 copies) (PF12799.1), NB-ARC: NB-ARC domain (PF00931.16)	No	No	No	nuclear
Os01t0840100-01	4.78	9.23	1.7699	0	4.78	29.8	5.32872	0	Heat shock protein Hsp70 family protein. [-]	-	HSP70: Hsp70 protein (PF00012.14)	No	No	No	cytosol
Os03t0826800-01	30.09	119.84	3.88678	0	30.09	98.71	3.20714	0	Conserved hypothetical protein. [-]	-	-	No	No	No	nuclear
Os01t0186200-02	29.93	133.03	4.33333	0	29.93	84.13	2.75234	0	Hypothetical conserved gene. [-]	-	PAS: PAS fold (PF00989.18)	No	No	No	chloroplast
Os02t0714200-01	0.36	2.68	2.70588	0	0.36	4.94	4.36765	0	Similar to Pyrophosphate--fructose 6-phosphate 1-phosphotransferase alpha subunit (EC 2.7.1.90) (PFP) (6-phosphofructokinase, pyrophosphate dependent) (Pyrophosphate-dependent 6-phosphofructose-1-kinase) (PPi-PFK). [-]	-	PFK: Phosphofructokinase (PF00365.14)	No	No	No	cytosol
Os12t0592900-02	93.49	263.99	2.80442	0	93.49	401.08	4.25527	0	Hypothetical protein. [-]	-	-	No	No	No	nuclear
Os12t0592900-01	93.98	265.39	2.8047	0	93.98	403.04	4.25395	0	Hypothetical protein. [-]	-	-	No	No	No	nuclear
Os01t0186200-01	28.33	126.02	4.33072	0	28.33	78.98	2.7269	0	Similar to Phototropin. [-]	-	PAS: PAS fold (PF00989.18)	No	No	No	cytosol
Os02t0273000-01	26.4	63.73	2.36241	0	26.4	127.46	4.68832	0	Similar to Uridine kinase-like protein. [-]	-	PRK: Phosphoribulokinase / Uridine kinase family (PF00485.12), Pribosyltran: Phosphoribosyl transferase domain (PF00156.21)	No	No	No	cytosol
Os12t0597700-02	30.68	53.73	1.72759	0	30.68	167.5	5.31881	0	Similar to WRKY DNA binding domain containing protein, expressed. [-]	sp|Q9LP56|WRK65_ARATH, Desc:Probable WRKY transcription factor 65 OS=Arabidopsis thaliana GN=WRKY65 PE=2 SV=1, ID:0.712, Cov:0.120	Plant_zn_clust: Plant zinc cluster domain (PF10533.3), WRKY: WRKY DNA -binding domain (PF03106.9)	No	No	No	nuclear
Os03t0279400-02	1.59	4.5	2.12355	0	1.59	11.74	4.91892	0	Similar to Arginine biosynthesis bifunctional protein argJ 1 [Includes: Glutamate N-acetyltransferase (EC 2.3.1.35) (Ornithine acetyltransferase) (Ornithine transacetylase) (OATase); Amino-acid acetyltransferase (EC 2.3.1.1) (N-acetylglutamate synthase) (AGS)] [Contains: Arginine biosynthesis bifunctional protein argJ1 alpha chain; Arginine biosynthesis bifunctional protein argJ1 beta chain]. [-]	-	ArgJ: ArgJ family (PF01960.12)	No	No	No	chloroplast
Os01t0915800-01	9.37	27.39	2.7377	0	9.37	43.58	4.29894	0	Similar to FK506-binding protein 2-2 precursor (EC 5.2.1.8) (Peptidyl-prolyl cis- trans isomerase) (PPIase) (Rotamase) (15 kDa FKBP) (FKBP-15-2). [-]	-	FKBP_C: FKBP-type peptidyl-prolyl cis-trans isomerase (PF00254.22)	Yes	Yes	Yes	mitochondria
Os08t0482700-02	335.89	509.39	1.515	0	335.89	1858	5.51812	0	Hypothetical conserved gene. [-]	sp|Q41001|BCP_PEA, Desc:Blue copper protein OS=Pisum sativum PE=2 SV=1, ID:0.424, Cov:0.142	-	Yes	Yes	Yes	extracellular
Os03t0413100-02	3.2	6.92	1.88571	0	3.2	20.61	5.14524	0	Similar to ACR4. [-]	-	-	No	No	No	nuclear
Os11t0174000-02	22.05	45.57	2.02039	0	22.05	113.88	4.98395	0	Similar to Adaptin N terminal region family protein, expressed. [-]	-	Adaptin_N: Adaptin N terminal region (PF01602.14)	No	No	No	cytosol
Os06t0286400-01	6.48	21.5	3.00802	0	6.48	28.89	3.99599	0	Non-protein coding transcript. [-]	-	-	No	No	No	-
Os07t0575900-01	40.43	100.6	2.45233	0	40.43	187.49	4.5496	0	Protein of unknown function DUF946, plant family protein. [-]	-	DUF946: Plant protein of unknown function (DUF946) (PF06101.5)	No	No	No	chloroplast
Os08t0276000-01	1.11	3.16	1.97156	0	1.11	9.6	5.0237	0	Similar to Transmembrane protein TM9SF3 (Fragment). [-]	gi|18420880|ref|NP_568465.1|, Desc:endomembrane protein 70, putative [Arabidopsis thaliana], ID:0.829, Cov:0.326	EMP70: Endomembrane protein 70 (PF02990.10)	Yes	Yes	Yes	plasma membrane
Os02t0736400-01	19.41	38.49	1.93484	0	19.41	102.1	5.05145	0	Aldolase-type TIM barrel domain containing protein. [-]	-	DHO_dh: Dihydroorotate dehydrogenase (PF01180.15)	No	No	No	chloroplast
Os02t0175400-01	0.43	2.1	2.16783	0	0.43	5.89	4.81818	0	Similar to Vacuolar H(+)-ATPase subunit A (Fragment). [-]	-	ATP-synt_ab: ATP synthase alpha/beta family, nucleotide-binding domain (PF00006.19), ATP-synt_ab_C: ATP synthase alpha/beta chain, C terminal domain (PF00306.21), ATP-synt_ab_N: ATP synthase alpha/beta family, beta-barrel domain (PF02874.17)	No	No	No	cytosol
Os02t0526400-01	96.57	156.44	1.61361	0	96.57	522.12	5.36148	0	Similar to ATP-dependent Clp protease ATP-binding subunit. [-]	-	AAA: ATPase family associated with various cellular activities (AAA) (PF00004.23), AAA_2: AAA domain (Cdc48 subfamily) (PF07724.8), ClpB_D2-small: C-terminal, D2-small domain, of ClpB protein (PF10431.3), Clp_N: Clp amino terminal domain (PF02861.14)	No	No	No	chloroplast
Os05t0473101-01	64.03	145.51	2.25296	0	64.03	306.03	4.72136	0	Hypothetical gene. [-]	sp|O80920|PYL4_ARATH, Desc:Abscisic acid receptor PYL4 OS=Arabidopsis thaliana GN=PYL4 PE=1 SV=1, ID:0.469, Cov:0.472	-	No	No	No	mitochondria
Os05t0473000-01	45.66	104.09	2.25225	0	45.66	219.3	4.72139	0	Streptomyces cyclase/dehydrase family protein. [-]	sp|O80920|PYL4_ARATH, Desc:Abscisic acid receptor PYL4 OS=Arabidopsis thaliana GN=PYL4 PE=1 SV=1, ID:0.457, Cov:0.332	Polyketide_cyc2: Polyketide cyclase / dehydrase and lipid transport (PF10604.3)	No	No	No	cytosol
Os11t0229500-01	15.93	38.38	2.32605	0	15.93	77.59	4.64206	0	Similar to NBS-LRR protein (Fragment). [-]	-	NB-ARC: NB-ARC domain (PF00931.16)	No	No	Yes	cytosol
Os08t0482700-01	604.39	912.73	1.50932	0	604.39	3303.52	5.4585	0	Cupredoxin domain containing protein. [-]	sp|Q41001|BCP_PEA, Desc:Blue copper protein OS=Pisum sativum PE=2 SV=1, ID:0.477, Cov:0.290	Cu_bind_like: Plastocyanin-like domain (PF02298.11)	Yes	Yes	Yes	vacuolar membrane
Os10t0444850-00	19.52	37.32	1.86745	0	19.52	103.09	5.07261	0	Hypothetical gene. [-]	-	-	No	No	No	chloroplast
Os05t0417600-01	9.41	21.4	2.15178	0	9.41	48.77	4.78098	0	Conserved hypothetical protein. [-]	-	-	No	No	No	mitochondria
Os03t0235000-01	6.04	25.67	3.78835	0	6.04	21.04	3.13068	0	Similar to Peroxidase. [-]	-	peroxidase: Peroxidase (PF00141.17)	No	No	No	chloroplast
Os10t0109600-01	14	58.08	3.93867	0	14	43.65	2.97667	0	Peroxidase (EC 1.11.1.7). [-]	-	peroxidase: Peroxidase (PF00141.17)	Yes	Yes	Yes	chloroplast
Os03t0733800-00	9.56	15.91	1.60133	0	9.56	55.06	5.30871	0	Endoplasmic reticulum oxidoreductin 1 family protein. [-]	-	ERO1: Endoplasmic Reticulum Oxidoreductin 1 (ERO1) (PF04137.9)	No	Yes	No	chloroplast
Os06t0700300-01	8.88	18.52	1.97571	0	8.88	47.64	4.92308	0	Conserved hypothetical protein. [-]	-	-	No	No	No	mitochondria
Os11t0455500-01	144.18	229.44	1.58727	0	144.18	768.27	5.29873	0	Similar to Adenosylhomocysteinase-like protein. [-]	-	AdoHcyase: S-adenosyl-L-homocysteine hydrolase (PF05221.11), AdoHcyase_NAD: S-adenosyl-L-homocysteine hydrolase, NAD binding domain (PF00670.15)	No	No	No	chloroplast
Os04t0391500-01	13.22	37.81	2.72925	0	13.22	58.1	4.15612	0	Similar to ACR4. [-]	gi|15232835|ref|NP_186848.1|, Desc:ACR6; amino acid binding [Arabidopsis thaliana], ID:0.578, Cov:0.630	ACT: ACT domain (PF01842.19)	No	No	No	chloroplast
Os08t0440500-01	14.6	27.84	1.84872	0	14.6	77.53	5.03397	0	MIR domain containing protein. [-]	sp|Q93ZE8|SDF2_ARATH, Desc:Stromal cell-derived factor 2-like protein OS=Arabidopsis thaliana GN=At2g25110 PE=1 SV=1, ID:0.781, Cov:0.441	MIR: MIR domain (PF02815.13)	Yes	Yes	Yes	vacuolar membrane
Os09t0539100-01	26.63	36.91	1.37206	0	26.63	150.98	5.50054	0	Similar to 3-dehydroquinate synthase-like protein. [-]	-	DHQ_synthase: 3-dehydroquinate synthase (PF01761.1)	No	Yes	No	chloroplast
Os06t0297400-01	2.83	5.32	1.65013	0	2.83	18.97	5.2141	0	Conserved hypothetical protein. [-]	gi|15237015|ref|NP_192838.1|, Desc:ankyrin repeat family protein [Arabidopsis thaliana], ID:0.435, Cov:0.065	-	No	No	No	plasma membrane
Os06t0297400-02	2.82	5.3	1.64921	0	2.82	18.91	5.21204	0	Conserved hypothetical protein. [-]	gi|15237015|ref|NP_192838.1|, Desc:ankyrin repeat family protein [Arabidopsis thaliana], ID:0.435, Cov:0.065	-	No	No	No	plasma membrane
Os09t0322000-01	28.5	50.23	1.73661	0	28.5	150.1	5.12203	0	Similar to PaMst-1. [-]	-	Sugar_tr: Sugar (and other) transporter (PF00083.18)	No	No	No	plasma membrane
Os05t0486833-00	2.8	12.25	3.48684	0.0006	2.8	11.81	3.37105	0.0006	Hypothetical conserved gene. [-]	sp|P50888|RL24_HORVU, Desc:60S ribosomal protein L24 OS=Hordeum vulgare GN=RPL24 PE=2 SV=1, ID:0.963, Cov:0.686	-	No	No	No	chloroplast
Os02t0215200-03	6.11	13.98	2.10689	0	6.11	32.72	4.74262	0	Similar to Histone deacetylase (Fragment). [-]	-	Hist_deacetyl: Histone deacetylase domain (PF00850.13)	No	No	No	mitochondria
Os11t0455500-02	145.77	230.78	1.57921	0	145.77	772.18	5.26797	0	Similar to Adenosylhomocysteinase-like protein. [-]	-	AdoHcyase: S-adenosyl-L-homocysteine hydrolase (PF05221.11), AdoHcyase_NAD: S-adenosyl-L-homocysteine hydrolase, NAD binding domain (PF00670.15)	No	No	No	chloroplast
Os02t0755400-01	2.63	6.62	2.09917	0	2.63	16.22	4.7438	0	Similar to RNA recognition motif-containing protein SEB-4. [-]	-	RRM_1: RNA recognition motif. (a.k.a. RRM, RBD, or RNP domain) (PF00076.16)	No	Yes	No	nuclear
Os06t0557100-01	19.32	36.23	1.83219	0	19.32	100.77	5.00837	0	Serine/threonine protein kinase domain containing protein. [-]	sp|Q94F62|BAK1_ARATH, Desc:BRASSINOSTEROID INSENSITIVE 1-associated receptor kinase 1 OS=Arabidopsis thaliana GN=BAK1 PE=1 SV=2, ID:0.489, Cov:0.068	LRRNT_2: Leucine rich repeat N-terminal domain (PF08263.6), LRR_1: Leucine Rich Repeat (PF00560.27), LRR_4: Leucine Rich repeats (2 copies) (PF12799.1), Pkinase: Protein kinase domain (PF00069.19)	Yes	Yes	Yes	extracellular
Os09t0322000-03	32.23	55.19	1.69094	0	32.23	170.03	5.14686	0	Similar to sugar transport protein 14. [-]	-	Sugar_tr: Sugar (and other) transporter (PF00083.18)	No	No	No	vacuolar membrane
Os07t0142900-01	1.46	7.54	3.47154	0	1.46	7.27	3.36179	0	Aldo/keto reductase family protein. [-]	-	Aldo_ket_red: Aldo/keto reductase family (PF00248.15)	No	Yes	No	chloroplast
Os01t0541700-00	9.89	24.74	2.36364	0	9.89	47.52	4.45546	0	Hypothetical conserved gene. [-]	-	-	No	No	No	chloroplast
Os06t0665800-01	9.07	16.99	1.78649	0	9.07	49.66	5.03078	0	Similar to heavy metal ATPase. [-]	-	E1-E2_ATPase: E1-E2 ATPase (PF00122.14), HMA: Heavy-metal-associated domain (PF00403.20), Hydrolase: haloacid dehalogenase-like hydrolase (PF00702.1)	No	No	No	plasma membrane
Os02t0224800-01	18.07	52.82	2.82223	0	18.07	75.11	3.99109	0	Ndr family protein. [-]	-	Ndr: Ndr family (PF03096.8)	No	No	No	chloroplast
Os10t0444700-01	17.68	33.23	1.83244	0	17.68	91.96	4.97645	0	Similar to Phosphate transporter 6. [OsPT8,OsPht1;8,PHT1-8]	-	Sugar_tr: Sugar (and other) transporter (PF00083.18)	No	No	No	plasma membrane
Os07t0585500-01	68.03	103.18	1.5092	0	68.03	364.6	5.29625	0	Conserved hypothetical protein. [-]	-	-	No	No	No	nuclear
Os03t0807000-01	1.87	5.17	2.14983	0	1.87	12.36	4.65505	0	Conserved hypothetical protein. [-]	-	-	No	Yes	No	chloroplast
Os03t0407900-01	5.81	12.07	1.91924	0	5.81	32.07	4.85609	0	Similar to Serine/threonine protein kinase-like. [-]	-	Pkinase_Tyr: Protein tyrosine kinase (PF07714.1)	No	No	No	nuclear
Os04t0556500-01	2.17	5.04	1.90536	0.0006	2.17	14.43	4.86751	0	Similar to Cis-zeatin O-glucosyltransferase 1 (EC 2.4.1.215) (cisZOG1). [-]	sp|Q93XP7|CZOG1_MAIZE, Desc:Cis-zeatin O-glucosyltransferase 1 OS=Zea mays GN=CISZOG1 PE=1 SV=1, ID:0.677, Cov:0.806	UDPGT: UDP-glucoronosyl and UDP-glucosyl transferase (PF00201.12)	No	No	No	chloroplast
Os11t0592200-01	36.26	137.73	3.7233	0	36.26	112.4	3.04348	0	Similar to Chitin-binding allergen Bra r 2 (Fragments). [-]	-	Barwin: Barwin family (PF00967.11)	Yes	Yes	Yes	extracellular
Os06t0557100-02	19.75	36.24	1.7947	0	19.75	102.11	4.96916	0	Serine/threonine protein kinase domain containing protein. [-]	sp|Q94F62|BAK1_ARATH, Desc:BRASSINOSTEROID INSENSITIVE 1-associated receptor kinase 1 OS=Arabidopsis thaliana GN=BAK1 PE=1 SV=2, ID:0.489, Cov:0.079	LRRNT_2: Leucine rich repeat N-terminal domain (PF08263.6), LRR_1: Leucine Rich Repeat (PF00560.27), LRR_4: Leucine Rich repeats (2 copies) (PF12799.1), Pkinase: Protein kinase domain (PF00069.19)	Yes	Yes	Yes	extracellular
Os11t0570000-01	1.21	5.03	2.72851	0	1.21	7.91	4.03167	0	Similar to Receptor kinase-like protein. [-]	-	LRRNT_2: Leucine rich repeat N-terminal domain (PF08263.6), LRR_1: Leucine Rich Repeat (PF00560.27), LRR_4: Leucine Rich repeats (2 copies) (PF12799.1)	No	Yes	No	chloroplast
Os12t0597650-01	13.35	23.34	1.69617	0	13.35	71.65	5.06272	0	Non-protein coding transcript. [-]	sp|Q9STX0|WRKY7_ARATH, Desc:Probable WRKY transcription factor 7 OS=Arabidopsis thaliana GN=WRKY7 PE=1 SV=1, ID:0.868, Cov:0.063	-	No	No	No	-
Os09t0322000-02	29.72	50.17	1.66569	0	29.72	155.44	5.09245	0	Similar to sugar transport protein 14. [-]	-	Sugar_tr: Sugar (and other) transporter (PF00083.18)	Yes	Yes	Yes	plasma membrane
Os07t0577700-01	34.13	60.66	1.75519	0	34.13	174.62	4.99915	0	Succinyl-CoA synthetase-like domain containing protein. [-]	-	CoA_binding: CoA binding domain (PF02629.13), Ligase_CoA: CoA-ligase (PF00549.13)	No	Yes	No	chloroplast
Os11t0162200-01	24.33	61	2.44769	0	24.33	107.91	4.29964	0	Similar to Ubiquinol-cytochrome c reductase complex 7.8 kDa protein (EC 1.10.2.2) (Mitochondrial hinge protein) (CR7). [-]	-	UCR_hinge: Ubiquinol-cytochrome C reductase hinge protein (PF02320.10)	No	No	No	nuclear
Os10t0444700-02	15.67	29.15	1.80864	0	15.67	81.29	4.93641	0	Similar to Phosphate transporter 6. [-]	-	Sugar_tr: Sugar (and other) transporter (PF00083.18)	No	No	No	plasma membrane
Os06t0297400-03	2.58	4.83	1.62849	0	2.58	17.3	5.11173	0	Conserved hypothetical protein. [-]	gi|15237015|ref|NP_192838.1|, Desc:ankyrin repeat family protein [Arabidopsis thaliana], ID:0.435, Cov:0.058	-	No	No	No	plasma membrane
Os11t0227200-01	2.55	6.89	2.22254	0	2.55	15.02	4.51268	0	Similar to NBS-LRR disease resistance protein homologue. [-]	-	NB-ARC: NB-ARC domain (PF00931.16)	No	No	Yes	cytosol
Os04t0675500-01	8.85	23.48	2.48528	0	8.85	40.83	4.2467	0	Similar to Itm1 protein. [-]	gi|30693010|ref|NP_174675.2|, Desc:STT3B (staurosporin and temperature sensitive 3-like b); oligosaccharyl transferase [Arabidopsis thaliana], ID:0.802, Cov:0.752	STT3: Oligosaccharyl transferase STT3 subunit (PF02516.8)	No	Yes	No	plasma membrane
Os03t0801900-01	5.52	10.48	1.76074	0	5.52	31.4	4.96933	0	Protein of unknown function DUF569 family protein. [-]	-	DUF569: Protein of unknown function (DUF569) (PF04601.7)	No	No	No	mitochondria
Os05t0486100-01	14.33	31.97	2.15068	0	14.33	69.11	4.57339	0	Protein kinase, core domain containing protein. [-]	gi|30699436|ref|NP_178080.2|, Desc:leucine-rich repeat transmembrane protein kinase, putative [Arabidopsis thaliana], ID:0.546, Cov:0.854	LRRNT_2: Leucine rich repeat N-terminal domain (PF08263.6), LRR_1: Leucine Rich Repeat (PF00560.27), LRR_4: Leucine Rich repeats (2 copies) (PF12799.1), Pkinase_Tyr: Protein tyrosine kinase (PF07714.1)	Yes	Yes	Yes	plasma membrane
Os06t0661766-00	34.33	119.1	3.39938	0	34.33	116.15	3.31588	0	Hypothetical conserved gene. [-]	-	-	No	No	No	chloroplast
Os04t0571300-02	14.02	35.54	2.43276	0	14.02	63.26	4.2783	0	Similar to OSIGBa0127A14.1 protein. [-]	sp|Q9LEX0|P2A13_ARATH, Desc:F-box protein PP2-A13 OS=Arabidopsis thaliana GN=PP2A13 PE=1 SV=1, ID:0.521, Cov:0.293	-	No	No	No	mitochondria
Os06t0726200-03	15.56	30.58	1.907	0	15.56	78.44	4.7971	0	Endochitinase precursor (EC 3.2.1.14). [-]	-	-	No	Yes	No	nuclear
Os06t0726200-02	15	29.51	1.90688	0	15	75.72	4.795	0	Endochitinase precursor (EC 3.2.1.14). [-]	-	-	No	Yes	No	nuclear
Os10t0542800-01	8.55	19.07	2.10157	0	8.55	42.93	4.6	0	Hypothetical protein. [-]	-	-	No	No	No	chloroplast
Os06t0726200-01	16.03	31.46	1.90605	0	16.03	80.65	4.79448	0	Endochitinase precursor (EC 3.2.1.14). [CH16,CHT-1,Chi-1,Chi1,Cht1,OsChia1,OsChia1a,RC24]	-	-	No	Yes	No	nuclear
Os04t0598800-01	1.5	4.06	2.024	0	1.5	10.68	4.672	0	Similar to Wall-associated kinase-like protein. [-]	sp|Q9LN59|WAKLK_ARATH, Desc:Putative wall-associated receptor kinase-like 11 OS=Arabidopsis thaliana GN=WAKL11 PE=3 SV=2, ID:0.584, Cov:0.370	EGF_CA: Calcium-binding EGF domain (PF07645.9), Pkinase: Protein kinase domain (PF00069.19)	No	Yes	No	nuclear
Os07t0538700-01	8.84	19.54	2.0874	0	8.84	44.31	4.60467	0	Hypothetical conserved gene. [-]	-	DUF26: Domain of unknown function DUF26 (PF01657.11), Pkinase: Protein kinase domain (PF00069.19)	Yes	Yes	Yes	plasma membrane
Os05t0447700-01	8.23	26.2	2.94691	0	8.23	33.54	3.74215	0	Tetratricopeptide-like helical domain containing protein. [-]	gi|15232725|ref|NP_190292.1|, Desc:binding [Arabidopsis thaliana], ID:0.470, Cov:0.235	-	No	No	No	chloroplast
Os02t0215200-02	6.57	14.45	2.04095	0	6.57	34.1	4.63672	0	Similar to Histone deacetylase HDAC2. [-]	-	Hist_deacetyl: Histone deacetylase domain (PF00850.13)	No	No	No	cytoskeleton
Os06t0260000-01	4.88	8.94	1.69048	0	4.88	28.32	4.98639	0	Conserved hypothetical protein. [-]	gi|15240363|ref|NP_198600.1|, Desc:unknown protein [Arabidopsis thaliana], ID:0.461, Cov:0.211	-	No	No	No	chloroplast
Os01t0314100-01	58.99	142.86	2.39807	0	58.99	255.48	4.27538	0	Catalytic domain of components of various dehydrogenase complexes containing protein. [-]	-	2-oxoacid_dh: 2-oxoacid dehydrogenases acyltransferase (catalytic domain) (PF00198.17), Biotin_lipoyl: Biotin-requiring enzyme (PF00364.16), E3_binding: e3 binding domain (PF02817.11)	No	No	No	chloroplast
Os02t0532300-02	17.69	29.59	1.6367	0	17.69	93.12	5.03585	0	Alpha/beta hydrolase fold-1 domain containing protein. [-]	-	Abhydrolase_6: Alpha/beta hydrolase family (PF12697.1)	No	No	No	cytosol
Os04t0688100-02	283.09	691.2	2.43655	0	283.09	1200.82	4.23042	0	Peroxidase (EC 1.11.1.7). [-]	sp|Q01548|PER2_HORVU, Desc:Peroxidase 2 (Fragment) OS=Hordeum vulgare PE=2 SV=1, ID:0.625, Cov:0.351	peroxidase: Peroxidase (PF00141.17)	Yes	Yes	Yes	vacuolar membrane
Os04t0688100-01	250.61	612.38	2.43782	0	250.61	1062.67	4.22746	0	Peroxidase (EC 1.11.1.7). [-]	sp|Q01548|PER2_HORVU, Desc:Peroxidase 2 (Fragment) OS=Hordeum vulgare PE=2 SV=1, ID:0.625, Cov:0.307	peroxidase: Peroxidase (PF00141.17)	Yes	Yes	Yes	vacuolar membrane
Os04t0685300-01	26.09	49.51	1.86453	0	26.09	128.85	4.79328	0	Harpin-induced 1 domain containing protein. [-]	gi|15227542|ref|NP_181142.1|, Desc:YLS9 (YELLOW-LEAF-SPECIFIC GENE 9) [Arabidopsis thaliana], ID:0.392, Cov:0.441	LEA_2: Late embryogenesis abundant protein (PF03168.7)	Yes	Yes	Yes	chloroplast
Os04t0685300-02	24.95	47.35	1.8632	0	24.95	123.24	4.78767	0	Harpin-induced 1 domain containing protein. [-]	gi|15227542|ref|NP_181142.1|, Desc:YLS9 (YELLOW-LEAF-SPECIFIC GENE 9) [Arabidopsis thaliana], ID:0.392, Cov:0.421	LEA_2: Late embryogenesis abundant protein (PF03168.7)	Yes	Yes	Yes	chloroplast
Os07t0685800-01	0.6	3.93	3.08125	0	0.6	4.71	3.56875	0	Short-chain dehydrogenase/reductase SDR domain containing protein. [-]	-	adh_short: short chain dehydrogenase (PF00106.19)	No	No	No	mitochondria
Os02t0614800-01	0.6	2.59	2.24375	0	0.6	6.04	4.4	0	Hypothetical conserved gene. [-]	-	-	Yes	Yes	Yes	chloroplast
Os06t0697600-01	1.35	6.21	3.06809	0	1.35	7.4	3.57447	0	ATPase, AAA-type, core domain containing protein. [-]	-	AAA: ATPase family associated with various cellular activities (AAA) (PF00004.23)	No	Yes	No	cytosol
Os05t0138300-03	162.2	329	2.02206	0	162.2	751.88	4.61324	0	Hydrophobic protein LTI6B (Low temperature-induced protein 6B). [-]	sp|Q9ZNQ7|RCI2A_ARATH, Desc:Hydrophobic protein RCI2A OS=Arabidopsis thaliana GN=RCI2A PE=2 SV=1, ID:0.810, Cov:0.101	Pmp3: Proteolipid membrane potential modulator (PF01679.11)	Yes	Yes	Yes	cytosol
Os04t0493400-01	63.64	242.6	3.76856	0	63.64	183.95	2.86123	0	Similar to Chitinase. [Chi4,Cht4,OsChia2b]	sp|O04138|CHI4_ORYSJ, Desc:Chitinase 4 OS=Oryza sativa subsp. japonica GN=Cht4 PE=2 SV=2, ID:0.990, Cov:0.590	Glyco_hydro_19: Chitinase class I (PF00182.13)	Yes	Yes	Yes	chloroplast
Os01t0290650-00	3.34	7.65	1.99309	0	3.34	19.11	4.63364	0	Non-protein coding transcript. [-]	-	-	No	No	No	-
Os01t0629900-03	6.34	11.21	1.66349	0.0006	6.34	35.31	4.94687	0	Similar to Mitogen-activated protein kinase 10. [-]	-	-	No	No	No	mitochondria
Os04t0352400-01	0.27	2.23	2.54331	0	0.27	4.16	4.06299	0	Peptidyl-prolyl cis-trans isomerase, FKBP-type domain containing protein. [-]	sp|Q43207|FKB70_WHEAT, Desc:70 kDa peptidyl-prolyl isomerase OS=Triticum aestivum GN=FKBP70 PE=1 SV=1, ID:0.713, Cov:0.764	FKBP_C: FKBP-type peptidyl-prolyl cis-trans isomerase (PF00254.22)	No	No	No	nuclear
Os03t0150600-02	66.65	152.86	2.27435	0	66.65	292.02	4.33141	0	Similar to High affinity phosphate transporter 2 (Phosphate transporter). [-]	-	Sugar_tr: Sugar (and other) transporter (PF00083.18)	No	No	No	cytosol
Os05t0486150-01	16.41	31.4	1.861	0	16.41	81.59	4.74383	0	Hypothetical gene. [-]	gi|30699436|ref|NP_178080.2|, Desc:leucine-rich repeat transmembrane protein kinase, putative [Arabidopsis thaliana], ID:0.870, Cov:0.258	-	No	No	No	cytosol
Os01t0629900-01	7.35	13.65	1.75449	0	7.35	39.49	4.8491	0	Similar to Blast and wounding induced mitogen-activated protein kinase. [-]	-	Pkinase: Protein kinase domain (PF00069.19)	No	No	No	cytosol
Os03t0812500-01	0.66	3.23	2.54819	0	0.66	5.73	4.05422	0	Non-protein coding transcript. [-]	-	-	No	No	No	-
Os01t0186400-01	0.04	2.92	3.76923	0	0.04	1.94	2.82692	0	Hypothetical conserved gene. [-]	-	-	No	No	No	cytosol
Os03t0150600-01	66.72	153.42	2.28027	0	66.72	291.19	4.31468	0	Oryza sativa phosphate transporter 1.,Phosphate (Pi) homeostasis.,Phosphate (Pi) transporter. [OsPT1]	-	Sugar_tr: Sugar (and other) transporter (PF00083.18)	No	No	No	cytosol
Os12t0237900-01	0.42	2.92	2.76056	0	0.42	4.42	3.8169	0	NB-ARC domain containing protein. [-]	sp|Q38834|R13L4_ARATH, Desc:Disease resistance RPP13-like protein 4 OS=Arabidopsis thaliana GN=RPP13L4 PE=2 SV=2, ID:0.353, Cov:0.402	NB-ARC: NB-ARC domain (PF00931.16)	No	No	Yes	nuclear
Os01t0958700-01	7.42	11.09	1.43587	0.0006	7.42	42.27	5.13895	0	Membrane attack complex component/perforin/complement C9 family protein. [-]	-	MACPF: MAC/Perforin domain (PF01823.13)	No	No	No	nuclear
Os04t0571300-01	17.29	44.48	2.4866	0	17.29	73.65	4.08147	0	Cyclin-like F-box domain containing protein. [-]	sp|Q9LEX0|P2A13_ARATH, Desc:F-box protein PP2-A13 OS=Arabidopsis thaliana GN=PP2A13 PE=1 SV=1, ID:0.583, Cov:0.474	-	No	No	No	chloroplast
Os04t0487300-01	1.4	4.08	2.11667	0	1.4	9.67	4.44583	0	Similar to DNA-directed RNA polymerase II 23 kDa polypeptide (EC 2.7.7.6) (RPB25) (RPB5) (RPABC1) (XAP4). [-]	gi|15228724|ref|NP_188871.1|, Desc:NRPB5; DNA binding / DNA-directed RNA polymerase [Arabidopsis thaliana], ID:0.905, Cov:0.047	RNA_pol_Rpb5_C: RNA polymerase Rpb5, C-terminal domain (PF01191.13)	No	No	No	cytosol_nuclear
Os04t0126900-01	2.7	9.88	2.94054	0	2.7	12.4	3.62162	0	Conserved hypothetical protein. [-]	-	-	No	No	No	nuclear
Os04t0571300-03	17.6	45.17	2.48226	0	17.6	74.82	4.07634	0	Cyclin-like F-box domain containing protein. [-]	sp|Q9LEX0|P2A13_ARATH, Desc:F-box protein PP2-A13 OS=Arabidopsis thaliana GN=PP2A13 PE=1 SV=1, ID:0.583, Cov:0.483	-	No	No	No	chloroplast
Os02t0585200-01	23.15	50.03	2.11304	0	23.15	106.35	4.44513	0	Heavy metal transport/detoxification protein domain containing protein. [-]	-	HMA: Heavy-metal-associated domain (PF00403.20)	No	No	No	cytosol
Os09t0556000-01	14.34	33.88	2.27379	0	14.34	64.66	4.28031	0	Signal peptidase 22 kDa subunit family protein. [-]	-	SPC22: Signal peptidase subunit (PF04573.6)	Yes	Yes	Yes	chloroplast
Os05t0513400-02	11.61	26.48	2.17922	0	11.61	54.15	4.37351	0	Protein of unknown function DUF803 family protein. [-]	gi|18399280|ref|NP_564447.1|, Desc:permease-related [Arabidopsis thaliana], ID:0.689, Cov:0.530	DUF803: Protein of unknown function (DUF803) (PF05653.8)	No	No	No	vacuolar membrane
Os04t0450400-01	7.12	13.01	1.72537	0	7.12	38.17	4.82389	0	Zinc finger, RING/FYVE/PHD-type domain containing protein. [-]	sp|Q9FKX5|NIPL1_ARATH, Desc:NEP1-interacting protein-like 1 OS=Arabidopsis thaliana GN=ATL27 PE=2 SV=1, ID:0.698, Cov:0.084	zf-rbx1: RING-H2 zinc finger (PF12678.1)	No	No	No	chloroplast
Os07t0631500-01	15.53	36.9	2.2928	0	15.53	69.1	4.24077	0	Hypothetical gene. [-]	-	-	No	Yes	No	chloroplast
Os04t0616400-01	0.81	3.36	2.40884	0	0.81	6.45	4.11602	0	Similar to Receptor-like serine/threonine kinase. [-]	sp|C0LGH2|Y1561_ARATH, Desc:Probable LRR receptor-like serine/threonine-protein kinase At1g56130 OS=Arabidopsis thaliana GN=At1g56130 PE=1 SV=2, ID:0.612, Cov:0.309	Pkinase: Protein kinase domain (PF00069.19)	No	No	No	nuclear
Os03t0150633-00	73.83	168.04	2.25899	0	73.83	318.2	4.26567	0	Hypothetical gene. [-]	-	-	No	No	No	cytosol
Os06t0557200-01	33.1	56.31	1.68065	0	33.1	164.15	4.84311	0	Conserved hypothetical protein. [-]	gi|15239540|ref|NP_197965.1|, Desc:leucine-rich repeat family protein / protein kinase family protein [Arabidopsis thaliana], ID:0.460, Cov:0.621	-	No	No	No	chloroplast
Os02t0606800-01	27.31	45.89	1.65631	0	27.31	136.67	4.86295	0	Isochorismatase hydrolase family protein. [-]	-	Isochorismatase: Isochorismatase family (PF00857.14)	No	No	Yes	cytosol
Os10t0528100-01	42.53	72.91	1.69791	0	42.53	208.52	4.81323	0	Similar to Glutathione S-transferase GST 42 (EC 2.5.1.18) (Fragment). [-]	-	GST_C: Glutathione S-transferase, C-terminal domain (PF00043.19), GST_N: Glutathione S-transferase, N-terminal domain (PF02798.14)	No	No	No	cytosol
Os08t0189900-00	19.02	50.32	2.56344	0	19.02	77.8	3.93606	0	Similar to Oxalate oxidase-like protein or germin-like protein (Germin-like 8) (Germin-like 12). [-]	sp|Q6YZ97|GL810_ORYSJ, Desc:Germin-like protein 8-10 OS=Oryza sativa subsp. japonica GN=GLP2 PE=2 SV=1, ID:1.000, Cov:0.775	Cupin_1: Cupin (PF00190.16)	Yes	Yes	Yes	extracellular
Os04t0206700-02	13.22	27.18	1.98172	0	13.22	63.13	4.50985	0	UDP-glucuronosyl/UDP-glucosyltransferase family protein. [-]	gi|71986137|ref|NP_502373.2|, Desc:UDP-GlucuronosylTransferase family member (ugt-65) [Caenorhabditis elegans], ID:0.460, Cov:0.089	UDPGT: UDP-glucoronosyl and UDP-glucosyl transferase (PF00201.12)	No	No	No	chloroplast
Os04t0391500-02	14.11	37.96	2.57842	0	14.11	58.06	3.90867	0	Similar to OSIGBa0145N07.1 protein. [-]	gi|15232835|ref|NP_186848.1|, Desc:ACR6; amino acid binding [Arabidopsis thaliana], ID:0.705, Cov:0.151	ACT: ACT domain (PF01842.19)	No	No	No	plasma membrane
Os09t0353200-00	2.56	7.28	2.32584	0	2.56	13.81	4.16011	0	Similar to OsD305. [-]	-	-	No	No	No	chloroplast
Os03t0329801-00	12.46	28.91	2.22214	0	12.46	56.35	4.26077	0	Hypothetical gene. [-]	-	-	No	No	No	mitochondria
Os03t0740833-01	0.06	0.92	1.81132	0	0.06	3.94	4.66038	0	Hypothetical protein. [-]	-	-	No	No	No	nuclear
Os01t0776400-01	0.97	3.65	2.36041	0	0.97	7.09	4.1066	0	Similar to predicted protein. [-]	-	WD40: WD domain, G-beta repeat (PF00400.26)	No	No	No	nuclear
Os09t0345300-01	3.55	7.09	1.77802	0	3.55	20.32	4.68571	0	Similar to Receptor-like serine/threonine kinase. [-]	-	LRR_1: Leucine Rich Repeat (PF00560.27), Malectin: Di-glucose binding within endoplasmic reticulum (PF11721.2)	Yes	Yes	Yes	plasma membrane
Os01t0629900-02	6.28	10.81	1.62225	0.0006	6.28	34.2	4.83516	0	Similar to Mitogen-activated protein kinase 10. [-]	-	-	No	No	No	mitochondria
Os12t0239300-01	58.93	90.36	1.52445	0	58.93	294.43	4.92958	0	Conserved hypothetical protein. [-]	-	-	No	Yes	No	chloroplast
Os01t0748900-02	4.76	9.68	1.85417	0	4.76	25.49	4.59896	0	Membrane attack complex component/perforin/complement C9 family protein. [-]	-	MACPF: MAC/Perforin domain (PF01823.13)	No	No	No	cytosol
Os04t0616350-00	6.75	20.75	2.80645	0	6.75	27.19	3.63742	0	Non-protein coding gene. [-]	sp|C0LGH2|Y1561_ARATH, Desc:Probable LRR receptor-like serine/threonine-protein kinase At1g56130 OS=Arabidopsis thaliana GN=At1g56130 PE=1 SV=2, ID:0.726, Cov:0.471	-	No	No	No	-
Os03t0122300-01	29.81	59.79	1.97306	0	29.81	136.57	4.46511	0	Similar to Flavanone 3-hydroxylase-like protein. [-]	-	2OG-FeII_Oxy: 2OG-Fe(II) oxygenase superfamily (PF03171.14)	No	No	No	cytosol
Os04t0206700-01	13.58	27.66	1.96571	0	13.58	64.2	4.47188	0	UDP-glucuronosyl/UDP-glucosyltransferase family protein. [-]	gi|71986137|ref|NP_502373.2|, Desc:UDP-GlucuronosylTransferase family member (ugt-65) [Caenorhabditis elegans], ID:0.460, Cov:0.090	UDPGT: UDP-glucoronosyl and UDP-glucosyl transferase (PF00201.12)	No	No	No	chloroplast
Os07t0695800-01	6.47	15.11	2.15663	0	6.47	30.8	4.25703	0	Similar to 2-oxoglutarate dehydrogenase, E1 component. [-]	-	E1_dh: Dehydrogenase E1 component (PF00676.14), Transket_pyr: Transketolase, pyrimidine binding domain (PF02779.18)	No	No	No	mitochondria
Os04t0591166-00	46.43	130.67	2.77609	0	46.43	171.51	3.63715	0	Hypothetical gene. [-]	gi|18398555|ref|NP_564406.1|, Desc:zinc-binding family protein [Arabidopsis thaliana], ID:0.889, Cov:0.323	-	No	No	No	cytosol
Os10t0501500-01	79.6	145.43	1.81675	0	79.6	368.66	4.58635	0	Protein of unknown function DUF607 family protein. [-]	-	DUF607: Protein of unknown function, DUF607 (PF04678.7)	No	No	No	chloroplast
Os07t0673200-01	4.75	10.28	1.96174	0	4.75	24.5	4.43478	0	Similar to F22D16.14 protein (RING finger family protein). [-]	-	SPX: SPX domain (PF03105.13), zf-C3HC4: Zinc finger, C3HC4 type (RING finger) (PF00097.19)	No	No	No	nuclear
Os06t0103200-01	10.66	19.31	1.74185	0	10.66	53.13	4.64237	0	Transferase family protein. [-]	gi|15239072|ref|NP_199097.1|, Desc:transferase family protein [Arabidopsis thaliana], ID:0.420, Cov:0.759	Transferase: Transferase family (PF02458.9)	No	No	No	mitochondria
Os06t0256500-01	0.76	3.9	2.78409	0	0.76	5.33	3.59659	0	Glucose-6-phosphate isomerase, cytosolic B (EC 5.3.1.9) (GPI-B) (Phosphoglucose isomerase B) (PGI-B) (Phosphohexose isomerase B) (PHI- B). [GPI-B,PGI-B,PHI-B,Pgi2,Pgi_2,Pgib]	sp|P42863|G6PIB_ORYSJ, Desc:Glucose-6-phosphate isomerase, cytosolic B OS=Oryza sativa subsp. japonica GN=Os06g0256500 PE=2 SV=2, ID:0.949, Cov:0.825	PGI: Phosphoglucose isomerase (PF00342.1)	No	No	No	cytosol
Os02t0689200-03	10.9	16.79	1.49496	0.0006	10.9	57.06	4.87899	0	Similar to cDNA clone:J023134O11, full insert sequence. [-]	-	TPT: Triose-phosphate Transporter family (PF03151.10)	No	No	No	plasma membrane
Os04t0181100-01	20.7	45.68	2.15115	0	20.7	90.62	4.22212	0	HR-like lesion-inducer family protein. [-]	gi|15236497|ref|NP_193178.1|, Desc:lesion inducing protein-related [Arabidopsis thaliana], ID:0.510, Cov:0.584	HR_lesion: HR-like lesion-inducing (PF05514.5)	Yes	Yes	Yes	plasma membrane
Os04t0450600-00	1.64	5.61	2.50379	0.0006	1.64	9.21	3.86742	0	Conserved hypothetical protein. [-]	sp|O60046|FKBP2_NEUCR, Desc:FK506-binding protein 2 OS=Neurospora crassa GN=fkbp22 PE=2 SV=1, ID:0.347, Cov:0.226	-	No	Yes	No	chloroplast
Os01t0667900-01	30.37	47.57	1.54829	0	30.37	149.92	4.81097	0	Thioredoxin fold domain containing protein. [-]	-	-	No	No	No	chloroplast
Os04t0650800-01	74.84	122.98	1.63476	0	74.84	357.29	4.72429	0	Similar to Phosphoglycerate dehydrogenase. [-]	gi|15235282|ref|NP_195146.1|, Desc:EDA9 (embryo sac development arrest 9); ATP binding [Arabidopsis thaliana], ID:0.757, Cov:0.741	2-Hacid_dh: D-isomer specific 2-hydroxyacid dehydrogenase, catalytic domain (PF00389.24), 2-Hacid_dh_C: D-isomer specific 2-hydroxyacid dehydrogenase, NAD binding domain (PF02826.13), ACT: ACT domain (PF01842.19)	No	No	No	mitochondria
Os03t0255100-02	34.14	97.31	2.79767	0	34.14	124.14	3.56118	0	Similar to Beta-galactosidase. [-]	-	Gal_Lectin: Galactose binding lectin domain (PF02140.12)	No	No	No	nuclear
Os01t0851600-01	8.13	25.98	2.95509	0	8.13	30.03	3.39869	0	3-oxo-5-alpha-steroid 4-dehydrogenase, C-terminal domain containing protein. [-]	-	Steroid_dh: 3-oxo-5-alpha-steroid 4-dehydrogenase (PF02544.10)	No	No	No	cytosol
Os09t0322100-01	27.31	44.31	1.60049	0	27.31	133.33	4.74497	0	Conserved hypothetical protein. [-]	-	-	No	No	No	nuclear
Os08t0557600-01	25.68	41.14	1.57946	0	25.68	126.15	4.76574	0	Similar to Monodehydroascorbate reductase (EC 1.6.5.4) (MDAR) (Ascorbate free radical reductase) (AFR reductase). [-]	sp|Q43497|MDAR_SOLLC, Desc:Monodehydroascorbate reductase OS=Solanum lycopersicum GN=AFRR PE=1 SV=1, ID:0.767, Cov:0.755	Pyr_redox: Pyridine nucleotide-disulphide oxidoreductase (PF00070.21), Pyr_redox_2: Pyridine nucleotide-disulphide oxidoreductase (PF07992.8)	No	No	No	extracellular
Os04t0650800-02	80.69	140.88	1.73681	0	80.69	375.41	4.60779	0	Similar to H0212B02.14 protein. [-]	gi|15235282|ref|NP_195146.1|, Desc:EDA9 (embryo sac development arrest 9); ATP binding [Arabidopsis thaliana], ID:0.777, Cov:0.901	2-Hacid_dh_C: D-isomer specific 2-hydroxyacid dehydrogenase, NAD binding domain (PF02826.13), ACT: ACT domain (PF01842.19)	No	No	No	cytosol
Os05t0553400-01	9.95	23.13	2.20365	0	9.95	44.31	4.1379	0	Similar to Myb-related transcription factor-like protein (MYB transcription factor). [-]	sp|Q9M2Y9|RAX3_ARATH, Desc:Transcription factor RAX3 OS=Arabidopsis thaliana GN=RAX3 PE=2 SV=1, ID:0.793, Cov:0.276	Myb_DNA-binding: Myb-like DNA-binding domain (PF00249.25)	No	No	No	nuclear
Os12t0630100-01	15.88	57.5	3.46564	0	15.88	47.5	2.87322	0	Similar to Thaumatin-like protein precursor. [-]	sp|P31110|TLP_ORYSJ, Desc:Thaumatin-like protein OS=Oryza sativa subsp. japonica GN=Os12g0628600 PE=1 SV=1, ID:0.817, Cov:0.663	Thaumatin: Thaumatin family (PF00314.11)	Yes	Yes	Yes	chloroplast
Os03t0634400-01	7.81	14.97	1.81271	0	7.81	38.87	4.52554	0	Serine/threonine protein kinase domain containing protein. [CIPK7,OsCIPK07]	-	NAF: NAF domain (PF03822.8), Pkinase: Protein kinase domain (PF00069.19)	No	No	No	chloroplast
Os06t0103100-01	11.58	20.56	1.71383	0	11.58	56.88	4.60095	0	Conserved hypothetical protein. [-]	gi|15239072|ref|NP_199097.1|, Desc:transferase family protein [Arabidopsis thaliana], ID:0.422, Cov:0.834	-	No	Yes	No	chloroplast
Os03t0711400-02	9.43	24.9	2.48322	0	9.43	38.9	3.8255	0	Similar to cDNA clone:J023075G08, full insert sequence. [-]	-	COPI_C: Coatomer (COPI) alpha subunit C-terminus (PF06957.5)	No	No	No	cytosol
Os01t0748900-01	5.05	10.14	1.84132	0	5.05	26	4.46281	0	Membrane attack complex component/perforin/complement C9 family protein. [-]	-	MACPF: MAC/Perforin domain (PF01823.13)	No	No	No	cytosol
Os03t0231600-01	340.33	796.55	2.3366	0	340.33	1352.9	3.96654	0	Similar to Branched-chain-amino-acid aminotransferase 3, chloroplast precursor (EC 2.6.1.42) (Atbcat-3). [-]	-	Aminotran_4: Aminotransferase class IV (PF01063.13)	No	No	No	chloroplast
Os06t0115100-01	32.09	67.57	2.07223	0	32.09	138.68	4.22121	0	Similar to ATOZI1 protein (Stress-induced protein OZI1) (AT0ZI1 protein). [-]	gi|79316234|ref|NP_001030926.1|, Desc:ozone-responsive stress-related protein, putative [Arabidopsis thaliana], ID:0.716, Cov:0.422	DUF1138: Protein of unknown function (DUF1138) (PF06592.7)	Yes	Yes	Yes	extracellular
Os08t0517200-01	11.18	22.55	1.9335	0	11.18	51.87	4.34072	0	Similar to Potential calcium-transporting ATPase 9, plasma membrane-type (EC 3.6.3.8) (Ca(2+)-ATPase isoform 9). [-]	sp|Q9LU41|ACA9_ARATH, Desc:Calcium-transporting ATPase 9, plasma membrane-type OS=Arabidopsis thaliana GN=ACA9 PE=2 SV=2, ID:0.861, Cov:0.046	E1-E2_ATPase: E1-E2 ATPase (PF00122.14)	No	No	No	nuclear
Os01t0830700-02	35.36	47.07	1.32206	0	35.36	179.05	4.95187	0	Protein of unknown function DUF231, plant domain containing protein. [-]	-	DUF231: Arabidopsis proteins of unknown function (PF03005.9)	No	No	No	peroxisome
Os06t0202900-01	24.05	45.59	1.85988	0	24.05	109.54	4.41277	0	Serine/threonine protein kinase domain containing protein. [-]	gi|15225019|ref|NP_178651.1|, Desc:protein kinase, putative [Arabidopsis thaliana], ID:0.667, Cov:0.604	Pkinase_Tyr: Protein tyrosine kinase (PF07714.1)	No	No	No	chloroplast
Os02t0227200-01	46.97	80.96	1.70857	0	46.97	217.79	4.56098	0	Early nodulin. [-]	-	ENOD93: Early nodulin 93 ENOD93 protein (PF03386.8)	No	No	No	chloroplast
Os02t0710900-01	7.67	14.7	1.81084	0	7.67	37.64	4.45675	0	Heat shock protein Hsp70 family protein. [-]	-	HSP70: Hsp70 protein (PF00012.14)	Yes	Yes	Yes	E.R.
Os10t0518300-01	12.43	25.07	1.94118	0	12.43	57.06	4.32316	0	Tetratricopeptide-like helical domain containing protein. [-]	-	TOM20_plant: Plant specific mitochondrial import receptor subunit TOM20 (PF06552.6)	No	No	No	cytosol
Os01t0254200-01	22.1	36.04	1.60346	0	22.1	106.62	4.65887	0	Conserved hypothetical protein. [-]	-	-	No	No	No	cytosol_nuclear
Os03t0302200-01	24.06	36.97	1.51516	0	24.06	117.95	4.74661	0	Zinc finger, RING/FYVE/PHD-type domain containing protein. [-]	-	PHD: PHD-finger (PF00628.23)	No	No	No	nuclear
Os03t0656800-01	9.87	16.88	1.64489	0	9.87	49.09	4.6081	0	Similar to 3-glucanase. [-]	-	Glyco_hydro_17: Glycosyl hydrolases family 17 (PF00332.12), X8: X8 domain (PF07983.7)	Yes	Yes	Yes	chloroplast
Os04t0109100-01	5.08	16.34	2.85197	0	5.08	19.67	3.39967	0	Concanavalin A-like lectin/glucanase domain containing protein. [-]	gi|15239540|ref|NP_197965.1|, Desc:leucine-rich repeat family protein / protein kinase family protein [Arabidopsis thaliana], ID:0.424, Cov:0.306	Lectin_legB: Legume lectin domain (PF00139.13), Pkinase_Tyr: Protein tyrosine kinase (PF07714.1)	Yes	Yes	Yes	plasma membrane
Os11t0568700-01	7.47	19.66	2.4392	0	7.47	31.21	3.80283	0	Hypothetical protein. [-]	-	-	No	No	No	nuclear_plasma membrane
Os01t0830700-01	34.71	45.95	1.31476	0	34.71	174.86	4.92467	0	Protein of unknown function DUF231, plant domain containing protein. [-]	-	DUF231: Arabidopsis proteins of unknown function (PF03005.9)	No	No	No	peroxisome
Os04t0591100-01	37.98	106.85	2.7668	0	37.98	134.3	3.47101	0	Protein of unknown function DUF597 family protein. [-]	gi|18398555|ref|NP_564406.1|, Desc:zinc-binding family protein [Arabidopsis thaliana], ID:0.632, Cov:0.448	PLATZ: PLATZ transcription factor (PF04640.8)	No	No	No	nuclear
Os05t0419600-01	33.15	49.69	1.48433	0	33.15	161.26	4.75139	0	Conserved hypothetical protein. [-]	gi|145325459|ref|NP_001077734.1|, Desc:unknown protein [Arabidopsis thaliana], ID:0.530, Cov:0.300	-	Yes	Yes	Yes	chloroplast
Os04t0390100-01	35.26	108.91	3.03116	0	35.26	115.17	3.20381	0	Heavy metal transport/detoxification protein domain containing protein. [-]	gi|18424719|ref|NP_568974.1|, Desc:ATFP3; metal ion binding / transition metal ion binding [Arabidopsis thaliana], ID:0.595, Cov:0.334	HMA: Heavy-metal-associated domain (PF00403.20)	No	No	No	nuclear
Os05t0138300-01	64.67	132.52	2.0332	0	64.67	274.11	4.18928	0	Similar to ICT protein (Fragment). [-]	-	-	No	No	Yes	chloroplast
Os10t0167300-01	108.37	217.26	1.99561	0	108.37	461.06	4.22474	0	Similar to Enolase 2 (EC 4.2.1.11) (2-phosphoglycerate dehydratase 2) (2-phospho- D-glycerate hydro-lyase 2). [-]	-	Enolase_C: Enolase, C-terminal TIM barrel domain (PF00113.1), Enolase_N: Enolase, N-terminal domain (PF03952.10)	No	No	No	chloroplast
Os12t0239300-02	64.45	98.32	1.51749	0	64.45	306.56	4.69916	0	Conserved hypothetical protein. [-]	-	-	No	Yes	No	chloroplast
Os02t0787300-01	23.3	43.34	1.82469	0	23.3	105.36	4.37695	0	Similar to MAP kinase kinase. [-]	-	Pkinase: Protein kinase domain (PF00069.19)	No	No	No	chloroplast
Os05t0138300-02	44.6	91.42	2.02675	0	44.6	189.09	4.16864	0	Similar to ICT protein (Fragment). [-]	-	-	No	No	Yes	chloroplast
Os08t0517200-03	11.08	23.37	2.01738	0	11.08	49.38	4.17053	0	Similar to P-type ATPase (Fragment). [-]	sp|Q9LF79|ACA8_ARATH, Desc:Calcium-transporting ATPase 8, plasma membrane-type OS=Arabidopsis thaliana GN=ACA8 PE=1 SV=1, ID:0.713, Cov:0.647	Cation_ATPase_C: Cation transporting ATPase, C-terminus (PF00689.15)	No	No	No	vacuolar membrane
Os04t0402100-01	93.47	181.66	1.93352	0	93.47	400.61	4.25119	0	Similar to Calnexin (Fragment). [-]	sp|Q39817|CALX_SOYBN, Desc:Calnexin homolog OS=Glycine max PE=2 SV=1, ID:0.702, Cov:0.646	Calreticulin: Calreticulin family (PF00262.12)	Yes	Yes	Yes	plasma membrane
Os02t0122100-00	3.65	11.97	2.78925	0	3.65	14.78	3.39355	0	Hypothetical conserved gene. [-]	-	-	No	No	No	chloroplast
Os03t0319400-01	3.68	7.27	1.76709	0.0006	3.68	19.66	4.41453	0	Oryza sativa calcineurin B-like (CBL) protein-interacting protein kinase 3.,Oryza sativa cold-inducible gene.,Serine/threonine protein kinase.,Cold stress tolerance. [CIPK3,OsCIPK3,OsCK1,OsCIPK03]	-	Pkinase: Protein kinase domain (PF00069.19)	No	No	No	chloroplast
Os02t0215200-01	7.16	14.16	1.85784	0	7.16	34.24	4.31863	0	Oryza sativa histone deacetylase2.,Vegetative growth.,Class-I type histone deacetylase. [OsHDAC2,HDA710]	-	Hist_deacetyl: Histone deacetylase domain (PF00850.13)	No	No	No	cytoskeleton
Os03t0440900-02	77.43	137.15	1.76144	0	77.43	344.84	4.40954	0	Similar to LRR protein. [-]	-	LRRNT_2: Leucine rich repeat N-terminal domain (PF08263.6), LRR_1: Leucine Rich Repeat (PF00560.27), LRR_4: Leucine Rich repeats (2 copies) (PF12799.1)	Yes	Yes	Yes	chloroplast
Os12t0629300-00	8.76	24.24	2.58607	0	8.76	33.87	3.57275	0	Similar to Thaumatin-like protein. [-]	sp|P31110|TLP_ORYSJ, Desc:Thaumatin-like protein OS=Oryza sativa subsp. japonica GN=Os12g0628600 PE=1 SV=1, ID:0.811, Cov:0.661	Thaumatin: Thaumatin family (PF00314.11)	Yes	Yes	Yes	extracellular
Os05t0478200-01	6.18	11.1	1.68524	0	6.18	31.12	4.47354	0	Conserved hypothetical protein. [-]	gi|15230528|ref|NP_190726.1|, Desc:unknown protein [Arabidopsis thaliana], ID:0.292, Cov:0.371	-	Yes	Yes	Yes	chloroplast
Os02t0523500-01	25.67	56.67	2.16235	0	25.67	105.47	3.99213	0	Similar to 110 kDa 4SNc-Tudor domain protein (Fragment). [-]	-	SNase: Staphylococcal nuclease homologue (PF00565.11), TUDOR: Tudor domain (PF00567.18)	No	No	No	chloroplast
Os06t0222400-01	7.09	17.82	2.32633	0	7.09	29.94	3.82447	0	Conserved hypothetical protein. [-]	-	-	Yes	Yes	No	extracellular
Os05t0525900-01	25.97	92.65	3.47238	0	25.97	71.05	2.67149	0	Similar to Zing finger transcription factor PEI1. [OsC3H37]	sp|Q65X92|C3H37_ORYSJ, Desc:Zinc finger CCCH domain-containing protein 37 OS=Oryza sativa subsp. japonica GN=Os05g0525900 PE=2 SV=1, ID:0.894, Cov:0.613	zf-CCCH: Zinc finger C-x8-C-x5-C-x3-H type (and similar) (PF00642.18)	Yes	Yes	Yes	nuclear
Os10t0564800-01	10.35	25.19	2.30749	0	10.35	42.53	3.83524	0	Similar to Calcineurin B-like protein 1. [OsCBL1]	-	-	No	No	No	nuclear
Os11t0592100-01	19.36	46.09	2.31287	0	19.36	76.81	3.82171	0	Similar to Barwin. [-]	-	Barwin: Barwin family (PF00967.11)	Yes	Yes	Yes	chloroplast
Os11t0582100-01	95.92	209.81	2.17509	0	95.92	382.75	3.95945	0	Zinc finger, RING/FYVE/PHD-type domain containing protein. [-]	-	zf-C3HC4: Zinc finger, C3HC4 type (RING finger) (PF00097.19)	No	No	No	nuclear
Os04t0655300-01	26.27	37.23	1.40191	0	26.27	127.86	4.72534	0	Protein kinase, core domain containing protein. [-]	sp|Q8RWZ5|SD25_ARATH, Desc:G-type lectin S-receptor-like serine/threonine-protein kinase SD2-5 OS=Arabidopsis thaliana GN=SD25 PE=1 SV=1, ID:0.462, Cov:0.357	Pkinase: Protein kinase domain (PF00069.19)	No	No	No	mitochondria
Os05t0420600-01	53.97	75.13	1.38494	0	53.97	259.01	4.73003	0	Cytochrome c. [OsCc1]	sp|Q0DI31|CYC_ORYSJ, Desc:Cytochrome c OS=Oryza sativa subsp. japonica GN=CC-1 PE=1 SV=1, ID:1.000, Cov:0.416	Cytochrom_C: Cytochrome c (PF00034.15)	No	No	No	mitochondria
Os07t0542600-01	20.92	49.35	2.29699	0	20.92	82.53	3.81068	0	Similar to receptor-like protein kinase RK20-1. [-]	-	DUF26: Domain of unknown function DUF26 (PF01657.11), Pkinase: Protein kinase domain (PF00069.19)	Yes	Yes	Yes	chloroplast
Os10t0442800-01	15.79	26.56	1.64145	0	15.79	73.52	4.43836	0	Protein serine/threonine kinase (Protein kinase). [-]	-	Pkinase: Protein kinase domain (PF00069.19)	No	No	No	chloroplast
Os07t0294800-01	21.63	39.45	1.78745	0	21.63	95.99	4.2859	0	Conserved hypothetical protein. [-]	-	Nucleotid_trans: Nucleotide-diphospho-sugar transferase (PF03407.10)	Yes	Yes	Yes	vacuolar membrane
Os05t0187800-01	8.83	18.5	1.98372	0	8.83	39.18	4.08749	0	Similar to Derlin-1. [-]	sp|Q06397|DERL1_ORYSJ, Desc:Derlin-1 OS=Oryza sativa subsp. japonica GN=DER1 PE=2 SV=2, ID:1.000, Cov:0.653	DER1: Der1-like family (PF04511.9)	No	No	No	chloroplast
Os02t0695900-01	12.08	21.11	1.69037	0	12.08	56.22	4.37462	0	Hypothetical protein. [-]	-	OPT: OPT oligopeptide transporter protein (PF03169.9)	No	No	No	cytosol
Os06t0650900-01	82	152.52	1.84964	0	82	348.01	4.20494	0	Hypothetical conserved gene. [-]	-	-	No	No	No	chloroplast
Os04t0560700-01	10.97	23.98	2.08688	0	10.97	46.42	3.96157	0	Hypothetical conserved gene. [-]	gi|18398508|ref|NP_565423.1|, Desc:unknown protein [Arabidopsis thaliana], ID:0.500, Cov:0.115	-	No	No	No	mitochondria
Os01t0665900-00	7.55	21.07	2.58129	0	7.55	28.59	3.46082	0	Conserved hypothetical protein. [-]	-	-	No	No	No	cytosol
Os02t0250400-01	14.15	22.66	1.56172	0	14.15	66.85	4.47855	0	Similar to Esterase. [-]	-	-	Yes	Yes	Yes	chloroplast
Os08t0139200-01	1.89	6.68	2.65744	0	1.89	8.76	3.37716	0	Similar to F-171-b1_1 (Fragment). [-]	gi|30687535|ref|NP_194457.2|, Desc:quinone reductase family protein [Arabidopsis thaliana], ID:0.793, Cov:0.731	FMN_red: NADPH-dependent FMN reductase (PF03358.9)	No	No	Yes	cytosol
Os01t0392600-02	2.57	12.81	3.86835	0	2.57	6.71	2.15966	0	Conserved hypothetical protein. [-]	-	-	No	No	No	nuclear
Os04t0457800-02	49.03	74.83	1.51569	0	49.03	224.51	4.5075	0	Similar to H0523F07.15 protein. [-]	sp|Q94AG2|SERK1_ARATH, Desc:Somatic embryogenesis receptor kinase 1 OS=Arabidopsis thaliana GN=SERK1 PE=1 SV=2, ID:0.888, Cov:0.713	Pkinase: Protein kinase domain (PF00069.19)	No	No	No	mitochondria
Os01t0953600-01	10.89	18.69	1.65601	0.0006	10.89	50.92	4.36669	0	NADPH-dependent FMN reductase family protein. [-]	-	FMN_red: NADPH-dependent FMN reductase (PF03358.9)	No	No	No	chloroplast
Os09t0572900-01	14.72	24.68	1.63359	0	14.72	67.97	4.3874	0	Similar to Dynamin-related protein 1E (Dynamin-like protein E) (Dynamin-like protein 4) (Dynamin-like protein DLP2). [-]	-	Dynamin_M: Dynamin central region (PF01031.14), Dynamin_N: Dynamin family (PF00350.17), GED: Dynamin GTPase effector domain (PF02212.12)	No	No	No	cytosol
Os12t0632800-00	35.25	63.57	1.78124	0	35.25	152.63	4.23807	0	Protein kinase-like domain containing protein. [-]	gi|30681478|ref|NP_850942.1|, Desc:LRR XI-23; ATP binding / kinase/ protein kinase/ protein serine/threonine kinase [Arabidopsis thaliana], ID:0.460, Cov:0.942	LRRNT_2: Leucine rich repeat N-terminal domain (PF08263.6), LRR_1: Leucine Rich Repeat (PF00560.27), Pkinase: Protein kinase domain (PF00069.19)	Yes	Yes	Yes	plasma membrane
Os08t0517200-02	10.73	21.35	1.90537	0	10.73	47.25	4.11338	0	Similar to Cation transporting ATPase, C-terminal. [-]	sp|Q9LF79|ACA8_ARATH, Desc:Calcium-transporting ATPase 8, plasma membrane-type OS=Arabidopsis thaliana GN=ACA8 PE=1 SV=1, ID:0.687, Cov:0.616	Cation_ATPase_C: Cation transporting ATPase, C-terminus (PF00689.15), Hydrolase: haloacid dehalogenase-like hydrolase (PF00702.1)	No	No	No	plasma membrane
Os03t0122300-02	18.46	31.4	1.66495	0	18.46	83.6	4.34738	0	Similar to Oxidoreductase, 2OG-Fe oxygenase family protein, expressed. [-]	-	-	No	No	No	nuclear
Os12t0235800-02	9.43	21.73	2.17929	0	9.43	38.9	3.8255	0	Similar to Argininosuccinate synthase. [-]	sp|Q9SZX3|ASSY_ARATH, Desc:Argininosuccinate synthase, chloroplastic OS=Arabidopsis thaliana GN=At4g24830 PE=2 SV=3, ID:0.848, Cov:0.809	Arginosuc_synth: Arginosuccinate synthase (PF00764.13)	No	No	No	cytosol
Os02t0705300-04	2	6.01	2.33667	0	2	10	3.66667	0	Similar to cDNA clone:J013000H10, full insert sequence. [-]	-	F-box: F-box domain (PF00646.27), Tub: Tub family (PF01167.12)	No	No	No	cytosol
Os03t0440900-01	88.96	154.04	1.72343	0	88.96	383.91	4.27868	0	Similar to LRR protein. [-]	-	LRRNT_2: Leucine rich repeat N-terminal domain (PF08263.6), LRR_1: Leucine Rich Repeat (PF00560.27), LRR_4: Leucine Rich repeats (2 copies) (PF12799.1)	Yes	Yes	Yes	chloroplast
Os03t0650200-00	0.12	2.18	2.83929	0	0.12	2.54	3.16071	0	Cytochrome P450 family protein. [-]	-	p450: Cytochrome P450 (PF00067.16)	Yes	Yes	Yes	chloroplast
Os12t0631500-00	1.06	5.32	3.06796	0.0006	1.06	5.03	2.92718	0.0006	- [-]	-	-	No	No	No	cytosol
Os02t0799000-01	4.5	12.3	2.41818	0	4.5	18.67	3.57636	0	Similar to DNA-binding protein phosphatase 2C. [-]	-	PP2C: Protein phosphatase 2C (PF00481.15)	No	No	No	cytosol
Os03t0794500-01	33.06	71.84	2.13858	0	33.06	130.31	3.85526	0	Similar to Glutamate dehydrogenase (EC 1.4.1.3) (GDH). [-]	-	ELFV_dehydrog: Glutamate/Leucine/Phenylalanine/Valine dehydrogenase (PF00208.15), ELFV_dehydrog_N: Glu/Leu/Phe/Val dehydrogenase, dimerisation domain (PF02812.1)	No	No	No	cytosol
Os01t0218100-01	0.56	3.69	3.00641	0	0.56	3.66	2.98718	0	Helix-loop-helix DNA-binding domain containing protein. [-]	-	HLH: Helix-loop-helix DNA-binding domain (PF00010.20)	No	No	No	nuclear
Os05t0542200-03	90.04	188.57	2.08227	0	90.04	354.15	3.90103	0	Similar to cDNA clone:J023112L03, full insert sequence. [-]	gi|42568501|ref|NP_200117.2|, Desc:hydrolase, alpha/beta fold family protein [Arabidopsis thaliana], ID:0.730, Cov:0.418	-	No	No	No	chloroplast
Os03t0337900-01	13.02	21.88	1.63195	0	13.02	59.91	4.34451	0	Similar to predicted protein. [-]	-	FumaraseC_C: Fumarase C C-terminus (PF10415.3), Lyase_1: Lyase (PF00206.1)	No	Yes	No	chloroplast
Os11t0568700-02	8.65	19.73	2.14819	0	8.65	35.92	3.82591	0	Hypothetical protein. [-]	-	-	No	No	No	nuclear
Os11t0247350-00	86.74	190.08	2.1778	0	86.74	331.12	3.78527	0	Hypothetical gene. [-]	-	-	No	No	No	cytosol
Os10t0442700-02	2.76	5.88	1.82979	0	2.76	14.52	4.12766	0	Similar to Protein serine/threonine kinase (Protein kinase). [-]	-	PPR: PPR repeat (PF01535.14)	No	No	No	chloroplast
Os01t0884300-01	186.77	311.62	1.66491	0	186.77	803.21	4.28295	0	No apical meristem (NAM) protein domain containing protein. [NAC48,ONAC048,OsNAC6]	-	NAM: No apical meristem (NAM) protein (PF02365.9)	No	No	No	nuclear
Os02t0224800-02	18.1	48.5	2.59162	0	18.1	63.08	3.35497	0	Similar to predicted protein. [-]	-	Ndr: Ndr family (PF03096.8)	No	No	No	nuclear
Os12t0560900-01	140.86	228	1.61427	0	140.86	613.23	4.32983	0	Similar to BZIP protein. [-]	-	-	No	No	No	chloroplast
Os07t0198300-01	26.25	44.16	1.65725	0	26.25	115.81	4.28661	0	Bifunctional inhibitor/plant lipid transfer protein/seed storage domain containing protein. [-]	-	Tryp_alpha_amyl: Protease inhibitor/seed storage/LTP family (PF00234.16)	Yes	Yes	Yes	chloroplast
Os10t0442700-01	4.29	8.23	1.7448	0	4.29	21.19	4.19471	0	Similar to Protein serine/threonine kinase (Protein kinase). [-]	-	PPR: PPR repeat (PF01535.14)	No	No	No	chloroplast
Os04t0402100-02	94.18	174.65	1.84545	0	94.18	387.43	4.081	0	Similar to calnexin. [-]	sp|Q39817|CALX_SOYBN, Desc:Calnexin homolog OS=Glycine max PE=2 SV=1, ID:0.661, Cov:0.404	Calreticulin: Calreticulin family (PF00262.12)	No	No	No	cytosol
Os03t0319400-02	2.7	5.42	1.73514	0	2.7	14.5	4.18919	0	Similar to CBL-interacting protein kinase 31. [-]	-	NAF: NAF domain (PF03822.8), Pkinase: Protein kinase domain (PF00069.19)	No	No	No	chloroplast
Os05t0310800-01	6.94	16.69	2.22796	0	6.94	28.12	3.66751	0	Similar to Coatomer delta subunit (Delta-coat protein) (Delta-COP). [-]	sp|Q0DJA0|COPD1_ORYSJ, Desc:Coatomer subunit delta-1 OS=Oryza sativa subsp. japonica GN=Os05g0310800 PE=2 SV=1, ID:0.962, Cov:0.783	Adap_comp_sub: Adaptor complexes medium subunit family (PF00928.15)	No	No	No	chloroplast
Os05t0156300-01	17.22	31.97	1.80955	0	17.22	73.25	4.07519	0	Similar to protein disulfide isomerase. [-]	sp|Q75M08|PDI21_ORYSJ, Desc:Protein disulfide isomerase-like 2-1 OS=Oryza sativa subsp. japonica GN=PDIL2-1 PE=2 SV=2, ID:0.926, Cov:0.721	ERp29: Endoplasmic reticulum protein ERp29, C-terminal domain (PF07749.6), Thioredoxin: Thioredoxin (PF00085.14)	Yes	Yes	Yes	chloroplast
Os01t0855700-01	38.43	90.5	2.32057	0	38.43	139.23	3.55643	0	Conserved hypothetical protein. [-]	-	-	No	Yes	No	chloroplast
Os09t0482640-01	0.51	2.71	2.45695	0	0.51	4.16	3.41722	0	Serine/threonine protein kinase-related domain containing protein. [-]	-	EGF_CA: Calcium-binding EGF domain (PF07645.9), Pkinase: Protein kinase domain (PF00069.19)	No	No	No	chloroplast
Os03t0826900-01	24.29	92.67	3.70384	0	24.29	53.85	2.16884	0	Conserved hypothetical protein. [-]	-	-	No	Yes	No	chloroplast
Os05t0343400-01	200.79	340.25	1.69111	0	200.79	842.27	4.17895	0	WRKY transcription factor 53 (Transcription factor WRKY12). [-]	sp|Q9FG77|WRKY2_ARATH, Desc:Probable WRKY transcription factor 2 OS=Arabidopsis thaliana GN=WRKY2 PE=2 SV=1, ID:0.727, Cov:0.101	WRKY: WRKY DNA -binding domain (PF03106.9)	No	No	No	nuclear
Os01t0855600-01	45.77	108.46	2.34039	0	45.77	163.88	3.52534	0	Similar to Hs1pro-1 protein. [-]	-	Hs1pro-1_C: Hs1pro-1 protein C-terminus (PF07014.6), Hs1pro-1_N: Hs1pro-1 N-terminus (PF07231.6)	No	No	No	chloroplast
Os06t0650900-02	268.01	478.91	1.78399	0	268.01	1095.42	4.07576	0	Heat shock protein DnaJ family protein. [-]	-	DnaJ: DnaJ domain (PF00226.25)	No	Yes	No	chloroplast
Os05t0438600-01	11.05	26.37	2.27137	0	11.05	42.19	3.58423	0	Similar to Fructose-1,6-bisphosphatase 2. [-]	sp|Q43139|F16P2_SACHY, Desc:Fructose-1,6-bisphosphatase, cytosolic OS=Saccharum hybrid GN=CFBP PE=2 SV=2, ID:0.967, Cov:0.037	FBPase: Fructose-1-6-bisphosphatase (PF00316.14)	No	No	No	chloroplast
Os05t0298200-02	8.13	15.43	1.79956	0	8.13	35.93	4.04491	0	Hypothetical conserved gene. [-]	gi|15218477|ref|NP_174667.1|, Desc:ankyrin repeat family protein [Arabidopsis thaliana], ID:0.511, Cov:0.093	Ank_2: Ankyrin repeats (3 copies) (PF12796.1)	No	No	No	nuclear
Os02t0119250-00	36	59.19	1.62676	0	36	154.81	4.21108	0	Hypothetical gene. [-]	-	-	No	No	No	chloroplast
Os05t0311000-01	8.46	19.62	2.1797	0	8.46	33.6	3.65751	0	Clathrin adaptor, mu subunit, C-terminal domain containing protein. [-]	sp|Q0DJ99|COPD2_ORYSJ, Desc:Coatomer subunit delta-2 OS=Oryza sativa subsp. japonica GN=Os05g0311000 PE=2 SV=1, ID:0.933, Cov:0.796	Adap_comp_sub: Adaptor complexes medium subunit family (PF00928.15)	No	No	No	chloroplast
Os01t0566100-01	5.96	18.79	2.84339	0	5.96	19.82	2.99138	0	Conserved hypothetical protein. [-]	-	-	No	No	No	nuclear
Os01t0214800-02	8.7	14.35	1.58247	0	8.7	40.24	4.25155	0	Similar to esterase. [-]	-	Lipase_GDSL: GDSL-like Lipase/Acylhydrolase (PF00657.1)	No	No	No	cytosol
Os11t0247300-02	130.13	277.71	2.12545	0	130.13	485.07	3.70678	0	Similar to Alpha-tubulin. [-]	-	-	No	No	No	nuclear
Os02t0158600-01	7.31	14.72	1.8917	0	7.31	31.74	3.93983	0	Conserved hypothetical protein. [-]	-	-	No	No	No	nuclear
Os02t0119200-01	32.25	52.94	1.62226	0	32.25	138.62	4.1991	0	Similar to Adenosine monophosphate binding protein 1 AMPBP1. [-]	-	AMP-binding: AMP-binding enzyme (PF00501.22)	No	No	No	cytosol
Os04t0449900-02	87.88	185.29	2.09597	0	87.88	329.42	3.7176	0	Non-protein coding transcript. [-]	-	-	No	No	No	-
Os11t0247300-01	119.45	248.15	2.06849	0	119.45	449.55	3.74056	0	Alfa-tubulin. [-]	-	Tubulin: Tubulin/FtsZ family, GTPase domain (PF00091.19), Tubulin_C: Tubulin C-terminal domain (PF03953.11)	No	No	No	cytosol
Os03t0760200-01	9.05	19	1.99005	0	9.05	37.37	3.81791	0	Cytochrome P450 family protein. [-]	-	p450: Cytochrome P450 (PF00067.16)	Yes	Yes	Yes	chloroplast
Os06t0690200-01	3.66	7.12	1.74249	0	3.66	17.94	4.06438	0	Serine/threonine protein kinase-related domain containing protein. [-]	-	Pkinase: Protein kinase domain (PF00069.19)	No	No	Yes	chloroplast
Os09t0319800-01	17.53	44.03	2.43011	0	17.53	61.57	3.37669	0	Terpene synthase-like domain containing protein. [OsCPS3]	-	-	No	No	No	cytosol
Os12t0428000-01	274.91	760.97	2.76166	0	274.91	838.53	3.04277	0	Rhodanese-like domain containing protein. [-]	gi|30698184|ref|NP_569026.2|, Desc:STR16 (SULFURTRANSFERASE PROTEIN 16) [Arabidopsis thaliana], ID:0.529, Cov:0.108	Rhodanese: Rhodanese-like domain (PF00581.14)	No	No	No	nuclear
Os05t0542200-01	116.88	233.84	1.9922	0	116.88	448.34	3.81184	0	Alpha/beta hydrolase fold-1 domain containing protein. [-]	gi|42568501|ref|NP_200117.2|, Desc:hydrolase, alpha/beta fold family protein [Arabidopsis thaliana], ID:0.657, Cov:0.489	Abhydrolase_6: Alpha/beta hydrolase family (PF12697.1)	No	No	No	cytosol
Os07t0542400-01	9.55	20.95	2.08057	0	9.55	38.28	3.72322	0	Similar to Receptor protein kinase. [-]	-	DUF26: Domain of unknown function DUF26 (PF01657.11), Pkinase_Tyr: Protein tyrosine kinase (PF07714.1)	Yes	Yes	Yes	chloroplast
Os02t0175500-01	6.78	11.06	1.55013	0.0006	6.78	32.07	4.25064	0	Protein of unknown function DUF266, plant family protein. [-]	-	Branch: Core-2/I-Branching enzyme (PF02485.15)	No	Yes	No	chloroplast
Os04t0616400-02	1.01	3.36	2.16915	0	1.01	6.29	3.62687	0	Similar to H0525G02.11 protein. [-]	gi|30690862|ref|NP_564335.2|, Desc:protein kinase family protein [Arabidopsis thaliana], ID:0.537, Cov:0.178	Malectin: Di-glucose binding within endoplasmic reticulum (PF11721.2), Pkinase: Protein kinase domain (PF00069.19)	Yes	Yes	Yes	chloroplast
Os05t0156300-03	18.93	34.61	1.78675	0	18.93	78.74	4.001	0	Similar to Protein disulfide isomerase. [-]	sp|Q75M08|PDI21_ORYSJ, Desc:Protein disulfide isomerase-like 2-1 OS=Oryza sativa subsp. japonica GN=PDIL2-1 PE=2 SV=2, ID:0.932, Cov:0.767	ERp29: Endoplasmic reticulum protein ERp29, C-terminal domain (PF07749.6), Thioredoxin: Thioredoxin (PF00085.14)	Yes	Yes	Yes	chloroplast
Os03t0255100-01	52.62	130.37	2.45002	0	52.62	177.65	3.33178	0	Similar to Relative to SR12 protein (Fragment). [OsBgal8]	-	Gal_Lectin: Galactose binding lectin domain (PF02140.12), Glyco_hydro_35: Glycosyl hydrolases family 35 (PF01301.13)	No	No	No	plasma membrane
Os02t0209000-01	4.95	9.4	1.7479	0	4.95	22.98	4.03025	0	Hypothetical conserved gene. [-]	-	Coatomer_WDAD: Coatomer WD associated region (PF04053.8), WD40: WD domain, G-beta repeat (PF00400.26)	No	No	No	chloroplast
Os12t0112800-00	12.73	31.18	2.34377	0	12.73	46.13	3.43263	0	Conserved hypothetical protein. [-]	gi|18424097|ref|NP_568877.1|, Desc:unknown protein [Arabidopsis thaliana], ID:0.506, Cov:0.544	-	Yes	Yes	Yes	mitochondria
Os05t0156300-02	17.79	32.4	1.77754	0	17.79	74.09	3.99627	0	Similar to Protein disulfide isomerase. [-]	sp|Q75M08|PDI21_ORYSJ, Desc:Protein disulfide isomerase-like 2-1 OS=Oryza sativa subsp. japonica GN=PDIL2-1 PE=2 SV=2, ID:0.932, Cov:0.711	ERp29: Endoplasmic reticulum protein ERp29, C-terminal domain (PF07749.6), Thioredoxin: Thioredoxin (PF00085.14)	Yes	Yes	Yes	chloroplast
Os05t0261700-01	1.9	5.1	2.10345	0.0006	1.9	9.62	3.66207	0	Hypothetical conserved gene. [-]	sp|Q7XA77|SINL5_ARATH, Desc:E3 ubiquitin-protein ligase SINA-like 5 OS=Arabidopsis thaliana GN=At1g66660 PE=2 SV=2, ID:0.750, Cov:0.025	-	No	No	No	nuclear
Os07t0537550-00	9.99	30.6	2.87534	0	9.99	30.67	2.88171	0	Hypothetical gene. [-]	-	-	No	No	No	cytosol
Os03t0622500-01	2.97	7.14	2.05038	0	2.97	13.71	3.70529	0	Hypothetical protein. [-]	-	-	No	No	Yes	cytosol
Os03t0843300-01	38.12	73.71	1.90976	0	38.12	149.39	3.84433	0	Late embryogenesis abundant protein 2 family protein. [-]	-	LEA_2: Late embryogenesis abundant protein (PF03168.7)	No	No	No	cytosol
Os05t0542150-01	14.4	30.49	2.04481	0	14.4	56.07	3.70584	0	Hypothetical gene. [-]	-	-	No	No	No	nuclear
Os09t0440200-02	0.92	4.37	2.79688	0	0.92	4.67	2.95312	0	Similar to predicted protein. [-]	-	-	No	No	No	nuclear
Os03t0843300-02	39.26	75.73	1.90586	0	39.26	153.76	3.84401	0	Late embryogenesis abundant protein 2 family protein. [-]	-	LEA_2: Late embryogenesis abundant protein (PF03168.7)	No	No	No	cytosol
Os03t0843300-03	30.94	59.85	1.90513	0	30.94	121.72	3.8422	0	Late embryogenesis abundant protein 2 family protein. [-]	-	LEA_2: Late embryogenesis abundant protein (PF03168.7)	No	No	No	cytosol
Os07t0542400-02	9.98	22.37	2.12842	0	9.98	38.71	3.61658	0	Similar to receptor-like protein kinase RK20-1. [-]	-	DUF26: Domain of unknown function DUF26 (PF01657.11), Pkinase_Tyr: Protein tyrosine kinase (PF07714.1)	No	No	No	chloroplast
Os08t0126300-01	195.12	319.52	1.63431	0	195.12	803.18	4.10045	0	Similar to Glyceraldehyde-3-phosphate dehydrogenase (Fragment). [-]	sp|Q0J8A4|G3PC_ORYSJ, Desc:Glyceraldehyde-3-phosphate dehydrogenase, cytosolic OS=Oryza sativa subsp. japonica GN=GAPC PE=1 SV=1, ID:0.958, Cov:0.667	Gp_dh_C: Glyceraldehyde 3-phosphate dehydrogenase, C-terminal domain (PF02800.14), Gp_dh_N: Glyceraldehyde 3-phosphate dehydrogenase, NAD binding domain (PF00044.18)	No	No	No	cytosol
Os08t0126300-02	217.61	356.46	1.63515	0	217.61	894.19	4.09492	0	Similar to Glyceraldehyde-3-phosphate dehydrogenase (Fragment). [-]	sp|Q0J8A4|G3PC_ORYSJ, Desc:Glyceraldehyde-3-phosphate dehydrogenase, cytosolic OS=Oryza sativa subsp. japonica GN=GAPC PE=1 SV=1, ID:0.958, Cov:0.747	Gp_dh_C: Glyceraldehyde 3-phosphate dehydrogenase, C-terminal domain (PF02800.14), Gp_dh_N: Glyceraldehyde 3-phosphate dehydrogenase, NAD binding domain (PF00044.18)	No	No	No	cytosol
Os10t0487600-02	1.12	5.37	3.00472	0	1.12	4.77	2.7217	0.0006	Hypothetical conserved gene. [-]	-	-	No	No	No	chloroplast
Os12t0222300-01	30.28	103.12	3.32864	0	30.28	74	2.3977	0	Hypothetical protein. [-]	-	-	No	Yes	No	chloroplast
Os01t0606166-01	16.44	25.14	1.49885	0	16.44	72.6	4.22018	0	Hypothetical gene. [-]	-	-	No	No	No	cytosol
Os02t0655600-02	13.94	38.74	2.65997	0	13.94	44.66	3.05622	0	Similar to predicted protein. [-]	-	-	No	No	No	cytosol
Os01t0606133-00	15.88	24.28	1.49763	0	15.88	70.14	4.21445	0	Hypothetical conserved gene. [-]	-	-	Yes	Yes	Yes	chloroplast
Os03t0713100-01	7.24	14.66	1.90049	0	7.24	30.36	3.80583	0	Similar to dynamin-related protein 1C. [-]	-	Dynamin_M: Dynamin central region (PF01031.14), Dynamin_N: Dynamin family (PF00350.17), GED: Dynamin GTPase effector domain (PF02212.12)	No	No	No	cytosol
Os01t0504500-01	1.07	3.16	2.00966	0	1.07	6.65	3.69565	0	Similar to Transparent testa 12 protein. [-]	-	MatE: MatE (PF01554.12)	No	No	No	chloroplast
Os03t0574900-01	2.29	6.26	2.20669	0	2.29	10.5	3.49544	0	Similar to Potassium transporter 1 (OsHAK1). Splice isoform 2. [OsHAK27]	-	K_trans: K+ potassium transporter (PF02705.10)	No	No	No	plasma membrane
Os12t0569500-01	509.24	886.17	1.73873	0	509.24	2015.79	3.95263	0	Thaumatin, pathogenesis-related family protein. [-]	sp|Q53MB8|TLPH_ORYSJ, Desc:Thaumatin-like protein OS=Oryza sativa subsp. japonica GN=Os11g0706600 PE=2 SV=1, ID:0.441, Cov:0.417	Thaumatin: Thaumatin family (PF00314.11)	Yes	Yes	Yes	extracellular
Os07t0568600-01	21.03	31.7	1.48434	0	21.03	91.53	4.20018	0	Similar to Calcium-dependent protein kinase. [-]	-	Pkinase: Protein kinase domain (PF00069.19), efhand: EF hand (PF00036.26)	No	No	No	cytosol
Os07t0568600-02	15.52	26.08	1.63923	0	15.52	65.76	4.04116	0	Similar to calcium-dependent protein kinase, isoform AK1. [-]	-	Pkinase: Protein kinase domain (PF00069.19), efhand: EF hand (PF00036.26)	No	No	No	cytosol
Os05t0473500-01	15.88	28.05	1.72097	0	15.88	65.75	3.95438	0	Exo70 exocyst complex subunit family protein. [-]	gi|15237198|ref|NP_200651.1|, Desc:ATEXO70B1 (exocyst subunit EXO70 family protein B1); protein binding [Arabidopsis thaliana], ID:0.455, Cov:0.724	Exo70: Exo70 exocyst complex subunit (PF03081.9)	No	No	No	chloroplast
Os05t0542200-02	130.73	252.92	1.92758	0	130.73	492.65	3.74744	0	Similar to catalytic/ hydrolase. [-]	gi|42568501|ref|NP_200117.2|, Desc:hydrolase, alpha/beta fold family protein [Arabidopsis thaliana], ID:0.657, Cov:0.583	Abhydrolase_6: Alpha/beta hydrolase family (PF12697.1)	No	No	No	cytoskeleton
Os01t0332100-02	39.96	72.79	1.80151	0	39.96	157.65	3.87329	0	Similar to Invertase. [-]	-	Invertase_neut: Plant neutral invertase (PF04853.6)	No	No	No	chloroplast
Os02t0763200-01	26.81	37.14	1.37145	0	26.81	118.52	4.29773	0	Similar to Galactoside 2-alpha-L-fucosyltransferase (EC 2.4.1.69) (Xyloglucan alpha-(1,2)-fucosyltransferase) (AtFUT1). [-]	-	XG_FTase: Xyloglucan fucosyltransferase (PF03254.7)	No	No	No	nuclear
Os01t0745000-00	10.01	20.78	1.9782	0.0006	10.01	39.57	3.68483	0	- [-]	-	DUF1677: Protein of unknown function (DUF1677) (PF07911.7)	No	No	No	chloroplast
Os11t0661200-01	2.48	6.62	2.18966	0	2.48	11.07	3.46839	0	Conserved hypothetical protein. [-]	-	-	No	No	No	nuclear
Os03t0622500-02	3.73	8.33	1.97252	0	3.73	16.38	3.67442	0	Hypothetical gene. [-]	-	-	No	No	No	cytosol
Os04t0385900-01	13.68	27.61	1.94891	0	13.68	53.13	3.68733	0	Conserved hypothetical protein. [-]	gi|18422312|ref|NP_568623.1|, Desc:chaperone protein dnaJ-related [Arabidopsis thaliana], ID:0.590, Cov:0.134	-	No	Yes	No	chloroplast
Os03t0309000-01	22.24	39.79	1.75516	0	22.24	89.19	3.88081	0	Virulence factor, pectin lyase fold family protein. [-]	-	EB_dh: Ethylbenzene dehydrogenase (PF09459.4)	Yes	Yes	Yes	plasma membrane
Os04t0457800-01	41.55	58.98	1.40964	0	41.55	178.61	4.22115	0	Similar to SERK1 (Fragment). [-]	sp|Q9XIC7|SERK2_ARATH, Desc:Somatic embryogenesis receptor kinase 2 OS=Arabidopsis thaliana GN=SERK2 PE=1 SV=1, ID:0.792, Cov:0.780	LRRNT_2: Leucine rich repeat N-terminal domain (PF08263.6), LRR_4: Leucine Rich repeats (2 copies) (PF12799.1), Pkinase: Protein kinase domain (PF00069.19)	No	Yes	No	plasma membrane
Os08t0126300-03	171.3	286.38	1.6679	0	171.3	681.47	3.96094	0	Similar to cDNA clone:J023080G06, full insert sequence. [-]	sp|Q0J8A4|G3PC_ORYSJ, Desc:Glyceraldehyde-3-phosphate dehydrogenase, cytosolic OS=Oryza sativa subsp. japonica GN=GAPC PE=1 SV=1, ID:1.000, Cov:0.491	Gp_dh_C: Glyceraldehyde 3-phosphate dehydrogenase, C-terminal domain (PF02800.14)	No	No	No	cytosol
Os01t0604700-02	5.9	10.03	1.59855	0	5.9	26.8	4.02899	0	Similar to predicted protein. [-]	-	-	No	No	No	nuclear
Os02t0539500-01	3.93	8.14	1.85396	0	3.93	17.58	3.76876	0	VQ domain containing protein. [-]	-	VQ: VQ motif (PF05678.8)	No	No	No	nuclear
Os01t0747300-01	22.53	45.72	1.98555	0	22.53	84.07	3.61538	0	Similar to Plant-specific domain TIGR01615 family protein. [-]	-	-	No	No	No	nuclear
Os10t0533600-01	29.69	55.08	1.82731	0	29.69	114.81	3.77354	0	Similar to Mitogen-activated protein kinase homolog MMK2 (EC 2.7.1.37). [-]	-	Pkinase: Protein kinase domain (PF00069.19)	No	No	No	chloroplast
Os01t0834200-03	9.63	18.91	1.873	0	9.63	38.48	3.71402	0	Similar to T-cell immune regulator 1 transcript variant 3 (Fragment). [-]	-	V_ATPase_I: V-type ATPase 116kDa subunit family (PF01496.13)	No	No	No	cytosol
Os03t0153900-01	12.72	34.82	2.61079	0	12.72	39.82	2.97522	0	Aromatic-ring hydroxylase family protein. [-]	-	FAD_binding_3: FAD binding domain (PF01494.13)	No	No	No	chloroplast
Os09t0448200-02	17.73	33.71	1.85318	0	17.73	68.91	3.73251	0	Similar to High-affinity potassium transporter. [-]	-	K_trans: K+ potassium transporter (PF02705.10)	No	No	No	plasma membrane
Os05t0297900-01	7.21	15.75	2.04019	0	7.21	28.08	3.54202	0	Similar to Signal peptidase 18 subunit (Fragment). [-]	gi|15219044|ref|NP_175669.1|, Desc:signal peptidase, putative [Arabidopsis thaliana], ID:0.867, Cov:0.522	Peptidase_S24: Peptidase S24-like (PF00717.17)	No	No	No	E.R.
Os03t0315400-01	4.55	9.35	1.86486	0	4.55	19.62	3.71532	0	Similar to Typical P-type R2R3 Myb protein (Fragment). [-]	-	Myb_DNA-binding: Myb-like DNA-binding domain (PF00249.25)	No	No	No	nuclear
Os01t0834200-01	9.25	18.1	1.86341	0	9.25	36.95	3.70244	0	Similar to T-cell immune regulator 1 transcript variant 3 (Fragment). [-]	-	V_ATPase_I: V-type ATPase 116kDa subunit family (PF01496.13)	No	No	No	cytosol
Os05t0364300-01	29.35	58.49	1.96013	0	29.35	108.41	3.60494	0	Conserved hypothetical protein. [-]	-	-	No	No	No	cytosol
Os06t0731750-00	37.52	67.16	1.76947	0	37.52	145.03	3.79102	0	Hypothetical gene. [-]	-	-	Yes	Yes	Yes	extracellular
Os01t0566050-00	7	21.84	2.855	0	7	20.61	2.70125	0	Similar to ELF3 protein. [-]	-	-	No	No	No	nuclear
Os01t0834200-02	9.45	18.42	1.85837	0	9.45	37.64	3.69761	0	Similar to VHA-A1 (VACUOLAR PROTON ATPASE A 1); ATPase. [-]	-	V_ATPase_I: V-type ATPase 116kDa subunit family (PF01496.13)	No	No	No	cytosol
Os04t0616300-01	19.43	50	2.49633	0	19.43	61.5	3.05923	0	Similar to H0525G02.10 protein. [-]	gi|18398327|ref|NP_566341.1|, Desc:protein kinase family protein [Arabidopsis thaliana], ID:0.550, Cov:0.247	Malectin: Di-glucose binding within endoplasmic reticulum (PF11721.2), Pkinase: Protein kinase domain (PF00069.19)	Yes	Yes	Yes	vacuolar membrane
Os02t0579800-01	73.28	179.82	2.4343	0	73.28	230.48	3.11632	0	Similar to Fw2.2. [-]	-	PLAC8: PLAC8 family (PF04749.11)	No	No	No	chloroplast
Os11t0113300-01	12.37	23.89	1.86163	0	12.37	48.31	3.68811	0	Conserved hypothetical protein. [-]	-	-	Yes	Yes	Yes	mitochondria
Os11t0607200-01	18.31	34.72	1.84982	0	18.31	70.28	3.69135	0	Protein kinase, core domain containing protein. [-]	-	LRRNT_2: Leucine rich repeat N-terminal domain (PF08263.6), LRR_1: Leucine Rich Repeat (PF00560.27), Pkinase_Tyr: Protein tyrosine kinase (PF07714.1)	Yes	Yes	Yes	E.R.
Os05t0298200-01	7.85	13.67	1.65763	0	7.85	33.28	3.87345	0	Ankyrin repeat containing protein. [-]	gi|15229233|ref|NP_187064.1|, Desc:ankyrin repeat family protein [Arabidopsis thaliana], ID:0.500, Cov:0.627	Ank_2: Ankyrin repeats (3 copies) (PF12796.1)	No	No	No	cytosol
Os08t0278600-02	4.09	13.53	2.85462	0	4.09	12.58	2.66798	0	Complex 1 LYR protein family protein. [-]	gi|42571133|ref|NP_973640.1|, Desc:complex 1 family protein / LVR family protein [Arabidopsis thaliana], ID:0.634, Cov:0.427	Complex1_LYR: Complex 1 protein (LYR family) (PF05347.9)	No	No	No	mitochondria
Os05t0261700-02	1.28	3.88	2.14035	0	1.28	6.7	3.37719	0	Leucine-rich repeat, plant specific containing protein. [-]	sp|Q9SHI3|RLP2_ARATH, Desc:Receptor-like protein 2 OS=Arabidopsis thaliana GN=RLP2 PE=2 SV=1, ID:0.472, Cov:0.071	LRR_1: Leucine Rich Repeat (PF00560.27), Malectin: Di-glucose binding within endoplasmic reticulum (PF11721.2)	No	No	No	chloroplast
Os11t0210300-02	50.33	101.94	2.00545	0	50.33	179.15	3.50964	0	Similar to Alcohol dehydrogenase 1. [-]	-	ADH_N: Alcohol dehydrogenase GroES-like domain (PF08240.6)	No	No	Yes	cytosol
Os05t0244700-02	8.97	16.64	1.76931	0	8.97	36.31	3.74223	0	Aminotransferase, class IV family protein. [-]	sp|Q8L493|BCAL3_ARATH, Desc:Branched-chain-amino-acid aminotransferase-like protein 3, chloroplastic OS=Arabidopsis thaliana GN=At5g57850 PE=2 SV=1, ID:0.479, Cov:0.760	Aminotran_4: Aminotransferase class IV (PF01063.13)	No	No	No	cytosol
Os05t0244700-01	9	16.63	1.763	0	9	36.47	3.747	0	Aminotransferase, class IV family protein. [-]	sp|Q8L493|BCAL3_ARATH, Desc:Branched-chain-amino-acid aminotransferase-like protein 3, chloroplastic OS=Arabidopsis thaliana GN=At5g57850 PE=2 SV=1, ID:0.479, Cov:0.762	Aminotran_4: Aminotransferase class IV (PF01063.13)	No	No	No	cytosol
Os11t0227000-01	34.51	58.71	1.6815	0	34.51	134.89	3.82681	0	Hypothetical protein. [-]	-	-	No	No	No	nuclear
Os03t0818100-01	5.48	10.35	1.75154	0	5.48	23.34	3.75617	0	Histidine acid phosphatase family protein. [-]	-	His_Phos_2: Histidine phosphatase superfamily (branch 2) (PF00328.1)	Yes	Yes	Yes	vacuolar membrane
Os07t0683200-01	38.66	70.69	1.80761	0	38.66	145.68	3.69844	0	Similar to OsNAC6 protein. [-]	-	NAM: No apical meristem (NAM) protein (PF02365.9)	No	No	No	nuclear
Os08t0549000-00	182.65	396.82	2.16619	0	182.65	612.12	3.33852	0	Similar to MybHv5 (Fragment). [-]	sp|Q38851|MYB6_ARATH, Desc:Transcription repressor MYB6 OS=Arabidopsis thaliana GN=MYB6 PE=1 SV=1, ID:0.847, Cov:0.439	Myb_DNA-binding: Myb-like DNA-binding domain (PF00249.25)	No	No	No	nuclear
Os02t0730000-01	41.89	128.44	3.01795	0	41.89	105.44	2.4817	0	Similar to Mitochondrial aldehyde dehydrogenase. [-]	-	Aldedh: Aldehyde dehydrogenase family (PF00171.1)	No	Yes	No	chloroplast
Os06t0301100-01	18.15	27.72	1.49974	0.0006	18.15	75.56	3.99791	0	Similar to OSIGBa0124N08.6 protein. [-]	gi|18410685|ref|NP_567046.1|, Desc:unknown protein [Arabidopsis thaliana], ID:0.397, Cov:0.540	Tmemb_14: Transmembrane proteins 14C (PF03647.7)	No	Yes	No	chloroplast
Os02t0730000-02	62.18	189.87	3.02105	0	62.18	155.19	2.47214	0	Mitochondrial aldehyde dehydrogenase ALDH2a. [-]	-	Aldedh: Aldehyde dehydrogenase family (PF00171.1)	No	Yes	No	chloroplast
Os02t0437200-01	18.19	26.89	1.45336	0	18.19	76.5	4.03856	0	SNAP-34. [-]	-	-	No	No	No	nuclear
Os06t0542300-01	8.71	19.19	2.0793	0	8.71	32.05	3.40371	0	Heavy metal transport/detoxification protein domain containing protein. [-]	gi|15218813|ref|NP_174205.1|, Desc:copper-binding family protein [Arabidopsis thaliana], ID:0.473, Cov:0.179	HMA: Heavy-metal-associated domain (PF00403.20)	No	No	No	chloroplast
Os01t0971500-01	20.09	41.94	2.03604	0	20.09	71.54	3.43954	0	Similar to Cytochrome b5. [-]	-	Cyt-b5: Cytochrome b5-like Heme/Steroid binding domain (PF00173.22)	No	No	No	cytosol
Os05t0513400-01	8.72	16.89	1.84053	0	8.72	34.32	3.63374	0	Similar to non-imprinted in Prader-Willi/Angelman syndrome region protein 1. [-]	gi|42566372|ref|NP_192702.2|, Desc:unknown protein [Arabidopsis thaliana], ID:0.829, Cov:0.055	DUF803: Protein of unknown function (DUF803) (PF05653.8)	No	No	No	vacuolar membrane
Os09t0128400-02	30.5	72.29	2.32667	0	30.5	98.01	3.14317	0	Hypothetical conserved gene. [-]	-	-	No	No	No	-
Os11t0607200-02	22.59	41.4	1.79737	0	22.59	85.54	3.6685	0	Similar to Brassinosteroid insensitive1-associated receptor kinase 1. [-]	-	Pkinase_Tyr: Protein tyrosine kinase (PF07714.1)	No	No	No	cytosol
Os08t0416900-02	10.68	27.85	2.47003	0	10.68	33.92	2.98973	0	Conserved hypothetical protein. [-]	gi|15237199|ref|NP_197695.1|, Desc:CDF1 (CELL GROWTH DEFECT FACTOR 1) [Arabidopsis thaliana], ID:0.620, Cov:0.829	DUF3353: Protein of unknown function (DUF3353) (PF11833.2)	Yes	Yes	Yes	vacuolar membrane
Os04t0379600-01	9.56	16.94	1.69886	0	9.56	38.44	3.73485	0	Defence response, Rin4 domain containing protein. [-]	gi|18408633|ref|NP_566905.1|, Desc:nitrate-responsive NOI protein, putative [Arabidopsis thaliana], ID:0.488, Cov:0.067	AvrRpt-cleavage: Cleavage site for pathogenic type III effector avirulence factor Avr (PF05627.5)	No	No	No	nuclear
Os07t0604000-01	23.15	71.91	3.01905	0	23.15	57.29	2.41366	0	Similar to 6-phosphogluconolactonase-like protein. [-]	-	Glucosamine_iso: Glucosamine-6-phosphate isomerases/6-phosphogluconolactonase (PF01182.1)	No	No	No	cytosol
Os03t0329700-01	11.15	19.94	1.72346	0	11.15	43.81	3.68807	0	Similar to predicted protein. [-]	-	Pkinase_Tyr: Protein tyrosine kinase (PF07714.1)	No	Yes	No	plasma membrane
Os05t0468900-01	9.09	15.54	1.63925	0.0006	9.09	37.01	3.7671	0	Zinc finger, RING/FYVE/PHD-type domain containing protein. [-]	sp|Q9FL42|ATL69_ARATH, Desc:Putative RING-H2 finger protein ATL69 OS=Arabidopsis thaliana GN=ATL69 PE=3 SV=1, ID:0.568, Cov:0.120	zf-C3HC4: Zinc finger, C3HC4 type (RING finger) (PF00097.19)	No	No	No	chloroplast
Os01t0339900-01	15.48	26.15	1.64745	0	15.48	60.92	3.75728	0	Thioredoxin domain 2 containing protein. [-]	-	ERp29: Endoplasmic reticulum protein ERp29, C-terminal domain (PF07749.6), Thioredoxin: Thioredoxin (PF00085.14)	Yes	Yes	Yes	chloroplast
Os05t0569300-01	26.92	61.11	2.22457	0	26.92	87.6	3.17335	0	Similar to G-box binding factor 1. [-]	sp|Q99089|CPRF1_PETCR, Desc:Common plant regulatory factor 1 OS=Petroselinum crispum GN=CPRF1 PE=2 SV=1, ID:0.383, Cov:0.614	MFMR: G-box binding protein MFMR (PF07777.5), bZIP_1: bZIP transcription factor (PF00170.15)	No	No	No	nuclear
Os01t0949300-01	52.5	79.9	1.51215	0	52.5	206.82	3.88449	0	EF-Hand type domain containing protein. [-]	-	efhand: EF hand (PF00036.26)	No	No	No	chloroplast
Os01t0949300-02	48.05	72.62	1.50092	0	48.05	189.15	3.87666	0	EF-Hand type domain containing protein. [-]	-	efhand: EF hand (PF00036.26)	No	No	No	chloroplast
Os03t0132900-01	2.35	6.72	2.30448	0	2.35	9.27	3.06567	0	Similar to Chitinase (EC 3.2.1.14) (Fragment). [Cht11]	-	Glyco_hydro_19: Chitinase class I (PF00182.13)	No	Yes	No	chloroplast
Os02t0705300-01	2.85	6.85	2.03896	0	2.85	11.81	3.32727	0	Tubby-like protein 2. [-]	-	F-box: F-box domain (PF00646.27), Tub: Tub family (PF01167.12)	No	No	No	nuclear
Os10t0533701-00	35.29	61.44	1.72058	0	35.29	131.27	3.64481	0	Hypothetical gene. [-]	-	-	Yes	Yes	Yes	cytosol_nuclear
Os11t0171500-01	18.05	31.17	1.68871	0	18.05	69.04	3.67664	0	Similar to Calcium-dependent protein kinase SK5 (EC 2.7.1.-) (CDPK). [-]	-	Pkinase: Protein kinase domain (PF00069.19), efhand: EF hand (PF00036.26)	No	No	No	chloroplast
Os08t0103300-02	9.87	19.23	1.86109	0	9.87	37.03	3.49862	0	Similar to Tubby-like F-box protein 12. [-]	sp|Q69U54|TLP12_ORYSJ, Desc:Tubby-like F-box protein 12 OS=Oryza sativa subsp. japonica GN=TULP12 PE=2 SV=1, ID:0.796, Cov:0.786	Tub: Tub family (PF01167.12)	No	No	Yes	chloroplast
Os07t0446600-01	9.52	14.28	1.45247	0	9.52	40.07	3.90399	0	Hypothetical protein. [-]	-	DUF3317: Protein of unknown function (DUF3317) (PF11779.2)	No	No	No	nuclear
Os03t0784400-01	18.87	38.87	2.00654	0	18.87	65.56	3.34977	0	Protein of unknown function DUF1692 domain containing protein. [-]	-	COPIIcoated_ERV: Endoplasmic reticulum vesicle transporter (PF07970.6)	No	No	No	cytosol
Os06t0632200-02	9.67	17.08	1.69447	0	9.67	38.02	3.65698	0	Conserved hypothetical protein. [-]	-	-	No	No	No	cytosol
Os11t0210300-01	45.73	91.43	1.97796	0	45.73	156.38	3.36786	0	Alcohol dehydrogenase 1. [Adh1,Adh1/2]	-	ADH_N: Alcohol dehydrogenase GroES-like domain (PF08240.6), ADH_zinc_N: Zinc-binding dehydrogenase (PF00107.20)	No	No	Yes	cytosol
Os05t0336200-00	60.28	115.15	1.8954	0	60.28	210.09	3.44468	0	Similar to predicted protein. [-]	sp|Q8VZR7|PTR30_ARATH, Desc:Probable peptide/nitrate transporter At2g40460 OS=Arabidopsis thaliana GN=At2g40460 PE=2 SV=2, ID:0.726, Cov:0.835	-	No	No	No	chloroplast
Os07t0537500-01	15.36	42.04	2.63081	0	15.36	43.26	2.70538	0	Serine/threonine protein kinase-related domain containing protein. [-]	-	DUF26: Domain of unknown function DUF26 (PF01657.11), Pkinase: Protein kinase domain (PF00069.19)	Yes	Yes	Yes	chloroplast
Os01t0953600-02	3.58	6.05	1.5393	0.0006	3.58	16.36	3.79039	0	NADPH-dependent FMN reductase family protein. [-]	-	FMN_red: NADPH-dependent FMN reductase (PF03358.9)	No	No	No	chloroplast
Os02t0137000-01	2.4	4.6	1.64706	0	2.4	11.51	3.67941	0	WD40 repeat-like domain containing protein. [-]	-	-	No	No	No	nuclear
Os04t0614600-01	74.95	129.02	1.71192	0	74.95	272.92	3.60658	0	Similar to Viroid RNA-binding protein (Fragment). [-]	gi|18403295|ref|NP_566700.1|, Desc:POP2 (POLLEN-PISTIL INCOMPATIBILITY 2); 4-aminobutyrate transaminase/ 4-aminobutyrate:pyruvate transaminase [Arabidopsis thaliana], ID:0.771, Cov:0.716	Aminotran_3: Aminotransferase class-III (PF00202.15)	No	No	No	chloroplast
Os03t0275300-01	17.7	65.77	3.57059	0	17.7	31.65	1.74599	0	Hypothetical conserved gene. [-]	-	Ank: Ankyrin repeat (PF00023.24), Ank_2: Ankyrin repeats (3 copies) (PF12796.1)	No	No	No	nuclear
Os01t0712700-01	12.15	19.16	1.53308	0	12.15	48.74	3.78251	0	CMP/dCMP deaminase, zinc-binding domain containing protein. [-]	-	dCMP_cyt_deam_1: Cytidine and deoxycytidylate deaminase zinc-binding region (PF00383.1), dCMP_cyt_deam_2: Cytidine and deoxycytidylate deaminase zinc-binding region (PF08211.5)	No	No	No	cytosol
Os09t0128400-01	39.59	89.87	2.23873	0	39.59	123.88	3.07662	0	Conserved hypothetical protein. [-]	-	-	No	No	No	nuclear
Os05t0298900-01	8.47	16.77	1.87645	0.0006	8.47	31.56	3.43823	0	Conserved hypothetical protein. [-]	-	-	No	No	No	nuclear
Os01t0563000-06	19.68	50.4	2.48549	0	19.68	57.38	2.82302	0	Hypothetical conserved gene. [-]	-	-	No	No	No	nuclear
Os03t0139200-02	6.34	14.22	2.07357	0	6.34	22.66	3.22343	0	Cytochrome c region domain containing protein. [-]	-	DUF3527: Domain of unknown function (DUF3527) (PF12043.2)	No	No	No	nuclear
Os01t0604700-01	12.24	18.69	1.48716	0	12.24	49.44	3.80967	0	Conserved hypothetical protein. [-]	-	UPF0121: Uncharacterised protein family (UPF0121) (PF03661.7)	No	No	No	chloroplast
Os03t0161500-01	17.59	30.15	1.67563	0	17.59	66.22	3.61592	0	EGF domain containing protein. [-]	-	-	Yes	Yes	Yes	extracellular
Os01t0300600-01	3.61	8.48	2.0564	0	3.61	13.91	3.23427	0	Carbohydrate-binding-like fold domain containing protein. [-]	-	-	No	No	No	Golgi apparatus
Os02t0817500-02	7.3	15.21	1.95301	0	7.3	26.69	3.33614	0	Potassium channel, voltage-dependent, beta subunit, KCNAB-related domain containing protein. [-]	-	Aldo_ket_red: Aldo/keto reductase family (PF00248.15)	No	No	No	chloroplast
Os04t0380300-02	7.17	24.36	3.10404	0	7.17	16.85	2.18482	0	Non-protein coding transcript. [-]	-	-	No	No	No	-
Os04t0614600-02	78.62	134.22	1.69832	0	78.62	284.67	3.58792	0	Similar to OSIGBa0126B18.7 protein. [-]	gi|18403295|ref|NP_566700.1|, Desc:POP2 (POLLEN-PISTIL INCOMPATIBILITY 2); 4-aminobutyrate transaminase/ 4-aminobutyrate:pyruvate transaminase [Arabidopsis thaliana], ID:0.823, Cov:0.751	Aminotran_3: Aminotransferase class-III (PF00202.15)	No	No	No	chloroplast
Os02t0135200-00	3.76	9.1	2.12185	0	3.76	14.06	3.16387	0	Similar to Mitogen-activated protein kinase 13. [-]	-	Pkinase: Protein kinase domain (PF00069.19)	No	No	No	cytosol
Os02t0601300-01	79.81	116.7	1.4565	0	79.81	308.14	3.82552	0	Similar to Glyceraldehyde-3-phosphate dehydrogenase, cytosolic 3 (EC 1.2.1.12). [-]	-	Gp_dh_C: Glyceraldehyde 3-phosphate dehydrogenase, C-terminal domain (PF02800.14), Gp_dh_N: Glyceraldehyde 3-phosphate dehydrogenase, NAD binding domain (PF00044.18)	No	No	No	cytosol
Os01t0834200-04	10.63	19.27	1.74291	0	10.63	40.1	3.53396	0	Similar to VHA-A1 (VACUOLAR PROTON ATPASE A 1); ATPase. [-]	-	V_ATPase_I: V-type ATPase 116kDa subunit family (PF01496.13)	Yes	Yes	Yes	plasma membrane
Os05t0402700-01	43	60.11	1.38886	0	43	170.03	3.88705	0	Similar to Fructose-bisphosphate aldolase, cytoplasmic isozyme (EC 4.1.2.13). [-]	sp|P17784|ALF_ORYSJ, Desc:Fructose-bisphosphate aldolase cytoplasmic isozyme OS=Oryza sativa subsp. japonica GN=FBA PE=1 SV=2, ID:0.997, Cov:0.723	Glycolytic: Fructose-bisphosphate aldolase class-I (PF00274.13)	No	No	No	cytosol
Os01t0667550-00	45.32	88.55	1.93329	0	45.32	153.65	3.33873	0	Hypothetical gene. [-]	-	-	No	No	No	cytosol
Os02t0133100-01	9.62	18.19	1.80697	0	9.62	35.75	3.46045	0	Similar to Phosphatidylinositol transfer-like protein III. [-]	-	CRAL_TRIO: CRAL/TRIO domain (PF00650.14)	No	No	No	chloroplast
Os04t0655100-01	16	42.4	2.55294	0	16	45.12	2.71294	0	Non-protein coding transcript. [-]	-	-	No	No	No	-
Os02t0541300-00	256.39	495.73	1.92987	0	256.39	857.27	3.33451	0	Hypothetical conserved gene. [-]	-	-	No	No	No	cytosol
Os06t0210500-01	14.63	25.61	1.7025	0	14.63	54.63	3.55918	0	Similar to Mitochondrial phosphate transporter. [-]	-	Mito_carr: Mitochondrial carrier protein (PF00153.21)	No	No	No	cytosol
Os05t0125400-00	3.07	9.7	2.62899	0	3.07	9.71	2.63145	0	Similar to protein kinase APK1B. [-]	gi|15232294|ref|NP_188689.1|, Desc:protein kinase family protein [Arabidopsis thaliana], ID:0.679, Cov:0.618	Pkinase: Protein kinase domain (PF00069.19)	No	No	No	cytosol
Os05t0473500-02	20.5	33.66	1.61209	0	20.5	77.43	3.64791	0	Similar to protein binding protein. [-]	gi|15237198|ref|NP_200651.1|, Desc:ATEXO70B1 (exocyst subunit EXO70 family protein B1); protein binding [Arabidopsis thaliana], ID:0.483, Cov:0.753	Exo70: Exo70 exocyst complex subunit (PF03081.9)	No	No	No	cytosol
Os10t0502900-01	3.69	7.91	1.89979	0	3.69	14.75	3.35821	0	Cyclin-like F-box domain containing protein. [-]	-	F-box-like: F-box-like (PF12937.1)	No	No	No	cytosol
Os03t0784400-02	15.96	33.23	2.01828	0	15.96	53.84	3.23349	0	Similar to predicted protein. [-]	-	COPIIcoated_ERV: Endoplasmic reticulum vesicle transporter (PF07970.6)	No	No	No	cytosol
Os01t0332100-01	74.66	114.11	1.52141	0	74.66	281.14	3.72905	0	Similar to Neutral invertase-like protein (Fragment). [-]	-	Invertase_neut: Plant neutral invertase (PF04853.6)	No	Yes	No	chloroplast
Os03t0806900-01	37.17	63.31	1.68483	0	37.17	135.09	3.56537	0	Similar to Cytochrome-C reductase 14 kDa subunit (EC 1.10.2.2) (Fragment). [-]	-	UCR_14kD: Ubiquinol-cytochrome C reductase complex 14kD subunit (PF02271.10)	No	No	No	mitochondria
Os05t0168500-01	15.67	21.58	1.35453	0	15.67	63.85	3.89022	0	Nonaspanin (TM9SF) family protein. [-]	gi|240255797|ref|NP_193002.4|, Desc:unknown protein [Arabidopsis thaliana], ID:0.760, Cov:0.801	EMP70: Endomembrane protein 70 (PF02990.10)	Yes	Yes	Yes	plasma membrane
Os09t0394300-01	1.1	3.7	2.2381	0	1.1	5.3	3	0	Glycoside hydrolase, family 9 protein. [-]	-	Glyco_hydro_9: Glycosyl hydrolase family 9 (PF00759.1)	Yes	Yes	Yes	cytoskeleton
Os04t0647800-02	59.19	99.04	1.66207	0	59.19	214.07	3.57318	0	Similar to Glycerol kinase 2 (EC 2.7.1.30). [-]	gi|15220142|ref|NP_178161.1|, Desc:NHO1 (nonhost resistance to P. s. phaseolicola 1); carbohydrate kinase/ glycerol kinase [Arabidopsis thaliana], ID:0.729, Cov:0.739	FGGY_C: FGGY family of carbohydrate kinases, C-terminal domain (PF02782.10), FGGY_N: FGGY family of carbohydrate kinases, N-terminal domain (PF00370.15)	No	No	No	cytosol
Os03t0353400-01	99.72	197.04	1.96624	0	99.72	328.08	3.26728	0	Similar to Poly(A)-binding protein C-terminal interacting protein 6. [-]	-	-	No	No	Yes	chloroplast
Os07t0604000-02	30.79	91.45	2.90815	0	30.79	72.28	2.30513	0	Similar to 6-phosphogluconolactonase-like protein. [-]	-	Glucosamine_iso: Glucosamine-6-phosphate isomerases/6-phosphogluconolactonase (PF01182.1)	No	No	No	cytosol
Os01t0623500-01	14.22	26.34	1.79632	0	14.22	51	3.41656	0	ATPase, AAA-type, core domain containing protein. [-]	-	AAA: ATPase family associated with various cellular activities (AAA) (PF00004.23)	No	No	No	plasma membrane
Os06t0632200-01	9.2	15.85	1.65196	0	9.2	35.32	3.56078	0	Conserved hypothetical protein. [-]	-	-	No	No	No	cytosol
Os02t0806600-01	30.64	59.36	1.90771	0	30.64	103.47	3.30183	0	ENTH/VHS domain containing protein. [-]	-	ENTH: ENTH domain (PF01417.14)	No	No	No	nuclear
Os06t0147800-01	7.21	17.11	2.20585	0	7.21	23.53	2.98782	0	Similar to Mitogen-activated protein kinase kinase 2. [-]	-	Pkinase: Protein kinase domain (PF00069.19)	No	No	No	cytosol
Os03t0370000-01	70.71	129.58	1.82095	0	70.71	239.88	3.35909	0	Similar to Pyruvate dehydrogenase kinase isoform 1 (EC 2.7.1.99). [-]	-	BCDHK_Adom3: Mitochondrial branched-chain alpha-ketoacid dehydrogenase kinase (PF10436.3), HATPase_c: Histidine kinase-, DNA gyrase B-, and HSP90-like ATPase (PF02518.20)	No	No	No	cytosol
Os08t0344600-01	6.85	14.94	2.03057	0	6.85	23.72	3.14904	0	Similar to Triose phosphate/phosphate translocator, non-green plastid, chloroplast precursor (CTPT). [-]	sp|P52178|TPT2_BRAOB, Desc:Triose phosphate/phosphate translocator, non-green plastid, chloroplastic OS=Brassica oleracea var. botrytis GN=NGTPT PE=2 SV=1, ID:0.767, Cov:0.574	EamA: EamA-like transporter family (PF00892.14), TPT: Triose-phosphate Transporter family (PF03151.10)	No	No	No	chloroplast
Os11t0618700-01	5.46	8.49	1.46904	0.0006	5.46	22.97	3.71053	0	Hypothetical conserved gene. [-]	-	DUF594: Protein of unknown function, DUF594 (PF04578.7)	No	No	No	plasma membrane
Os02t0817500-01	7.25	14.8	1.91515	0	7.25	25.93	3.26424	0	Potassium channel, voltage-dependent, beta subunit, KCNAB-related domain containing protein. [-]	-	Aldo_ket_red: Aldo/keto reductase family (PF00248.15)	No	No	No	chloroplast
Os01t0776600-02	5.37	12.03	2.04553	0	5.37	18.96	3.13344	0	Similar to predicted protein. [-]	-	Metallophos: Calcineurin-like phosphoesterase (PF00149.22)	No	No	No	cytosol
Os02t0806600-02	27.06	50.38	1.83108	0	27.06	92.78	3.34212	0	Chitinase (Fragment). [-]	-	-	No	No	No	nuclear
Os08t0155100-01	6.37	13.04	1.90502	0	6.37	23.07	3.26594	0	PapD-like domain containing protein. [-]	sp|O82213|VAP31_ARATH, Desc:Vesicle-associated protein 3-1 OS=Arabidopsis thaliana GN=PVA31 PE=2 SV=1, ID:0.627, Cov:0.307	Motile_Sperm: MSP (Major sperm protein) domain (PF00635.20)	No	No	No	Golgi apparatus
Os01t0678000-00	0.36	1.59	1.90441	0.0006	0.36	3.44	3.26471	0	Conserved hypothetical protein. [-]	-	DUF2921: Protein of unknown function (DUF2921) (PF11145.2)	Yes	Yes	Yes	plasma membrane
Os04t0647800-01	64.51	106.83	1.64601	0	64.51	229.46	3.51794	0	Similar to Glycerol kinase 2 (EC 2.7.1.30). [-]	gi|15220142|ref|NP_178161.1|, Desc:NHO1 (nonhost resistance to P. s. phaseolicola 1); carbohydrate kinase/ glycerol kinase [Arabidopsis thaliana], ID:0.729, Cov:0.794	FGGY_C: FGGY family of carbohydrate kinases, C-terminal domain (PF02782.10), FGGY_N: FGGY family of carbohydrate kinases, N-terminal domain (PF00370.15)	No	No	No	cytosol
Os02t0203300-00	9.33	18.44	1.8819	0	9.33	32.89	3.28074	0	UDP-glucuronosyl/UDP-glucosyltransferase family protein. [-]	-	UDPGT: UDP-glucoronosyl and UDP-glucosyl transferase (PF00201.12)	No	No	No	chloroplast
Os02t0611800-01	131.31	176.1	1.33852	0	131.31	504.85	3.82322	0	Similar to Hydroxyanthranilate hydroxycinnamoyltransferase 3. [-]	-	Transferase: Transferase family (PF02458.9)	No	No	No	mitochondria
Os12t0586000-01	22.19	45.62	2.01035	0	22.19	72.08	3.15136	0	Similar to Disease resistance protein ADR1 (Activated disease resistance protein 1). [-]	gi|79326231|ref|NP_001031781.1|, Desc:ADR1-L1 (ADR1-like 1); ATP binding / protein binding [Arabidopsis thaliana], ID:0.513, Cov:0.923	LRR_1: Leucine Rich Repeat (PF00560.27), NB-ARC: NB-ARC domain (PF00931.16)	No	No	No	nuclear
Os07t0295800-01	4.36	7.27	1.54291	0.0006	4.36	18.39	3.61754	0	Similar to peptidase. [-]	-	Peptidase_M28: Peptidase family M28 (PF04389.1)	No	No	No	plasma membrane
Os01t0833700-01	11.54	28.18	2.32695	0	11.54	34.52	2.83254	0	Clathrin adaptor, mu subunit, C-terminal domain containing protein. [-]	-	Adap_comp_sub: Adaptor complexes medium subunit family (PF00928.15)	No	No	No	chloroplast
Os06t0731800-01	56.88	93.91	1.63977	0	56.88	202.7	3.51935	0	Clathrin light chain family protein. [-]	-	Clathrin_lg_ch: Clathrin light chain (PF01086.11)	No	No	No	nuclear
Os02t0614100-01	23.1	45.8	1.94191	0	23.1	76.5	3.21577	0	Protein of unknown function DUF250 domain containing protein. [-]	-	TPT: Triose-phosphate Transporter family (PF03151.10)	No	No	No	plasma membrane
Os02t0688500-01	6.52	13.2	1.8883	0	6.52	23.58	3.26862	0	Glycosyltransferase, ALG6/ALG8 domain containing protein. [-]	-	Alg6_Alg8: ALG6, ALG8 glycosyltransferase family (PF03155.9)	No	Yes	No	plasma membrane
Os08t0124500-01	2.74	6.07	1.89037	0	2.74	11.19	3.25936	0	Similar to Resistance protein candidate (Fragment). [-]	sp|Q9LFH9|LRK81_ARATH, Desc:L-type lectin-domain containing receptor kinase VIII.1 OS=Arabidopsis thaliana GN=LECRK81 PE=1 SV=1, ID:0.494, Cov:0.379	Lectin_legB: Legume lectin domain (PF00139.13), Pkinase: Protein kinase domain (PF00069.19)	Yes	Yes	Yes	plasma membrane
Os02t0655600-01	11.45	28.55	2.37349	0	11.45	33.56	2.7759	0	Protein of unknown function DUF676, hydrolase-like domain containing protein. [-]	-	DUF676: Putative serine esterase (DUF676) (PF05057.8)	No	No	No	cytosol
Os01t0821700-01	6.54	12.91	1.84483	0	6.54	23.9	3.30239	0	Similar to Chitin-binding lectin 1 precursor (PL-I). [-]	-	Tmemb_14: Transmembrane proteins 14C (PF03647.7)	No	Yes	No	chloroplast
Os04t0122000-02	3.73	9.79	2.28118	0	3.73	12.51	2.85624	0	Leucine-rich repeat, N-terminal domain containing protein. [-]	sp|Q9SGP2|HSL1_ARATH, Desc:Receptor-like protein kinase HSL1 OS=Arabidopsis thaliana GN=HSL1 PE=2 SV=1, ID:0.667, Cov:0.010	LRRNT_2: Leucine rich repeat N-terminal domain (PF08263.6), LRR_1: Leucine Rich Repeat (PF00560.27), LRR_4: Leucine Rich repeats (2 copies) (PF12799.1)	No	Yes	No	chloroplast
Os10t0563200-01	12.57	23.18	1.78187	0	12.57	44.52	3.35446	0	Armadillo-like helical domain containing protein. [-]	-	Arm: Armadillo/beta-catenin-like repeat (PF00514.17)	No	No	No	chloroplast
Os07t0687900-01	10.48	21.39	1.95035	0	10.48	35.55	3.1838	0	WSI76 protein induced by water stress. [-]	-	Glyco_transf_8: Glycosyl transferase family 8 (PF01501.14)	No	No	No	cytosol
Os12t0235800-01	13.12	25.78	1.8966	0	13.12	44.69	3.23584	0	Similar to Argininosuccinate synthase (Fragment). [-]	sp|Q9SZX3|ASSY_ARATH, Desc:Argininosuccinate synthase, chloroplastic OS=Arabidopsis thaliana GN=At4g24830 PE=2 SV=3, ID:0.799, Cov:0.766	Arginosuc_synth: Arginosuccinate synthase (PF00764.13)	No	No	No	chloroplast
Os01t0884400-01	1.58	4.89	2.28295	0	1.58	6.35	2.84884	0	Armadillo-like helical domain containing protein. [-]	-	Arm: Armadillo/beta-catenin-like repeat (PF00514.17), KAP: Kinesin-associated protein (KAP) (PF05804.6), U-box: U-box domain (PF04564.9)	No	No	No	cytosol
Os01t0813400-01	107.01	151.05	1.40774	0	107.01	401.15	3.72327	0	Similar to ADP-ribosylation factor 1. [-]	-	Arf: ADP-ribosylation factor family (PF00025.15)	No	No	No	mitochondria
Os04t0547900-01	7.29	17.9	2.27986	0	7.29	22.61	2.84801	0	Anti-sense to fibroblast growth factor protein GFG family protein. [-]	sp|Q8L7W2|NUDT8_ARATH, Desc:Nudix hydrolase 8 OS=Arabidopsis thaliana GN=NUDT8 PE=2 SV=2, ID:0.628, Cov:0.488	NUDIX: NUDIX domain (PF00293.1)	No	No	No	cytosol
Os02t0203200-01	9.19	18.49	1.91266	0	9.19	31.74	3.21295	0	Conserved hypothetical protein. [-]	-	-	No	Yes	No	chloroplast
Os07t0114000-01	16.27	31.52	1.88303	0	16.27	54.99	3.24204	0	Similar to Protein phosphatase 2C-like. [-]	-	PP2C: Protein phosphatase 2C (PF00481.15)	No	No	No	chloroplast
Os09t0448200-01	23.35	42.03	1.76715	0	23.35	80.75	3.35729	0	Potassium uptake protein, kup domain containing protein. [OsHAK17]	-	K_trans: K+ potassium transporter (PF02705.10)	No	No	No	plasma membrane
Os07t0540100-01	4.59	9.12	1.81038	0	4.59	17.52	3.31306	0	Serine/threonine protein kinase-related domain containing protein. [-]	-	DUF26: Domain of unknown function DUF26 (PF01657.11), Pkinase_Tyr: Protein tyrosine kinase (PF07714.1)	Yes	Yes	Yes	plasma membrane
Os02t0209100-01	13.98	28.58	1.97463	0	13.98	46.09	3.14352	0	Similar to Coatomer beta' subunit (Beta'-coat protein) (Beta'-COP) (p102). [-]	-	Coatomer_WDAD: Coatomer WD associated region (PF04053.8)	No	No	No	cytosol
Os12t0605800-03	35.62	92.38	2.54997	0	35.62	92.86	2.56308	0	Similar to Methylcrotonoyl-CoA carboxylase subunit alpha, mitochondrial. [-]	sp|Q2QMG2|MCCA_ORYSJ, Desc:Methylcrotonoyl-CoA carboxylase subunit alpha, mitochondrial OS=Oryza sativa subsp. japonica GN=MCCA PE=2 SV=2, ID:0.895, Cov:0.844	Biotin_carb_C: Biotin carboxylase C-terminal domain (PF02785.13), Biotin_lipoyl: Biotin-requiring enzyme (PF00364.16), CPSase_L_D2: Carbamoyl-phosphate synthase L chain, ATP binding domain (PF02786.11)	No	No	No	cytosol
Os03t0321500-01	3.55	7.49	1.86593	0	3.55	13.77	3.24615	0	Protein of unknown function DUF632 domain containing protein. [-]	-	DUF630: Protein of unknown function (DUF630) (PF04783.6), DUF632: Protein of unknown function (DUF632) (PF04782.6)	No	No	No	nuclear
Os03t0171600-03	28.28	38.1	1.33538	0	28.28	109.57	3.7763	0	Similar to kelch motif family protein. [-]	-	Kelch_1: Kelch motif (PF01344.19)	No	No	No	chloroplast
Os04t0452000-01	15.68	29.48	1.82734	0	15.68	53.76	3.28297	0	Similar to H0815C01.7 protein. [-]	sp|Q7XQU7|P2C41_ORYSJ, Desc:Probable protein phosphatase 2C 41 OS=Oryza sativa subsp. japonica GN=Os04g0452000 PE=2 SV=2, ID:0.947, Cov:0.508	PP2C: Protein phosphatase 2C (PF00481.15)	No	No	No	chloroplast
Os02t0170500-01	28.22	61.18	2.12799	0	28.22	86.14	2.9822	0	Histone-fold domain containing protein. [CBF-C,NF-YC,OsHAP5A,NF-YC]	-	CBFD_NFYB_HMF: Histone-like transcription factor (CBF/NF-Y) and archaeal histone (PF00808.17)	No	No	No	nuclear
Os12t0573200-01	35.25	61.23	1.71669	0	35.25	121.98	3.39255	0	GRAS transcription factor domain containing protein. [-]	sp|O80933|SCL9_ARATH, Desc:Scarecrow-like protein 9 OS=Arabidopsis thaliana GN=SCL9 PE=2 SV=1, ID:0.480, Cov:0.545	GRAS: GRAS family transcription factor (PF03514.8)	No	No	No	cytosol
Os03t0171600-02	29.68	40.03	1.33735	0	29.68	114.69	3.77086	0	Kelch-type beta propeller domain containing protein. [-]	-	Kelch_1: Kelch motif (PF01344.19)	No	No	No	chloroplast
Os01t0971550-00	19.72	39.54	1.95656	0	19.72	64.28	3.15058	0	Non-protein coding gene. [-]	-	-	No	No	No	-
Os03t0274000-02	61.44	106.02	1.71397	0	61.44	210.86	3.39302	0	Similar to oxysterol-binding protein. [-]	-	Oxysterol_BP: Oxysterol-binding protein (PF01237.12)	No	No	No	nuclear
Os08t0248900-01	8.02	14.5	1.7184	0.0006	8.02	29.49	3.38027	0	Similar to ADP-ribosylation factor 3. [-]	gi|145329611|ref|NP_001077955.1|, Desc:ARF3 (ADP-RIBOSYLATION FACTOR 3); protein binding [Arabidopsis thaliana], ID:0.929, Cov:0.359	Arf: ADP-ribosylation factor family (PF00025.15)	No	No	No	chloroplast
Os06t0267400-00	1.25	5.42	2.85333	0	1.25	4.04	2.24	0	Similar to Cytochrome P450. [-]	sp|C0SJS4|C71AJ_APIGR, Desc:Psoralen synthase (Fragment) OS=Apium graveolens GN=CYP71AJ2 PE=1 SV=1, ID:0.471, Cov:0.259	p450: Cytochrome P450 (PF00067.16)	Yes	Yes	Yes	chloroplast
Os01t0214800-01	34.76	46.71	1.33417	0	34.76	133.28	3.75503	0	Lipase, GDSL domain containing protein. [-]	-	Lipase_GDSL: GDSL-like Lipase/Acylhydrolase (PF00657.1)	Yes	Yes	Yes	chloroplast
Os04t0583266-00	174.44	463.09	2.64529	0	174.44	427.48	2.44232	0	Hypothetical gene. [-]	gi|15241248|ref|NP_200466.1|, Desc:OXS3 (OXIDATIVE STRESS 3) [Arabidopsis thaliana], ID:0.585, Cov:0.180	-	No	No	No	cytosol
Os04t0122000-01	3.6	9.43	2.26739	0	3.6	11.97	2.81957	0	Leucine-rich repeat, N-terminal domain containing protein. [-]	sp|Q9SGP2|HSL1_ARATH, Desc:Receptor-like protein kinase HSL1 OS=Arabidopsis thaliana GN=HSL1 PE=2 SV=1, ID:0.667, Cov:0.010	LRRNT_2: Leucine rich repeat N-terminal domain (PF08263.6), LRR_1: Leucine Rich Repeat (PF00560.27), LRR_4: Leucine Rich repeats (2 copies) (PF12799.1)	No	Yes	No	chloroplast
Os06t0659500-01	13.52	29.24	2.08264	0	13.52	42.55	2.99931	0	Similar to Glutaredoxin. [-]	-	Glutaredoxin: Glutaredoxin (PF00462.18)	No	No	No	cytosol
Os05t0491200-01	55.23	180.72	3.23173	0	55.23	102.83	1.84652	0	Similar to SNF1 kinase complex anchoring protein (Fragment). [-]	gi|145323627|ref|NP_001031918.2|, Desc:5'-AMP-activated protein kinase beta-2 subunit, putative [Arabidopsis thaliana], ID:0.588, Cov:0.449	AMPKBI: 5'-AMP-activated protein kinase beta subunit, interation domain (PF04739.9)	No	No	No	cytosol
Os01t0541800-01	13.77	27.86	1.95396	0	13.77	45.14	3.1239	0	MtN3 and saliva related transmembrane protein family protein. [-]	-	MtN3_slv: MtN3/saliva family (PF03083.10)	No	No	No	extracellular
Os05t0301500-03	10.61	20.29	1.83376	0	10.61	36.64	3.24203	0	Similar to dolichyl-diphosphooligosaccharide--protein glycosyltransferase 67 kDasubunit. [-]	gi|15223039|ref|NP_177766.1|, Desc:ribophorin I family protein [Arabidopsis thaliana], ID:0.611, Cov:0.713	Ribophorin_I: Ribophorin I (PF04597.8)	No	No	No	Golgi apparatus
Os02t0240300-01	455.57	1181.47	2.5899	0	455.57	1133.72	2.48531	0	Similar to Class III peroxidase GvPx2b (Fragment). [-]	-	peroxidase: Peroxidase (PF00141.17)	Yes	Yes	Yes	chloroplast
Os03t0353400-02	77.36	148.36	1.90607	0	77.36	247.33	3.16909	0	Similar to Early response to dehydration 15-like protein. [-]	-	-	No	No	Yes	mitochondria
Os05t0491200-02	59.03	192.72	3.22705	0	59.03	109.59	1.84225	0	Similar to SNF1 kinase complex anchoring protein (Fragment). [-]	gi|145323627|ref|NP_001031918.2|, Desc:5'-AMP-activated protein kinase beta-2 subunit, putative [Arabidopsis thaliana], ID:0.588, Cov:0.480	AMPKBI: 5'-AMP-activated protein kinase beta subunit, interation domain (PF04739.9)	No	No	No	cytosol
Os02t0653850-00	22.16	35.73	1.58592	0	22.16	79.57	3.47884	0	Hypothetical gene. [-]	-	-	No	No	No	nuclear
Os01t0276100-01	34.18	54.4	1.57476	0	34.18	121.73	3.48863	0	Similar to 3-isopropylmalate dehydrogenase, chloroplast precursor (EC 1.1.1.85) (Beta-IPM dehydrogenase) (IMDH) (3-IPM-DH). [-]	-	Iso_dh: Isocitrate/isopropylmalate dehydrogenase (PF00180.14)	No	Yes	No	cytosol
Os01t0865100-02	19.5	34.88	1.75024	0	19.5	66.83	3.30878	0	Similar to Uricase. [-]	-	Uricase: Uricase (PF01014.1)	No	No	No	cytosol
Os04t0458300-01	11.53	21.98	1.834	0	11.53	39.36	3.22107	0	Similar to Non-cell-autonomous protein pathway2. [-]	gi|15242223|ref|NP_197018.1|, Desc:aldose 1-epimerase family protein [Arabidopsis thaliana], ID:0.499, Cov:0.779	Aldose_epim: Aldose 1-epimerase (PF01263.1)	Yes	Yes	Yes	extracellular
Os01t0653800-03	9.36	19.52	1.98069	0	9.36	30.75	3.06467	0	Similar to Peptidase S8 and S53, subtilisin, kexin, sedolisin; WD40-like. [-]	-	-	No	No	No	chloroplast
Os11t0701700-02	8	17.41	2.04556	0	8	25.94	2.99333	0	Hypothetical gene. [-]	-	-	No	No	No	chloroplast
Os07t0678600-03	19.48	40.93	2.04736	0	19.48	60.26	2.99121	0	Similar to cDNA clone:J023141O10, full insert sequence. [-]	-	NAF: NAF domain (PF03822.8), Pkinase: Protein kinase domain (PF00069.19)	No	No	No	chloroplast
Os04t0583200-01	163.27	434.46	2.65088	0	163.27	390.55	2.38358	0	Conserved hypothetical protein. [-]	gi|15241248|ref|NP_200466.1|, Desc:OXS3 (OXIDATIVE STRESS 3) [Arabidopsis thaliana], ID:0.625, Cov:0.125	-	No	No	No	nuclear
Os07t0682800-01	16.77	24.45	1.43219	0	16.77	62.95	3.59876	0	Similar to Apyrase-like protein. [-]	-	GDA1_CD39: GDA1/CD39 (nucleoside phosphatase) family (PF01150.11)	No	Yes	No	chloroplast
Os04t0458300-02	11.92	22.51	1.81966	0	11.92	40.45	3.2082	0	Similar to Non-cell-autonomous protein pathway2. [-]	gi|15242223|ref|NP_197018.1|, Desc:aldose 1-epimerase family protein [Arabidopsis thaliana], ID:0.499, Cov:0.806	Aldose_epim: Aldose 1-epimerase (PF01263.1)	Yes	Yes	Yes	extracellular
Os05t0519800-01	1.45	4.6	2.28571	0.0006	1.45	5.71	2.73878	0	Integrase, N-terminal zinc-binding domain-like domain containing protein. [-]	sp|O82314|U082_ARATH, Desc:UPF0082 protein At2g25830 OS=Arabidopsis thaliana GN=At2g25830 PE=2 SV=2, ID:0.674, Cov:0.658	DUF28: Domain of unknown function DUF28 (PF01709.14)	No	Yes	No	chloroplast
Os04t0498200-01	19.56	33.01	1.65418	0.0006	19.56	68.01	3.35652	0	Similar to Cytochrome c oxidase subunit 6b. [-]	gi|18424030|ref|NP_568867.1|, Desc:cytochrome c oxidase subunit 6b, putative [Arabidopsis thaliana], ID:0.827, Cov:0.387	COX6B: Cytochrome oxidase c subunit VIb (PF02297.11)	No	Yes	No	chloroplast
Os11t0170300-01	8.49	16.8	1.87566	0	8.49	28.71	3.13066	0	Similar to CBS domain containing protein. [-]	-	CBS: CBS domain (PF00571.22), PB1: PB1 domain (PF00564.18)	No	No	No	mitochondria
Os01t0292900-02	28.01	50.81	1.78594	0	28.01	92.36	3.2182	0	Similar to Squamosa-promoter binding-like protein 2. [-]	-	SBP: SBP domain (PF03110.8)	No	No	No	nuclear
Os03t0231300-01	27.29	57.28	2.06009	0	27.29	82.18	2.94026	0	Conserved hypothetical protein. [-]	-	-	No	Yes	No	nuclear
Os03t0113100-01	2.29	6.85	2.38602	0	2.29	7.58	2.6079	0	Similar to Thymidine kinase. [-]	-	TK: Thymidine kinase (PF00265.12)	No	Yes	No	chloroplast
Os02t0705300-02	1.83	4.51	1.947	0	1.83	7.61	3.0424	0	Similar to cDNA clone:J013000H10, full insert sequence. [-]	-	F-box: F-box domain (PF00646.27)	No	No	No	chloroplast
Os04t0449950-00	50.98	102.75	1.99596	0	50.98	154.57	2.99288	0	Non-protein coding gene. [-]	gi|15222783|ref|NP_175383.1|, Desc:ATRBP47A (Arabidopsis thaliana RNA-binding protein 47a); RNA binding, ID:0.683, Cov:0.706	-	No	No	No	-
Os03t0171600-01	29.56	39.06	1.31086	0	29.56	111.39	3.67768	0	Kelch-type beta propeller domain containing protein. [-]	-	Kelch_1: Kelch motif (PF01344.19)	No	No	No	chloroplast
Os04t0542800-01	12.87	21.1	1.59337	0	12.87	46.09	3.3951	0	Similar to Iron-phytosiderophore transporter protein yellow stripe 1. [OsYSL16]	sp|Q7XN54|YSL16_ORYSJ, Desc:Probable metal-nicotianamine transporter YSL16 OS=Oryza sativa subsp. japonica GN=YSL16 PE=2 SV=2, ID:0.890, Cov:0.820	OPT: OPT oligopeptide transporter protein (PF03169.9)	No	No	No	chloroplast
Os01t0667600-01	45.2	83.52	1.82944	0	45.2	144.94	3.15887	0	Similar to GTP-binding protein. [-]	-	Ras: Ras family (PF00071.16)	No	No	No	cytosol
Os05t0311000-02	10.46	19.94	1.82723	0	10.46	35.21	3.15969	0	Similar to delta-COP. [-]	sp|Q0DJ99|COPD2_ORYSJ, Desc:Coatomer subunit delta-2 OS=Oryza sativa subsp. japonica GN=Os05g0311000 PE=2 SV=1, ID:0.901, Cov:0.830	Adap_comp_sub: Adaptor complexes medium subunit family (PF00928.15)	No	No	No	nuclear
Os04t0609600-01	15.49	30.77	1.92662	0	15.49	49.37	3.05458	0	Similar to Protein phosphatase type 2C. [-]	sp|Q0JAA0|P2C44_ORYSJ, Desc:Probable protein phosphatase 2C 44 OS=Oryza sativa subsp. japonica GN=Os04g0609600 PE=2 SV=1, ID:0.928, Cov:0.608	PP2C: Protein phosphatase 2C (PF00481.15)	No	No	No	chloroplast
Os03t0139200-01	6.82	14.06	1.92583	0	6.82	22.88	3.05371	0	Cytochrome c region domain containing protein. [-]	-	DUF3527: Domain of unknown function (DUF3527) (PF12043.2)	No	No	No	nuclear
Os01t0530650-01	8.88	21.05	2.23178	0	8.88	26.14	2.74696	0	Non-protein coding transcript. [-]	-	-	No	No	No	-
Os05t0554000-01	2.27	4.86	1.79205	0	2.27	9.42	3.18654	0	MATE family transporter related protein domain containing protein. [-]	gi|15218070|ref|NP_172969.1|, Desc:MATE efflux family protein [Arabidopsis thaliana], ID:0.587, Cov:0.093	-	No	Yes	No	cytosol
Os04t0486950-01	486.59	953.42	1.95742	0	486.59	1470	3.01688	0	Similar to Malate synthase. [-]	sp|P49081|MASY_MAIZE, Desc:Malate synthase, glyoxysomal OS=Zea mays GN=LIP PE=2 SV=1, ID:0.813, Cov:0.826	Malate_synthase: Malate synthase (PF01274.16)	No	No	No	peroxisome
Os01t0292900-01	30.07	54.4	1.78307	0	30.07	98.1	3.18957	0	Similar to Squamosa-promoter binding-like protein 2. [OsSPL1]	-	SBP: SBP domain (PF03110.8)	No	No	No	nuclear
Os01t0103600-02	9.43	19.3	1.94631	0	9.43	30.54	3.02397	0	Emopamil-binding family protein. [-]	-	EBP: Emopamil binding protein (PF05241.6)	No	No	No	chloroplast
Os07t0680000-01	6.49	12.93	1.85981	0	6.49	22.26	3.10547	0	Similar to Vacuolar sorting receptor 1 precursor (AtVSR1) (Epidermal growth factor receptor-like protein 1) (AtELP1) (AtELP) (BP80-like protein b) (AtBP80b) (Spot 3 protein). [-]	-	PA: PA domain (PF02225.16), cEGF: Complement Clr-like EGF-like (PF12662.1)	Yes	Yes	Yes	plasma membrane
Os10t0169800-01	3.23	9.13	2.3948	0	3.23	9.87	2.56974	0	Alpha/beta hydrolase fold-1 domain containing protein. [-]	-	Abhydrolase_6: Alpha/beta hydrolase family (PF12697.1)	No	No	No	chloroplast
Os02t0621700-01	36.96	57.89	1.55137	0	36.96	128.47	3.4107	0	Similar to Succinyl-CoA ligase [GDP-forming] beta-chain, mitochondrial precursor (EC 6.2.1.4) (Succinyl-CoA synthetase, beta chain) (SCS-beta). [-]	-	ATP-grasp_2: ATP-grasp domain (PF08442.4), Ligase_CoA: CoA-ligase (PF00549.13)	No	No	No	mitochondria
Os07t0678600-02	19.12	38.56	1.9662	0	19.12	59.2	2.99205	0	Similar to cDNA clone:J023141O10, full insert sequence. [-]	-	NAF: NAF domain (PF03822.8), Pkinase: Protein kinase domain (PF00069.19)	No	No	No	chloroplast
Os04t0103351-00	32.37	61.49	1.87264	0	32.37	101.52	3.07222	0	Non-protein coding gene. [-]	gi|18398108|ref|NP_566326.1|, Desc:rhomboid protein-related [Arabidopsis thaliana], ID:0.477, Cov:0.668	-	No	No	No	-
Os01t0176000-01	5	13.17	2.36167	0	5	14.48	2.58	0	UDP-glucuronosyl/UDP-glucosyltransferase family protein. [-]	-	UDPGT: UDP-glucoronosyl and UDP-glucosyl transferase (PF00201.12)	No	No	No	chloroplast
Os07t0663800-01	278.64	691.6	2.47676	0	278.64	687.74	2.46295	0	Short-chain dehydrogenase/reductase SDR domain containing protein. [-]	-	adh_short: short chain dehydrogenase (PF00106.19)	No	No	No	cytosol
Os10t0109300-01	176.07	365.25	2.06839	0	176.07	507.26	2.87039	0	Similar to Peroxidase (EC 1.11.1.7). [-]	-	peroxidase: Peroxidase (PF00141.17)	Yes	Yes	Yes	extracellular
Os01t0644000-02	48.81	98.61	1.9998	0	48.81	144.94	2.92993	0	Twin-arginine translocation pathway signal domain containing protein. [-]	-	-	No	Yes	No	chloroplast
Os01t0644000-01	49.69	99.77	1.98797	0	49.69	148.03	2.94003	0	Twin-arginine translocation pathway signal domain containing protein. [-]	-	-	No	Yes	No	chloroplast
Os09t0334500-01	46.55	78.83	1.67886	0	46.55	153.39	3.2469	0	WRKY transcription factor 74. [-]	-	WRKY: WRKY DNA -binding domain (PF03106.9)	No	No	No	nuclear
Os04t0449900-01	113.64	201.34	1.765	0	113.64	361.27	3.16007	0	Similar to RNA Binding Protein 47. [-]	gi|15222783|ref|NP_175383.1|, Desc:ATRBP47A (Arabidopsis thaliana RNA-binding protein 47a); RNA binding, ID:0.634, Cov:0.532	RRM_1: RNA recognition motif. (a.k.a. RRM, RBD, or RNP domain) (PF00076.16)	No	No	No	chloroplast
Os06t0152400-01	2.31	6.94	2.39879	0	2.31	7.36	2.52568	0	Similar to Hexaprenyldihydroxybenzoate methyltransferase, mitochondrial precursor (EC 2.1.1.114) (Dihydroxyhexaprenylbenzoate methyltransferase) (3,4- dihydroxy-5-hexaprenylbenzoate methyltransferase) (DHHB methyltransferase) (DHHB-MT) (DHHB-MTase). [-]	sp|O49354|COQ3_ARATH, Desc:Hexaprenyldihydroxybenzoate methyltransferase, mitochondrial OS=Arabidopsis thaliana GN=COQ3 PE=2 SV=2, ID:0.596, Cov:0.092	Methyltransf_18: Methyltransferase domain (PF12847.1)	No	No	No	mitochondria
Os12t0209901-01	5.76	11.54	1.85503	0	5.76	19.74	3.06805	0	Similar to NB-ARC domain containing protein, expressed. [-]	sp|Q9C8K0|DRL5_ARATH, Desc:Probable disease resistance protein At1g51480 OS=Arabidopsis thaliana GN=At1g51480 PE=2 SV=2, ID:0.322, Cov:0.554	NB-ARC: NB-ARC domain (PF00931.16)	No	No	No	mitochondria
Os06t0701300-03	10.71	20.43	1.83006	0	10.71	35.2	3.09137	0	Similar to ABC1 family protein. [-]	-	ABC1: ABC1 family (PF03109.10)	No	No	No	mitochondria
Os04t0667600-01	46.05	82.46	1.77386	0	46.05	147.03	3.14623	0	Heavy metal transport/detoxification protein domain containing protein. [-]	gi|79316252|ref|NP_001030928.1|, Desc:heavy-metal-associated domain-containing protein [Arabidopsis thaliana], ID:0.477, Cov:0.173	-	No	No	No	cytosol
Os10t0575000-01	35.03	52.24	1.47766	0	35.03	123	3.44158	0	Similar to Transcription factor MYC7E (Fragment). [-]	-	HLH: Helix-loop-helix DNA-binding domain (PF00010.20)	No	No	No	nuclear
Os05t0191500-01	11.13	38.01	3.21599	0	11.13	19.66	1.70322	0	Similar to stem 28 kDa glycoprotein. [-]	sp|P15490|VSPA_SOYBN, Desc:Stem 28 kDa glycoprotein OS=Glycine max GN=VSPA PE=2 SV=1, ID:0.440, Cov:0.608	Acid_phosphat_B: HAD superfamily, subfamily IIIB (Acid phosphatase) (PF03767.8)	Yes	Yes	Yes	cytosol
Os02t0637700-02	8.18	13.96	1.62963	0.0006	8.18	29.18	3.28758	0	Similar to Alcohol dehydrogenase 1. [-]	-	-	No	No	No	chloroplast
Os06t0474800-02	0.18	1.35	1.99153	0.0006	0.18	2.45	2.92373	0	Similar to 3Fe-4S ferredoxin. [-]	sp|A9IGC5|DNAJ_BORPD, Desc:Chaperone protein dnaJ OS=Bordetella petrii (strain ATCC BAA-461 / DSM 12804 / CCUG 43448) GN=dnaJ PE=3 SV=1, ID:0.618, Cov:0.046	DnaJ: DnaJ domain (PF00226.25)	No	No	No	mitochondria
Os01t0865100-01	35.01	61.16	1.72619	0	35.01	113.83	3.18884	0	Similar to Uricase (Fragment). [-]	-	Uricase: Uricase (PF01014.1)	No	No	No	peroxisome
Os02t0637700-01	9.84	16.61	1.62454	0	9.84	34.65	3.28875	0	Similar to Alcohol dehydrogenase-like protein. [-]	-	ADH_N: Alcohol dehydrogenase GroES-like domain (PF08240.6), ADH_zinc_N: Zinc-binding dehydrogenase (PF00107.20)	No	Yes	No	chloroplast
Os07t0170100-01	48.11	72.63	1.49929	0	48.11	166.56	3.41193	0	Similar to Branched chain alpha-keto acid dehydrogenase E1 beta subunit. [-]	-	Transket_pyr: Transketolase, pyrimidine binding domain (PF02779.18), Transketolase_C: Transketolase, C-terminal domain (PF02780.14)	No	No	No	chloroplast
Os02t0718900-02	120.53	187.56	1.55155	0	120.53	406.51	3.35316	0	ADP,ATP carrier protein, mitochondrial precursor (ADP/ATP translocase) (Adenine nucleotide translocator) (ANT). [-]	-	Mito_carr: Mitochondrial carrier protein (PF00153.21)	No	No	No	mitochondria
Os06t0347966-01	21.93	37.96	1.69908	0	21.93	72.45	3.20323	0	Hypothetical gene. [-]	-	-	No	Yes	No	chloroplast
Os03t0765400-02	51.62	132.48	2.53668	0	51.62	123.35	2.36317	0	Conserved hypothetical protein. [-]	-	-	No	Yes	No	chloroplast
Os03t0305400-01	8.05	23.91	2.75249	0	8.05	18.43	2.14696	0	UspA domain containing protein. [-]	-	Usp: Universal stress protein family (PF00582.20)	No	No	No	chloroplast
Os02t0718900-01	117.87	183.16	1.54926	0	117.87	396.97	3.34794	0	ADP,ATP carrier protein, mitochondrial precursor (ADP/ATP translocase) (Adenine nucleotide translocator) (ANT). [ant]	-	Mito_carr: Mitochondrial carrier protein (PF00153.21)	No	No	No	mitochondria
Os03t0268100-01	5.97	14.58	2.23529	0	5.97	17.55	2.66141	0	Conserved hypothetical protein. [-]	-	-	No	No	No	nuclear
Os01t0266800-01	73.53	222.94	3.0047	0	73.53	140	1.89186	0	Cystinosin/ERS1p repeat containing protein. [-]	-	PQ-loop: PQ loop repeat (PF04193.8)	No	No	No	chloroplast
Os03t0133400-01	32.61	60.69	1.83547	0	32.61	101.86	3.0604	0	Peptidoglycan-binding Lysin subgroup domain containing protein. [CEBIP]	-	LysM: LysM domain (PF01476.14)	Yes	Yes	Yes	chloroplast
Os11t0634200-01	34.59	70.74	2.01573	0	34.59	101.47	2.87918	0	Conserved hypothetical protein. [-]	-	-	No	No	No	mitochondria
Os12t0605800-01	40.93	98.46	2.37205	0	40.93	104.73	2.52158	0	Similar to 3-methylcrotonyl CoA carboxylase biotin-containing subunit (Fragment). [-]	sp|Q2QMG2|MCCA_ORYSJ, Desc:Methylcrotonoyl-CoA carboxylase subunit alpha, mitochondrial OS=Oryza sativa subsp. japonica GN=MCCA PE=2 SV=2, ID:0.920, Cov:0.804	Biotin_carb_C: Biotin carboxylase C-terminal domain (PF02785.13), Biotin_lipoyl: Biotin-requiring enzyme (PF00364.16), CPSase_L_D2: Carbamoyl-phosphate synthase L chain, ATP binding domain (PF02786.11), CPSase_L_chain: Carbamoyl-phosphate synthase L chain, N-terminal domain (PF00289.16)	No	Yes	No	mitochondria
Os02t0692750-00	57.25	119.83	2.07433	0	57.25	163.11	2.81734	0	Non-protein coding gene. [-]	-	-	No	No	No	-
Os02t0541150-00	134.43	247.61	1.83571	0	134.43	412.75	3.05508	0	Hypothetical conserved gene. [-]	-	-	No	No	Yes	extracellular
Os12t0169000-00	2.92	5.89	1.75765	0.0006	2.92	11.28	3.13265	0	Similar to Amidase family protein, expressed. [-]	gi|186532737|ref|NP_201249.2|, Desc:AtFAAH (Arabidopsis thaliana fatty acid amide hydrolase); N-(long-chain-acyl)ethanolamine deacylase/ amidase, ID:0.438, Cov:0.924	Amidase: Amidase (PF01425.15)	No	No	No	cytosol
Os06t0207700-01	4.49	8.53	1.73588	0	4.49	16.31	3.15301	0	Similar to predicted protein. [-]	sp|Q9LD37|CNG20_ARATH, Desc:Probable cyclic nucleotide-gated ion channel 20, chloroplastic OS=Arabidopsis thaliana GN=CNGC20 PE=2 SV=1, ID:0.528, Cov:0.817	-	No	No	No	plasma membrane
Os09t0493700-01	8.14	13.35	1.57002	0	8.14	29.33	3.31838	0	Similar to CUC2. [-]	-	NAM: No apical meristem (NAM) protein (PF02365.9)	No	No	No	nuclear
Os02t0763900-01	8.58	14.18	1.58455	0	8.58	30.64	3.30271	0	Similar to Galactoside 2-alpha-L-fucosyltransferase (EC 2.4.1.69) (Xyloglucan alpha-(1,2)-fucosyltransferase) (AtFUT1). [-]	-	XG_FTase: Xyloglucan fucosyltransferase (PF03254.7)	No	No	No	cytosol
Os02t0327000-02	17.27	27.79	1.57581	0	17.27	59.45	3.3087	0	C2 domain containing protein. [-]	-	C2: C2 domain (PF00168.24)	No	Yes	No	cytosol
Os05t0554000-02	1.83	3.94	1.74558	0	1.83	7.88	3.13781	0	Similar to predicted protein. [-]	gi|15218070|ref|NP_172969.1|, Desc:MATE efflux family protein [Arabidopsis thaliana], ID:0.614, Cov:0.073	MatE: MatE (PF01554.12)	No	No	No	plasma membrane
Os01t0888900-01	99.11	179.62	1.80422	0	99.11	306.79	3.07452	0	Conserved hypothetical protein. [-]	-	-	No	No	No	nuclear
Os04t0653400-01	11.74	17.12	1.42229	0	11.74	43.02	3.45526	0	Similar to NADPH-cytochrome P450 reductase (Fragment). [-]	sp|Q05001|NCPR_CATRO, Desc:NADPH--cytochrome P450 reductase OS=Catharanthus roseus GN=CPR PE=2 SV=1, ID:0.692, Cov:0.754	FAD_binding_1: FAD binding domain (PF00667.14), Flavodoxin_1: Flavodoxin (PF00258.19), NAD_binding_1: Oxidoreductase NAD-binding domain (PF00175.15)	Yes	Yes	Yes	chloroplast
Os03t0765400-01	19.31	49.48	2.48548	0	19.31	47.58	2.39193	0	Conserved hypothetical protein. [-]	-	-	No	Yes	No	chloroplast
Os08t0389700-02	120.41	146.37	1.21382	0	120.41	443.43	3.66057	0	Protein of unknown function DUF81 family protein. [-]	gi|30682879|ref|NP_850068.1|, Desc:unknown protein [Arabidopsis thaliana], ID:0.534, Cov:0.663	TauE: Sulfite exporter TauE/SafE (PF01925.13)	Yes	Yes	Yes	plasma membrane
Os03t0827500-02	6.02	20.36	3.04274	0	6.02	11.81	1.82479	0.0003	SPX, N-terminal domain containing protein. [-]	-	SPX: SPX domain (PF03105.13)	No	No	No	nuclear_plasma membrane
Os09t0498450-00	24.81	56.33	2.22123	0	24.81	67.2	2.64239	0	Hypothetical gene. [-]	-	-	No	No	No	chloroplast
Os03t0693000-01	16.79	24.13	1.41259	0	16.79	60.33	3.44744	0	Similar to predicted protein. [-]	-	DUF1336: Protein of unknown function (DUF1336) (PF07059.6)	No	No	No	chloroplast
Os07t0194000-01	62.72	120.15	1.90129	0	62.72	187.47	2.95778	0	Similar to Vesicle-associated membrane protein 725 (AtVAMP725). [-]	-	Synaptobrevin: Synaptobrevin (PF00957.15)	Yes	Yes	Yes	extracellular
Os12t0605800-02	38.98	93.41	2.36143	0	38.98	98.78	2.49575	0	Similar to Methylcrotonoyl-CoA carboxylase subunit alpha, mitochondrial. [-]	sp|Q2QMG2|MCCA_ORYSJ, Desc:Methylcrotonoyl-CoA carboxylase subunit alpha, mitochondrial OS=Oryza sativa subsp. japonica GN=MCCA PE=2 SV=2, ID:0.904, Cov:0.326	CPSase_L_D2: Carbamoyl-phosphate synthase L chain, ATP binding domain (PF02786.11), CPSase_L_chain: Carbamoyl-phosphate synthase L chain, N-terminal domain (PF00289.16)	No	Yes	No	mitochondria
Os02t0653800-01	28.1	42.94	1.50997	0	28.1	96.38	3.34639	0	Similar to GTP-binding protein. [-]	-	Ras: Ras family (PF00071.16)	No	No	Yes	nuclear
Os10t0401000-01	58.3	191.71	3.24975	0	58.3	94.14	1.60438	0	Conserved hypothetical protein. [-]	-	-	No	No	No	chloroplast
Os03t0113100-02	2.61	7.45	2.34072	0	2.61	8.06	2.5097	0	Thymidine kinase family protein. [-]	-	TK: Thymidine kinase (PF00265.12)	No	Yes	No	chloroplast
Os01t0185400-01	14.29	21.89	1.49706	0	14.29	50.22	3.3499	0	WD40 repeat-like domain containing protein. [-]	-	WD40: WD domain, G-beta repeat (PF00400.26)	No	No	No	chloroplast
Os01t0174300-01	0.98	3.91	2.4798	0	0.98	3.68	2.36364	0.0003	Flavoprotein pyridine nucleotide cytochrome reductase domain containing protein. [-]	-	FAD_binding_6: Oxidoreductase FAD-binding domain (PF00970.18), NAD_binding_1: Oxidoreductase NAD-binding domain (PF00175.15)	No	Yes	No	chloroplast
Os10t0578000-01	10.75	19.47	1.74213	0	10.75	35.44	3.10128	0	Similar to hepatocyte growth factor-regulated tyrosine kinase substrate-like protein [Oryza sativa (japonica cultivar-group)]. [-]	-	VHS: VHS domain (PF00790.13)	No	No	No	cytosol
Os05t0209600-01	16.56	26.47	1.56435	0	16.56	56.49	3.27392	0	Lipase, GDSL domain containing protein. [-]	gi|42571679|ref|NP_973930.1|, Desc:GDSL-motif lipase, putative [Arabidopsis thaliana], ID:0.527, Cov:0.116	Lipase_GDSL: GDSL-like Lipase/Acylhydrolase (PF00657.1)	Yes	Yes	Yes	chloroplast
Os10t0572300-02	18.03	51.25	2.74566	0	18.03	38.74	2.08828	0	Leucine-rich repeat, typical subtype containing protein. [-]	-	LRR_1: Leucine Rich Repeat (PF00560.27), LRR_4: Leucine Rich repeats (2 copies) (PF12799.1)	No	No	No	chloroplast
Os11t0538900-01	1.87	5.63	2.3101	0	1.87	6.24	2.52265	0	Similar to Citrate synthase (EC 4.1.3.7). [-]	-	Citrate_synt: Citrate synthase (PF00285.15)	No	No	No	mitochondria
Os03t0438100-02	32.44	44.54	1.36184	0.0006	32.44	114.94	3.46711	0	Similar to Allene oxide cyclase precursor (EC 5.3.99.6) (Allene oxide cylase). [-]	-	Allene_ox_cyc: Allene oxide cyclase (PF06351.5)	No	No	No	chloroplast
Os03t0215000-01	9.1	13.58	1.44356	0.0006	9.1	33.16	3.38218	0	Conserved hypothetical protein. [-]	-	UAA: UAA transporter family (PF08449.5)	No	No	No	plasma membrane
Os03t0852101-00	5.23	12.08	2.09952	0	5.23	15.95	2.72071	0	Non-protein coding gene. [-]	-	-	No	No	No	-
Os06t0559400-01	30.74	99.06	3.15249	0	30.74	51.65	1.65879	0	Conserved hypothetical protein. [-]	-	-	No	No	No	nuclear
Os07t0209000-01	37.78	68.12	1.78236	0	37.78	116.45	3.02862	0	Similar to Dolichyl-di-phosphooligosaccharide-protein glycotransferase (Oligosaccharyltransferase)-like. [-]	-	DDOST_48kD: Oligosaccharyltransferase 48 kDa subunit beta (PF03345.8)	Yes	Yes	Yes	chloroplast
Os06t0559400-02	32.57	104.82	3.15222	0	32.57	54.63	1.65713	0	Conserved hypothetical protein. [-]	-	-	No	No	No	nuclear
Os07t0223400-01	69.75	105.57	1.50629	0	69.75	232.62	3.30205	0	Similar to ADP-ribosylation factor 1. [-]	-	Arf: ADP-ribosylation factor family (PF00025.15)	No	No	No	mitochondria
Os01t0776600-03	6.22	12.39	1.85457	0.0006	6.22	20.3	2.95014	0	Similar to predicted protein. [-]	-	Metallophos: Calcineurin-like phosphoesterase (PF00149.22)	No	No	No	nuclear
Os03t0168200-01	66.92	106.1	1.57686	0	66.92	218.13	3.2263	0	Conserved hypothetical protein. [-]	-	DUF3110: Protein of unknown function (DUF3110) (PF11360.2)	No	No	No	chloroplast
Os01t0853700-01	3.66	8.76	2.09442	0	3.66	11.62	2.70815	0	Similar to MCB1 protein. [-]	-	Myb_DNA-binding: Myb-like DNA-binding domain (PF00249.25)	No	No	No	nuclear
Os11t0488900-00	11.71	27.12	2.21243	0	11.71	31.88	2.58694	0	Similar to MYND finger family protein, expressed. [-]	-	F-box-like: F-box-like (PF12937.1), zf-MYND: MYND finger (PF01753.12)	No	No	No	chloroplast
Os05t0335800-01	34.09	53.48	1.55258	0	34.09	112.91	3.24622	0	TGF-beta receptor, type I/II extracellular region family protein. [-]	sp|Q8VZR7|PTR30_ARATH, Desc:Probable peptide/nitrate transporter At2g40460 OS=Arabidopsis thaliana GN=At2g40460 PE=2 SV=2, ID:0.479, Cov:0.753	PTR2: POT family (PF00854.15)	No	Yes	No	chloroplast
Os10t0554100-01	7.07	14.6	1.93309	0	7.07	22.11	2.86369	0	Oxysterol-binding protein family protein. [-]	-	Oxysterol_BP: Oxysterol-binding protein (PF01237.12)	No	Yes	No	chloroplast
Os06t0594400-02	41.31	125.63	2.99291	0	41.31	75.28	1.80288	0	Kelch-type beta propeller domain containing protein. [-]	-	Kelch_1: Kelch motif (PF01344.19)	No	No	No	cytosol
Os06t0594400-01	42.87	130.17	2.98997	0	42.87	78.13	1.80374	0	Kelch-type beta propeller domain containing protein. [-]	-	Kelch_1: Kelch motif (PF01344.19)	No	No	No	cytosol
Os01t0649100-02	52.33	88.46	1.67748	0	52.33	165.16	3.11569	0	Malate dehydrogenase. [-]	-	Ldh_1_C: lactate/malate dehydrogenase, alpha/beta C-terminal domain (PF02866.1), Ldh_1_N: lactate/malate dehydrogenase, NAD binding domain (PF00056.17)	No	No	No	mitochondria
Os07t0245200-01	11.92	33.88	2.69969	0	11.92	26.03	2.09211	0	Similar to Polygalacturonase-like protein. [-]	-	Glyco_hydro_28: Glycosyl hydrolases family 28 (PF00295.11)	Yes	Yes	Yes	chloroplast
Os01t0649100-01	49.25	83.04	1.67244	0	49.25	155.24	3.10925	0	Malate dehydrogenase. [-]	-	Ldh_1_C: lactate/malate dehydrogenase, alpha/beta C-terminal domain (PF02866.1), Ldh_1_N: lactate/malate dehydrogenase, NAD binding domain (PF00056.17)	No	No	No	mitochondria
Os01t0267900-01	36.48	60.52	1.64141	0	36.48	116.69	3.14007	0	Similar to Calmodulin NtCaM3 (Calmodulin NtCaM4) (Calmodulin NtCaM5) (Calmodulin NtCaM6) (Calmodulin NtCaM7) (Calmodulin NtCaM8) (Calmodulin NtCaM11) (Calmodulin NtCaM12). [-]	-	efhand: EF hand (PF00036.26)	No	No	No	cytosol
Os01t0567400-00	46.79	70.2	1.48985	0	46.79	156.25	3.29044	0	Hypothetical conserved gene. [-]	-	DUF3511: Domain of unknown function (DUF3511) (PF12023.2)	No	No	No	nuclear
Os06t0594300-01	36.52	110.63	2.97521	0	36.52	66.46	1.79797	0	Conserved hypothetical protein. [-]	-	-	No	No	No	nuclear
Os01t0674450-01	12.44	30.92	2.375	0	12.44	31.23	2.39807	0	Non-protein coding transcript. [-]	-	-	No	No	No	-
Os05t0392700-03	47.13	59.94	1.26615	0	47.13	167.53	3.50156	0	Mitochondrial substrate carrier family protein. [-]	gi|18397181|ref|NP_566251.1|, Desc:PNC1 (PEROXISOMAL ADENINE NUCLEOTIDE CARRIER 1); ADP transmembrane transporter/ ATP transmembrane transporter/ binding [Arabidopsis thaliana], ID:0.613, Cov:0.593	Mito_carr: Mitochondrial carrier protein (PF00153.21)	No	No	No	nuclear
Os12t0164800-01	2.6	6.85	2.18056	0	2.6	8.31	2.58611	0	Hypothetical conserved gene. [-]	gi|186491769|ref|NP_001117514.1|, Desc:ZW18 [Arabidopsis thaliana], ID:0.651, Cov:0.336	DUF3657: Protein of unknown function (DUF3657) (PF12394.2)	No	No	No	cytosol
Os01t0739500-01	37.13	75.75	2.01285	0	37.13	104	2.75374	0	Conserved hypothetical protein. [-]	-	-	No	No	No	nuclear
Os09t0498500-00	27.66	62.87	2.22854	0	27.66	71.7	2.53664	0	NAD-binding site containing protein. [-]	-	DAO: FAD dependent oxidoreductase (PF01266.18)	No	No	No	chloroplast
Os11t0113700-01	30.36	62.28	2.01786	0	30.36	85.14	2.74681	0	Oryza sativa calcineurin B-like (CBL) protein-interacting protein kinase 15.,Microbe-assosiated molecular pattern (MAMP)-induced defense signaling pathway.,Serine/threonine protein kinase. [OsCIPK15]	-	NAF: NAF domain (PF03822.8), Pkinase: Protein kinase domain (PF00069.19)	No	No	No	chloroplast
Os05t0215700-02	42.81	80.99	1.87149	0	42.81	125.72	2.89249	0	Conserved hypothetical protein. [-]	-	-	No	No	No	mitochondria
Os05t0392700-02	50.9	64.68	1.26551	0	50.9	180.45	3.49615	0	Mitochondrial substrate carrier family protein. [-]	gi|18397181|ref|NP_566251.1|, Desc:PNC1 (PEROXISOMAL ADENINE NUCLEOTIDE CARRIER 1); ADP transmembrane transporter/ ATP transmembrane transporter/ binding [Arabidopsis thaliana], ID:0.613, Cov:0.640	Mito_carr: Mitochondrial carrier protein (PF00153.21)	No	No	No	nuclear
Os02t0692700-01	43.45	90.19	2.05152	0	43.45	119.34	2.70731	0	Protein of unknown function DUF597 family protein. [-]	-	PLATZ: PLATZ transcription factor (PF04640.8)	No	No	Yes	nuclear
Os02t0784700-00	31.99	58.8	1.81267	0	31.99	96.17	2.94544	0	Similar to 26S protease regulatory subunit 7 (Fragment). [-]	-	AAA: ATPase family associated with various cellular activities (AAA) (PF00004.23)	No	No	No	cytosol
Os12t0538900-02	12.03	21.45	1.72295	0	12.03	38.54	3.03454	0	Similar to predicted protein. [-]	sp|B0F9L4|GOGC6_ARATH, Desc:Golgin candidate 6 OS=Arabidopsis thaliana GN=GC6 PE=1 SV=2, ID:0.488, Cov:0.877	Uso1_p115_C: Uso1 / p115 like vesicle tethering protein, C terminal region (PF04871.7), Uso1_p115_head: Uso1 / p115 like vesicle tethering protein, head region (PF04869.8)	No	No	No	plasma membrane
Os01t0674400-00	12.44	30.34	2.33185	0	12.44	31.59	2.42485	0	Hypothetical conserved gene. [-]	-	-	No	No	No	nuclear
Os05t0392700-01	52.6	66.72	1.26343	0	52.6	186.12	3.49104	0	Mitochondrial substrate carrier family protein. [-]	gi|18397181|ref|NP_566251.1|, Desc:PNC1 (PEROXISOMAL ADENINE NUCLEOTIDE CARRIER 1); ADP transmembrane transporter/ ATP transmembrane transporter/ binding [Arabidopsis thaliana], ID:0.613, Cov:0.658	Mito_carr: Mitochondrial carrier protein (PF00153.21)	No	No	No	nuclear
Os05t0215700-01	49.07	92.77	1.87278	0	49.07	143.21	2.88017	0	Conserved hypothetical protein. [-]	-	-	No	No	No	mitochondria
Os02t0327000-01	16.68	26.48	1.5543	0	16.68	55.52	3.19683	0	C2 domain containing protein. [-]	-	C2: C2 domain (PF00168.24)	No	Yes	No	cytosol
Os05t0576500-01	6.76	12.66	1.76031	0	6.76	22.17	2.98582	0	2OG-Fe(II) oxygenase domain containing protein. [-]	gi|15217812|ref|NP_174124.1|, Desc:oxidoreductase, 2OG-Fe(II) oxygenase family protein [Arabidopsis thaliana], ID:0.491, Cov:0.084	2OG-FeII_Oxy: 2OG-Fe(II) oxygenase superfamily (PF03171.14)	No	No	No	chloroplast
Os01t0303800-02	11.67	27.22	2.22731	0	11.67	30.88	2.51618	0	UspA domain containing protein. [-]	-	Usp: Universal stress protein family (PF00582.20)	No	Yes	No	cytosol
Os05t0437200-01	18.76	29.32	1.53441	0	18.76	62.37	3.20698	0	Protein of unknown function DUF502 family protein. [-]	gi|18400825|ref|NP_564483.1|, Desc:LCV2 (LIKE COV 2) [Arabidopsis thaliana], ID:0.758, Cov:0.523	DUF502: Protein of unknown function (DUF502) (PF04367.7)	No	No	No	vacuolar membrane
Os05t0542900-01	3.06	7.25	2.03202	0	3.06	10	2.70936	0	Pectin lyase fold domain containing protein. [-]	gi|145336060|ref|NP_173760.2|, Desc:polygalacturonase [Arabidopsis thaliana], ID:0.396, Cov:0.786	Glyco_hydro_28: Glycosyl hydrolases family 28 (PF00295.11)	Yes	Yes	Yes	chloroplast
Os02t0297666-00	11.29	22.68	1.92677	0	11.29	33.52	2.80879	0	Hypothetical gene. [-]	-	-	No	No	No	cytosol
Os09t0361100-01	5.61	10.88	1.79728	0	5.61	18.39	2.93343	0	Similar to Protein kinase. [-]	-	Pkinase: Protein kinase domain (PF00069.19)	No	No	No	cytosol
Os03t0849600-01	7.59	12.6	1.58324	0	7.59	26.02	3.14552	0	COG complex component, COG2 family protein. [-]	-	COG2: COG (conserved oligomeric Golgi) complex component, COG2 (PF06148.5), DUF3510: Domain of unknown function (DUF3510) (PF12022.2)	No	No	No	chloroplast
Os02t0738900-01	8.19	14.76	1.71491	0	8.19	26.68	3.01197	0	Similar to Dynamin 2B (EC 3.6.5.5) (Dynamin-related protein 2B) (Dynamin-like protein 3). [-]	-	Dynamin_M: Dynamin central region (PF01031.14), Dynamin_N: Dynamin family (PF00350.17), GED: Dynamin GTPase effector domain (PF02212.12), PH: PH domain (PF00169.23)	No	No	No	chloroplast
Os11t0113700-02	32.44	65.69	1.99432	0	32.44	90.24	2.72847	0	Oryza sativa calcineurin B-like (CBL) protein-interacting protein kinase 15.,Microbe-assosiated molecular pattern (MAMP)-induced defense signaling pathway.,Serine/threonine protein kinase. [OsCIPK15]	-	-	No	No	No	-
Os02t0784801-00	22.57	40.96	1.78023	0	22.57	68.24	2.93763	0	Non-protein coding gene. [-]	-	-	No	No	No	-
Os03t0701200-01	184.62	387.67	2.0939	0	184.62	480.47	2.59385	0	Similar to Sugar-starvation induced protein (Fragment). [-]	-	-	No	No	No	cytosol
Os12t0611000-01	5.66	17.23	2.73724	0	5.66	11.99	1.95045	0	Similar to Zinc-finger protein Lsd1. [-]	gi|42570227|ref|NP_849742.2|, Desc:LOL1 (LSD ONE LIKE 1); DNA binding [Arabidopsis thaliana], ID:0.621, Cov:0.315	zf-LSD1: LSD1 zinc finger (PF06943.6)	No	No	No	chloroplast
Os03t0783700-00	11.82	20.84	1.70359	0	11.82	37.23	2.98206	0	Similar to AP-1 complex subunit sigma-2. [-]	-	Clat_adaptor_s: Clathrin adaptor complex small chain (PF01217.14)	No	No	No	chloroplast
Os08t0485700-02	13.73	38.09	2.65377	0	13.73	28.77	2.02105	0	Hypothetical conserved gene. [-]	gi|30687824|ref|NP_173650.3|, Desc:MBD8; methyl-CpG binding [Arabidopsis thaliana], ID:0.524, Cov:0.079	MBD: Methyl-CpG binding domain (PF01429.13)	No	No	No	nuclear
Os05t0414700-01	9.36	14.93	1.53764	0	9.36	31.5	3.13707	0	Serine/threonine protein kinase domain containing protein. [-]	sp|Q9ASS4|Y5838_ARATH, Desc:Probably inactive leucine-rich repeat receptor-like protein kinase At5g48380 OS=Arabidopsis thaliana GN=At5g48380 PE=1 SV=1, ID:0.599, Cov:0.719	LRR_1: Leucine Rich Repeat (PF00560.27), Pkinase_Tyr: Protein tyrosine kinase (PF07714.1)	No	Yes	No	plasma membrane
Os07t0162650-00	96.38	198.66	2.05032	0	96.38	254.48	2.62354	0	Hypothetical gene. [-]	-	-	No	No	No	cytosol
Os01t0159000-02	60.24	129.56	2.13194	0	60.24	154.51	2.53935	0	Similar to cDNA clone:J023049H21, full insert sequence. [-]	-	-	No	No	No	nuclear
Os07t0693600-01	42.2	51.56	1.21667	0.0006	42.2	148.23	3.4544	0	Protein of unknown function DUF231, plant domain containing protein. [-]	-	DUF231: Arabidopsis proteins of unknown function (PF03005.9)	No	No	No	nuclear
Os04t0674000-02	38.42	59.7	1.53983	0	38.42	122.39	3.13014	0	Similar to H0403D02.10 protein. [-]	-	-	No	No	No	chloroplast
Os04t0674000-03	38.37	59.61	1.5395	0	38.37	122.21	3.12954	0	Similar to H0403D02.10 protein. [-]	-	-	No	No	No	chloroplast
Os09t0481300-01	9.75	17.9	1.75814	0	9.75	30.29	2.9107	0	Hypothetical protein. [-]	-	-	No	No	No	nuclear
Os02t0695800-01	29.93	45.38	1.49952	0	29.93	97.01	3.16877	0	Similar to Oligopeptide transporter 7 (AtOPT7). [-]	-	-	No	No	No	cytosol
Os07t0637400-01	10.11	19.35	1.83168	0	10.11	30.49	2.83438	0	Similar to Novel plant SNARE 12 (AtNPSN12). [-]	-	Sec20: Sec20 (PF03908.7)	No	No	No	nuclear
Os03t0314500-01	10.7	26.44	2.3453	0	10.7	26.15	2.32051	0	Six-bladed beta-propeller, TolB-like domain containing protein. [-]	-	PD40: WD40-like Beta Propeller Repeat (PF07676.6)	No	No	No	nuclear
Os05t0127500-01	6.41	19.7	2.79352	0	6.41	12.87	1.87179	0	Similar to Leucoanthocyanidin dioxygenase-like protein. [-]	gi|15239179|ref|NP_196179.1|, Desc:oxidoreductase, 2OG-Fe(II) oxygenase family protein [Arabidopsis thaliana], ID:0.570, Cov:0.657	2OG-FeII_Oxy: 2OG-Fe(II) oxygenase superfamily (PF03171.14)	No	No	No	cytosol
Os11t0106000-01	4.76	9.11	1.75521	0	4.76	15.76	2.90972	0	Hypothetical protein. [-]	-	-	No	No	No	cytosol
Os05t0429100-02	66.41	111.35	1.66667	0	66.41	201.04	2.99718	0	Conserved hypothetical protein. [-]	-	-	No	No	No	chloroplast
Os12t0278800-01	16.37	31.39	1.86471	0	16.37	47.61	2.7985	0	Similar to Zinc finger CCCH type domain containing protein ZFN-like 1. Splice isoform 3. [OsC3H65]	sp|Q2QTY2|C3H65_ORYSJ, Desc:Zinc finger CCCH domain-containing protein 65 OS=Oryza sativa subsp. japonica GN=Os12g0278800 PE=2 SV=1, ID:0.854, Cov:0.727	zf-CCCH: Zinc finger C-x8-C-x5-C-x3-H type (and similar) (PF00642.18)	No	No	No	nuclear
Os07t0406300-01	6.57	13.33	1.893	0	6.57	19.97	2.77015	0	Similar to Glucose-6-phosphate 1-dehydrogenase. [-]	-	G6PD_C: Glucose-6-phosphate dehydrogenase, C-terminal domain (PF02781.1), G6PD_N: Glucose-6-phosphate dehydrogenase, NAD binding domain (PF00479.16)	No	Yes	No	chloroplast
Os05t0429100-01	64.43	108.03	1.66636	0	64.43	195.05	2.99633	0	Conserved hypothetical protein. [-]	-	-	No	No	No	chloroplast
Os05t0145400-01	8	13.71	1.63444	0	8	26.25	3.02778	0	Fibronectin, type III-like fold domain containing protein. [-]	gi|30680490|ref|NP_179477.2|, Desc:VEL3 (VERNALIZATION5/VIN3-LIKE) [Arabidopsis thaliana], ID:0.475, Cov:0.088	DUF1423: Protein of unknown function (DUF1423) (PF07227.5), fn3: Fibronectin type III domain (PF00041.15)	No	No	No	nuclear
Os05t0482700-01	7.68	15.58	1.91014	0	7.68	22.87	2.75	0	Similar to 2,3-bisphosphoglycerate-independent phosphoglycerate mutase (EC 5.4.2.1) (Phosphoglyceromutase) (BPG-independent PGAM) (PGAM-I). [-]	sp|P30792|PMGI_MAIZE, Desc:2,3-bisphosphoglycerate-independent phosphoglycerate mutase OS=Zea mays PE=1 SV=1, ID:0.894, Cov:0.874	Metalloenzyme: Metalloenzyme superfamily (PF01676.12), iPGM_N: BPG-independent PGAM N-terminus (iPGM_N) (PF06415.7)	No	No	No	cytosol
Os01t0303800-01	11.52	26.45	2.19249	0	11.52	29.89	2.46725	0	UspA domain containing protein. [-]	-	Usp: Universal stress protein family (PF00582.20)	No	Yes	No	cytosol
Os05t0171900-02	83.85	121.96	1.44915	0	83.85	271.29	3.20907	0	Similar to Lactoylglutathione lyase. [-]	gi|18412683|ref|NP_565231.1|, Desc:lactoylglutathione lyase family protein / glyoxalase I family protein [Arabidopsis thaliana], ID:0.762, Cov:0.047	Glyoxalase: Glyoxalase/Bleomycin resistance protein/Dioxygenase superfamily (PF00903.19)	No	No	No	chloroplast
Os01t0159000-01	63.51	136.48	2.13114	0	63.51	162.01	2.5269	0	Hypothetical conserved gene. [-]	-	-	No	No	No	nuclear
Os11t0214400-01	17.84	30.27	1.65977	0	17.84	55.46	2.99682	0	Plant disease resistance response protein family protein. [-]	-	Dirigent: Dirigent-like protein (PF03018.8)	Yes	Yes	Yes	chloroplast
Os04t0688000-00	9.84	17.31	1.68911	0	9.84	31.15	2.96587	0	Similar to CAA303718.1 protein. [-]	gi|18394649|ref|NP_564062.1|, Desc:unknown protein [Arabidopsis thaliana], ID:0.584, Cov:0.348	DUF793: Protein of unknown function (DUF793) (PF05633.5)	No	No	No	chloroplast
Os10t0463800-01	67.57	117.63	1.73006	0	67.57	199.18	2.91935	0	Conserved hypothetical protein. [-]	-	DUF1338: Domain of unknown function (DUF1338) (PF07063.7)	No	Yes	No	chloroplast
Os03t0314500-02	12.69	30.68	2.3141	0	12.69	30.95	2.33382	0	Hypothetical conserved gene. [-]	-	PD40: WD40-like Beta Propeller Repeat (PF07676.6)	No	No	No	cytosol
Os12t0611100-01	16.26	50.99	3.01217	0	16.26	27.22	1.63499	0	Similar to Receptor-like serine/threonine kinase. [-]	gi|18394385|ref|NP_564003.1|, Desc:protein kinase family protein [Arabidopsis thaliana], ID:0.725, Cov:0.221	Pkinase: Protein kinase domain (PF00069.19)	No	No	No	nuclear
Os04t0596300-02	8.71	15.35	1.68383	0	8.71	27.77	2.96292	0	Similar to predicted protein. [-]	gi|79319480|ref|NP_001031154.1|, Desc:unknown protein [Arabidopsis thaliana], ID:0.597, Cov:0.092	DUF760: Protein of unknown function (DUF760) (PF05542.5)	No	No	No	chloroplast
Os04t0674000-01	33.09	52.94	1.58228	0	33.09	103.42	3.06307	0	Conserved hypothetical protein. [-]	-	-	No	No	No	mitochondria
Os07t0564700-01	24.4	44.8	1.80315	0	24.4	71.14	2.84016	0	Hypothetical protein. [-]	-	-	No	No	No	mitochondria
Os07t0162600-01	92.12	190.59	2.05745	0	92.12	239.75	2.58537	0	Alpha/beta hydrolase fold-3 domain containing protein. [-]	-	Abhydrolase_3: alpha/beta hydrolase fold (PF07859.7)	No	No	No	cytosol
Os07t0162600-02	62.03	128.58	2.05585	0	62.03	161.8	2.5829	0	Alpha/beta hydrolase fold-3 domain containing protein. [-]	-	Abhydrolase_3: alpha/beta hydrolase fold (PF07859.7)	No	No	No	cytosol
Os03t0274000-01	67.74	103.88	1.52575	0	67.74	212.89	3.11158	0	Oxysterol-binding protein family protein. [-]	-	Oxysterol_BP: Oxysterol-binding protein (PF01237.12)	No	No	No	peroxisome
Os06t0608800-02	29.21	57.03	1.92089	0	29.21	80.88	2.71036	0	Zinc finger, RING/FYVE/PHD-type domain containing protein. [-]	-	Copine: Copine (PF07002.10)	No	No	No	nuclear
Os01t0674800-01	13.23	22.35	1.6409	0	13.23	41.45	2.98313	0	Serine/threonine-specific protein kinase NPK15-like. [-]	-	Pkinase_Tyr: Protein tyrosine kinase (PF07714.1)	Yes	Yes	Yes	chloroplast
Os04t0573900-03	15.45	26.84	1.6924	0	15.45	47.21	2.9307	0	Similar to cytochrome P450. [-]	sp|Q50EK3|C04C1_PINTA, Desc:Cytochrome P450 704C1 OS=Pinus taeda GN=CYP704C1 PE=2 SV=1, ID:0.650, Cov:0.187	p450: Cytochrome P450 (PF00067.16)	Yes	Yes	Yes	chloroplast
Os07t0551300-01	9.58	19.72	1.95841	0	9.58	27.17	2.66257	0	Similar to KI domain interacting kinase 1. [-]	-	B_lectin: D-mannose binding lectin (PF01453.18), PAN_2: PAN-like domain (PF08276.5), Pkinase_Tyr: Protein tyrosine kinase (PF07714.1), S_locus_glycop: S-locus glycoprotein family (PF00954.14)	Yes	Yes	Yes	plasma membrane
Os03t0823700-01	16.45	25.99	1.5467	0	16.45	52.62	3.07278	0	Similar to Ras-related protein Rab11C. [-]	-	Ras: Ras family (PF00071.16)	No	No	No	chloroplast
Os12t0278800-03	17.21	32.67	1.84898	0	17.21	49.43	2.76936	0	Similar to Zinc finger CCCH type domain containing protein ZFN-like 1. Splice isoform 3. [-]	sp|Q2QTY2|C3H65_ORYSJ, Desc:Zinc finger CCCH domain-containing protein 65 OS=Oryza sativa subsp. japonica GN=Os12g0278800 PE=2 SV=1, ID:0.854, Cov:0.769	zf-CCCH: Zinc finger C-x8-C-x5-C-x3-H type (and similar) (PF00642.18)	No	No	No	nuclear
Os06t0608800-04	32.18	62.6	1.91682	0	32.18	88.55	2.69892	0	Zinc finger, RING/FYVE/PHD-type domain containing protein. [-]	-	Copine: Copine (PF07002.10)	No	No	No	nuclear
Os01t0894300-02	26.19	36.44	1.37698	0.0006	26.19	86.92	3.23354	0	Fructokinase (Fragment). [-]	-	PfkB: pfkB family carbohydrate kinase (PF00294.18)	No	No	No	cytosol
Os02t0162000-02	13.57	25.12	1.79272	0	13.57	40.03	2.81606	0	Cytochrome c oxidase, subunit VIIa domain containing protein. [-]	-	COX7a: Cytochrome c oxidase subunit VIIa (PF02238.9)	No	No	No	vacuolar membrane
Os01t0139200-01	76.89	119.22	1.54346	0	76.89	237.67	3.06419	0	Octicosapeptide/Phox/Bem1p domain containing protein. [-]	-	PB1: PB1 domain (PF00564.18)	No	No	No	nuclear
Os11t0701700-01	10.3	20.11	1.86814	0	10.3	29.95	2.73894	0	Hypothetical gene. [-]	-	-	No	Yes	No	chloroplast
Os01t0139200-02	80.15	124.16	1.54233	0	80.15	247.58	3.06322	0	Octicosapeptide/Phox/Bem1p domain containing protein. [-]	-	PB1: PB1 domain (PF00564.18)	No	No	No	nuclear
Os02t0718950-00	168.36	260.68	1.54511	0	168.36	516.81	3.05745	0	Non-protein coding gene. [-]	-	-	No	No	No	-
Os05t0439400-01	111.79	154.28	1.37672	0	111.79	362.3	3.22103	0	Similar to Arm repeat containing protein. [-]	sp|Q9LSA6|PUB29_ARATH, Desc:U-box domain-containing protein 29 OS=Arabidopsis thaliana GN=PUB29 PE=1 SV=1, ID:0.690, Cov:0.111	U-box: U-box domain (PF04564.9)	No	No	No	chloroplast
Os12t0182300-01	1.2	2.69	1.67727	0.0006	1.2	5.42	2.91818	0	Protein kinase, core domain containing protein. [-]	sp|Q8LPS5|SERK5_ARATH, Desc:Somatic embryogenesis receptor kinase 5 OS=Arabidopsis thaliana GN=SERK5 PE=1 SV=2, ID:0.519, Cov:0.064	LRRNT_2: Leucine rich repeat N-terminal domain (PF08263.6), LRR_1: Leucine Rich Repeat (PF00560.27), LRR_4: Leucine Rich repeats (2 copies) (PF12799.1), Pkinase_Tyr: Protein tyrosine kinase (PF07714.1)	No	Yes	No	plasma membrane
Os01t0653800-02	9.96	17.95	1.72901	0	9.96	30.39	2.86405	0	WD40 repeat-like domain containing protein. [-]	-	WD40: WD domain, G-beta repeat (PF00400.26)	No	No	No	chloroplast
Os03t0620800-02	17.43	33.83	1.88985	0	17.43	48.81	2.70266	0	Similar to SEC1 family transport protein SLY1. [-]	-	Sec1: Sec1 family (PF00995.17)	No	No	No	chloroplast
Os09t0486500-04	39.09	73.4	1.85582	0	39.09	108.64	2.73485	0	Multiple stress-responsive zinc-finger protein ISAP1 (Stress- associated protein 1) (OsISAP1). [-]	-	zf-A20: A20-like zinc finger (PF01754.10), zf-AN1: AN1-like Zinc finger (PF01428.10)	No	No	No	chloroplast
Os08t0113100-01	26.94	36.47	1.34109	0.0006	26.94	89.7	3.24624	0	Similar to Fructokinase (Fragment). [-]	sp|Q0J8G4|SCRK2_ORYSJ, Desc:Fructokinase-2 OS=Oryza sativa subsp. japonica GN=FRK2 PE=1 SV=1, ID:0.979, Cov:0.697	PfkB: pfkB family carbohydrate kinase (PF00294.18)	No	No	No	cytosol
Os03t0231400-01	31.92	61.66	1.9034	0	31.92	87.3	2.68226	0	Conserved hypothetical protein. [-]	-	-	No	Yes	No	chloroplast
Os03t0839900-01	18.72	23.83	1.25913	0	18.72	64.56	3.32454	0	Serine/threonine protein kinase-related domain containing protein. [-]	-	Pkinase: Protein kinase domain (PF00069.19), Usp: Universal stress protein family (PF00582.20)	No	No	No	nuclear
Os02t0739100-01	5.83	9.67	1.56223	0	5.83	19.63	3.0205	0	Actin-binding FH2 domain containing protein. [-]	-	FH2: Formin Homology 2 Domain (PF02181.17)	No	No	No	chloroplast
Os05t0576500-02	6.16	10.94	1.6676	0	6.16	19.84	2.91061	0	Hypothetical conserved gene. [-]	gi|15219099|ref|NP_175691.1|, Desc:2-oxoglutarate-dependent dioxygenase, putative [Arabidopsis thaliana], ID:0.444, Cov:0.146	-	No	No	No	mitochondria
Os10t0558800-00	7.58	18.31	2.25058	0	7.58	18.96	2.32634	0	Major facilitator superfamily protein. [-]	-	Sugar_tr: Sugar (and other) transporter (PF00083.18)	Yes	Yes	Yes	chloroplast
Os01t0708300-01	2.78	7.21	2.17196	0	2.78	8.09	2.40476	0	Conserved hypothetical protein. [-]	-	-	No	No	No	chloroplast
Os03t0839900-02	17.45	22.13	1.25366	0.0006	17.45	60.28	3.32141	0	Serine/threonine protein kinase-related domain containing protein. [-]	-	Pkinase: Protein kinase domain (PF00069.19), Usp: Universal stress protein family (PF00582.20)	No	No	No	nuclear
Os05t0171900-01	270.67	405.18	1.49512	0	270.67	835.16	3.07785	0	Glyoxalase/bleomycin resistance protein/dioxygenase domain containing protein. [-]	gi|145327751|ref|NP_001077851.1|, Desc:lactoylglutathione lyase family protein / glyoxalase I family protein [Arabidopsis thaliana], ID:0.713, Cov:0.218	Glyoxalase_2: Glyoxalase-like domain (PF12681.1)	No	No	No	chloroplast
Os04t0573900-01	15.68	26.69	1.66007	0	15.68	47.56	2.91127	0	Similar to Cytochrome P450-like protein. [-]	gi|15225499|ref|NP_182075.1|, Desc:CYP704A2; electron carrier/ heme binding / iron ion binding / monooxygenase/ oxygen binding [Arabidopsis thaliana], ID:0.551, Cov:0.747	p450: Cytochrome P450 (PF00067.16)	Yes	Yes	Yes	chloroplast
Os09t0486500-03	40.95	76.79	1.85435	0	40.95	112.79	2.71251	0	Multiple stress-responsive zinc-finger protein ISAP1 (Stress- associated protein 1) (OsISAP1). [-]	-	zf-A20: A20-like zinc finger (PF01754.10), zf-AN1: AN1-like Zinc finger (PF01428.10)	No	No	No	chloroplast
Os05t0105000-01	12.36	22.13	1.73129	0	12.36	36.88	2.83533	0	Similar to Methionine S-methyltransferase (EC 2.1.1.12) (AdoMet:Met S- methyltransferase) (Hv-MMT1). [-]	sp|Q9MBC2|MMT1_HORVU, Desc:Methionine S-methyltransferase OS=Hordeum vulgare GN=MMT1 PE=1 SV=1, ID:0.852, Cov:0.918	Aminotran_1_2: Aminotransferase class I and II (PF00155.15), Methyltransf_18: Methyltransferase domain (PF12847.1)	No	No	No	nuclear
Os01t0281400-00	32.01	52.17	1.61072	0	32.01	96.32	2.9482	0	Coatomer, beta subunit domain containing protein. [-]	-	Adaptin_N: Adaptin N terminal region (PF01602.14), Coatamer_beta_C: Coatamer beta C-terminal region (PF07718.6)	No	No	No	E.R.
Os12t0595000-01	10.24	15.26	1.44662	0.0006	10.24	33.98	3.1121	0	EXS, C-terminal domain containing protein. [-]	gi|18421489|ref|NP_568530.1|, Desc:EXS family protein / ERD1/XPR1/SYG1 family protein [Arabidopsis thaliana], ID:0.742, Cov:0.636	EXS: EXS family (PF03124.8)	No	No	No	chloroplast
Os12t0278800-02	17.91	34.33	1.86832	0	17.91	49.87	2.69011	0	Similar to zinc finger CCCH type domain-containing protein ZFN-like 6. [-]	sp|Q2QTY2|C3H65_ORYSJ, Desc:Zinc finger CCCH domain-containing protein 65 OS=Oryza sativa subsp. japonica GN=Os12g0278800 PE=2 SV=1, ID:0.853, Cov:0.757	zf-CCCH: Zinc finger C-x8-C-x5-C-x3-H type (and similar) (PF00642.18)	No	No	No	nuclear
Os03t0711500-01	16.99	34.64	1.9811	0	16.99	45.33	2.57532	0	Similar to Coatomer alpha subunit. [-]	-	COPI_C: Coatomer (COPI) alpha subunit C-terminus (PF06957.5), Coatomer_WDAD: Coatomer WD associated region (PF04053.8)	No	No	No	cytosol
Os01t0894300-01	42.56	56.51	1.32025	0	42.56	139.96	3.236	0	Similar to Fructokinase 1. [-]	-	PfkB: pfkB family carbohydrate kinase (PF00294.18)	No	No	Yes	cytosol
Os07t0207400-01	4.97	11.77	2.13903	0	4.97	13.43	2.41709	0	Similar to RF12 protein (Fragment). [-]	-	Ribosomal_S5: Ribosomal protein S5, N-terminal domain (PF00333.14), Ribosomal_S5_C: Ribosomal protein S5, C-terminal domain (PF03719.9)	No	No	No	cytosol
Os09t0486500-02	40.84	76.21	1.84536	0	40.84	112.13	2.70387	0	Multiple stress-responsive zinc-finger protein ISAP1 (Stress- associated protein 1) (OsISAP1). [-]	-	zf-A20: A20-like zinc finger (PF01754.10), zf-AN1: AN1-like Zinc finger (PF01428.10)	No	No	No	chloroplast
Os01t0721000-01	13.57	21.62	1.55251	0	13.57	42.66	2.99657	0	NB-ARC domain containing protein. [-]	-	NB-ARC: NB-ARC domain (PF00931.16)	No	No	No	chloroplast
Os01t0311500-02	2.14	5.84	2.17834	0.0006	2.14	6.44	2.36943	0	Similar to predicted protein. [-]	-	DSPc: Dual specificity phosphatase, catalytic domain (PF00782.14)	No	No	No	nuclear
Os04t0573900-02	16.8	28.39	1.65112	0	16.8	50.49	2.8927	0	Similar to Cytochrome P450-like protein. [-]	gi|15225499|ref|NP_182075.1|, Desc:CYP704A2; electron carrier/ heme binding / iron ion binding / monooxygenase/ oxygen binding [Arabidopsis thaliana], ID:0.551, Cov:0.801	p450: Cytochrome P450 (PF00067.16)	Yes	Yes	Yes	chloroplast
Os06t0623600-01	26.79	59.25	2.16805	0	26.79	65.02	2.37567	0	Similar to Cinnamoyl-CoA reductase (EC 1.2.1.44). [-]	-	Epimerase: NAD dependent epimerase/dehydratase family (PF01370.15)	No	Yes	No	chloroplast
Os01t0693400-01	8.83	21.14	2.25229	0	8.83	21.48	2.28688	0	Pathogenesis-related transcriptional factor and ERF, DNA-binding domain containing protein. [-]	-	AP2: AP2 domain (PF00847.14), B3: B3 DNA binding domain (PF02362.15)	No	No	No	nuclear
Os03t0711400-01	12.33	22.41	1.75619	0	12.33	36.09	2.78245	0	Similar to Coatomer alpha subunit. [-]	-	COPI_C: Coatomer (COPI) alpha subunit C-terminus (PF06957.5), Coatomer_WDAD: Coatomer WD associated region (PF04053.8), WD40: WD domain, G-beta repeat (PF00400.26)	No	No	No	mitochondria
Os09t0396300-01	4.07	9.13	1.99803	0.0006	4.07	11.87	2.53846	0	Peptidase C15, pyroglutamyl peptidase I family protein. [-]	-	Peptidase_C15: Pyroglutamyl peptidase (PF01470.1)	No	No	No	cytosol
Os12t0446700-01	4.15	11.34	2.39612	0	4.15	10.02	2.13981	0	Protein of unknown function DUF1649 family protein. [-]	gi|30698266|ref|NP_851284.1|, Desc:unknown protein [Arabidopsis thaliana], ID:0.679, Cov:0.362	DUF1649: Protein of unknown function (DUF1649) (PF07855.6)	No	No	No	cytosol
Os11t0106000-02	7.08	12.74	1.7005	0	7.08	21.91	2.8354	0	Hypothetical protein. [-]	-	-	No	No	No	cytosol
Os12t0605850-00	50.22	108.21	2.13217	0	50.22	122.03	2.40199	0	Non-protein coding gene. [-]	sp|Q2QMG2|MCCA_ORYSJ, Desc:Methylcrotonoyl-CoA carboxylase subunit alpha, mitochondrial OS=Oryza sativa subsp. japonica GN=MCCA PE=2 SV=2, ID:0.779, Cov:0.923	-	No	No	No	-
Os05t0112000-04	19.84	38.48	1.89443	0	19.84	54.01	2.63964	0	Similar to Receptor-like kinase Xa21-binding protein 3. [-]	sp|Q65XV2|XB3_ORYSJ, Desc:E3 ubiquitin-protein ligase XB3 OS=Oryza sativa subsp. japonica GN=XB3 PE=1 SV=1, ID:0.857, Cov:0.756	Ank_2: Ankyrin repeats (3 copies) (PF12796.1)	No	No	No	cytosol
Os06t0559500-02	9.38	29.54	2.9422	0	9.38	15.52	1.59152	0	Similar to Acid phosphatase (EC 3.1.3.2) 1 allozyme 1. [-]	gi|18396462|ref|NP_566196.1|, Desc:unknown protein [Arabidopsis thaliana], ID:0.500, Cov:0.073	Acid_phosphat_B: HAD superfamily, subfamily IIIB (Acid phosphatase) (PF03767.8)	Yes	Yes	Yes	chloroplast
Os04t0469300-01	14.55	25.82	1.72476	0.0006	14.55	42.65	2.80707	0	Conserved hypothetical protein. [-]	-	-	No	No	Yes	cytosol
Os05t0168700-01	17.31	29.96	1.69088	0	17.31	50.99	2.83943	0	Protein of unknown function DUF250 domain containing protein. [-]	sp|Q8RXL8|Y1689_ARATH, Desc:Uncharacterized membrane protein At1g06890 OS=Arabidopsis thaliana GN=At1g06890 PE=1 SV=1, ID:0.703, Cov:0.601	TPT: Triose-phosphate Transporter family (PF03151.10)	No	No	No	plasma membrane
Os06t0223800-01	2.41	6.05	2.06745	0	2.41	7.38	2.45748	0	Armadillo-like helical domain containing protein. [-]	gi|79559926|ref|NP_179803.4|, Desc:binding [Arabidopsis thaliana], ID:0.782, Cov:0.932	Arm: Armadillo/beta-catenin-like repeat (PF00514.17), C2: C2 domain (PF00168.24)	No	No	No	E.R.
Os07t0646300-02	2.38	5.23	1.8432	0.0006	2.38	8.05	2.67751	0	Conserved hypothetical protein. [-]	-	-	No	Yes	No	mitochondria
Os11t0484500-02	38.25	65.42	1.69223	0	38.25	109.86	2.82446	0	Similar to 6-phosphogluconate dehydrogenase, decarboxylating. [-]	-	6PGD: 6-phosphogluconate dehydrogenase, C-terminal domain (PF00393.13)	No	No	No	cytosol
Os02t0513000-01	11.49	19.21	1.61809	0	11.49	35.16	2.89512	0	Similar to Receptor protein kinase-like protein. [-]	-	Pkinase: Protein kinase domain (PF00069.19)	No	No	No	nuclear
Os01t0128400-01	15.93	21.71	1.34141	0.0006	15.93	52.66	3.16952	0	Conserved hypothetical protein. [-]	-	DUF2359: Uncharacterised conserved protein (DUF2359) (PF10151.3)	No	No	No	E.R.
Os03t0721200-02	21.48	40.59	1.85009	0	21.48	58.77	2.65881	0	Similar to HEAT repeat family protein, expressed. [-]	-	-	No	No	No	chloroplast
Os02t0471500-01	14.85	32.56	2.11735	0	14.85	36.84	2.38738	0	Protein phosphatase 2C domain containing protein. [-]	-	PP2C: Protein phosphatase 2C (PF00481.15)	No	No	No	plasma membrane
Os09t0440300-02	185.75	316.79	1.70169	0	185.75	522.17	2.80145	0	Similar to Aldehyde dehydrogenase family 7 member A1 (EC 1.2.1.3) (Antiquitin 1) (Matured fruit 60 kDa protein) (MF-60). [-]	-	Aldedh: Aldehyde dehydrogenase family (PF00171.1)	No	No	No	chloroplast
Os08t0416900-01	7.53	17.05	2.11606	0	7.53	19.35	2.3857	0	Conserved hypothetical protein. [-]	gi|15237199|ref|NP_197695.1|, Desc:CDF1 (CELL GROWTH DEFECT FACTOR 1) [Arabidopsis thaliana], ID:0.564, Cov:0.394	DUF3353: Protein of unknown function (DUF3353) (PF11833.2)	No	No	No	plasma membrane
Os09t0440300-01	183.99	313.86	1.70204	0	183.99	516.79	2.79902	0	Similar to Aldehyde dehydrogenase family 7 member A1 (EC 1.2.1.3) (Antiquitin 1) (Matured fruit 60 kDa protein) (MF-60). [-]	-	Aldedh: Aldehyde dehydrogenase family (PF00171.1)	No	No	No	chloroplast
Os05t0475400-01	11.28	27.19	2.2956	0	11.28	26.05	2.20277	0	Similar to Alanine:glyoxylate aminotransferase-like protein (Fragment). [-]	sp|Q94AL9|AGT22_ARATH, Desc:Alanine--glyoxylate aminotransferase 2 homolog 2, mitochondrial OS=Arabidopsis thaliana GN=AGT3 PE=2 SV=2, ID:0.770, Cov:0.784	Aminotran_3: Aminotransferase class-III (PF00202.15)	No	No	No	cytosol
Os08t0167800-01	0.05	1.35	2.2381	0	0.05	1.37	2.25714	0	Similar to Terpene synthase 10. [-]	sp|C7E5V9|FARS_ZEADI, Desc:(E)-beta-farnesene synthase OS=Zea diploperennis PE=1 SV=1, ID:0.652, Cov:0.139	Terpene_synth: Terpene synthase, N-terminal domain (PF01397.15)	No	No	No	chloroplast
Os07t0475900-01	17.4	42.44	2.36087	0	17.4	38.23	2.13207	0	ATMRK serine/threonine protein kinase-like domain containing protein. [-]	-	ACT: ACT domain (PF01842.19), Pkinase_Tyr: Protein tyrosine kinase (PF07714.1)	No	No	No	cytosol
Os02t0471500-03	15.85	34.46	2.10445	0	15.85	39.23	2.38754	0	Similar to protein phosphatase 2C containing protein. [-]	-	PP2C: Protein phosphatase 2C (PF00481.15)	No	No	No	chloroplast
Os01t0665300-02	14.75	34.79	2.27238	0	14.75	33.94	2.21841	0	NLI interacting factor domain containing protein. [-]	-	NIF: NLI interacting factor-like phosphatase (PF03031.12)	No	No	No	nuclear
Os09t0486500-01	41.03	76.29	1.83892	0	41.03	110.45	2.65168	0	Multiple stress-responsive zinc-finger protein ISAP1 (Stress- associated protein 1) (OsISAP1). [ISAP1,Osi-SAP1,OsiSAP1]	-	zf-A20: A20-like zinc finger (PF01754.10), zf-AN1: AN1-like Zinc finger (PF01428.10)	No	No	No	chloroplast
Os05t0437200-02	19.42	29.71	1.50392	0	19.42	59.96	2.98531	0	Protein of unknown function DUF502 family protein. [-]	gi|18400825|ref|NP_564483.1|, Desc:LCV2 (LIKE COV 2) [Arabidopsis thaliana], ID:0.758, Cov:0.594	DUF502: Protein of unknown function (DUF502) (PF04367.7)	No	No	No	vacuolar membrane
Os03t0262200-00	8.71	13.25	1.46756	0	8.71	28.33	3.0206	0	Similar to predicted protein. [-]	-	Pkinase: Protein kinase domain (PF00069.19)	No	No	No	nuclear
Os01t0232800-01	9.12	17.71	1.84881	0	9.12	25.69	2.63735	0	Similar to KOB1. [-]	-	-	No	No	No	cytoskeleton
Os04t0587400-01	24.25	40.72	1.65228	0	24.25	70.51	2.83208	0	Protein of unknown function DUF250 domain containing protein. [-]	gi|42571763|ref|NP_973972.1|, Desc:ATPUP11; purine transmembrane transporter [Arabidopsis thaliana], ID:0.472, Cov:0.748	TPT: Triose-phosphate Transporter family (PF03151.10)	Yes	Yes	Yes	plasma membrane
Os09t0407950-01	8.86	18	1.92698	0	8.86	24.19	2.55477	0	Similar to transducin family protein / WD-40 repeat family protein. [-]	-	WD40: WD domain, G-beta repeat (PF00400.26)	No	No	No	cytosol
Os03t0262150-01	8.47	12.88	1.46568	0	8.47	27.56	3.01584	0	Hypothetical gene. [-]	-	-	No	No	Yes	cytosol
Os06t0574500-01	25.11	38.24	1.50287	0	25.11	76.69	2.97549	0	Protein phosphatase 2A. [OsPP2A-1,PP2A1]	-	Metallophos: Calcineurin-like phosphoesterase (PF00149.22)	No	No	No	cytosol
Os05t0577700-01	29.06	63.25	2.13739	0	29.06	69.36	2.34065	0	Similar to Protein kinase. [-]	gi|15240597|ref|NP_199811.1|, Desc:protein kinase, putative [Arabidopsis thaliana], ID:0.801, Cov:0.738	Pkinase_Tyr: Protein tyrosine kinase (PF07714.1)	No	No	No	cytosol
Os05t0540900-01	11.75	20.24	1.66588	0	11.75	34.85	2.81176	0	Conserved hypothetical protein. [-]	-	-	No	No	No	plasma membrane
Os01t0836800-04	58.06	89.48	1.532	0	58.06	172.65	2.94023	0	Transmembrane receptor, eukaryota domain containing protein. [-]	-	Lung_7-TM_R: Lung seven transmembrane receptor (PF06814.7)	Yes	Yes	Yes	plasma membrane
Os02t0797700-01	32.08	42.55	1.31651	0	32.08	103.15	3.14843	0	Nonaspanin (TM9SF) family protein. [-]	-	EMP70: Endomembrane protein 70 (PF02990.10)	Yes	Yes	Yes	plasma membrane
Os05t0172000-01	53.21	80.3	1.49972	0	53.21	159.63	2.96311	0	Conserved hypothetical protein. [-]	gi|79317995|ref|NP_001031049.1|, Desc:lactoylglutathione lyase family protein / glyoxalase I family protein [Arabidopsis thaliana], ID:0.754, Cov:0.040	-	Yes	Yes	Yes	extracellular
Os03t0278366-01	5.79	10.23	1.6539	0	5.79	18.06	2.80707	0	Hypothetical conserved gene. [-]	-	-	No	No	No	nuclear
Os01t0242600-02	4.56	9.82	1.94604	0	4.56	12.97	2.51259	0	C2 calcium-dependent membrane targeting domain containing protein. [-]	-	C2: C2 domain (PF00168.24)	Yes	Yes	Yes	chloroplast
Os01t0242600-01	4.39	9.49	1.9462	0	4.39	12.54	2.51206	0	C2 calcium-dependent membrane targeting domain containing protein. [-]	-	C2: C2 domain (PF00168.24)	Yes	Yes	Yes	chloroplast
Os01t0836800-01	53.91	82.77	1.52559	0	53.91	160	2.93207	0	Transmembrane receptor, eukaryota domain containing protein. [-]	-	Lung_7-TM_R: Lung seven transmembrane receptor (PF06814.7)	Yes	Yes	Yes	plasma membrane
Os01t0836800-02	56.03	86	1.52551	0	56.03	166.17	2.93126	0	Transmembrane receptor, eukaryota domain containing protein. [-]	-	Lung_7-TM_R: Lung seven transmembrane receptor (PF06814.7)	Yes	Yes	Yes	plasma membrane
Os03t0289200-02	13.93	24.47	1.70596	0	13.93	40.05	2.7495	0	Similar to protein YIP1. [-]	-	Yip1: Yip1 domain (PF04893.11)	No	No	No	chloroplast
Os05t0112000-01	19.62	37.71	1.8773	0	19.62	52.16	2.57808	0	Ankyrin domain containing protein. [Xb3]	sp|Q65XV2|XB3_ORYSJ, Desc:E3 ubiquitin-protein ligase XB3 OS=Oryza sativa subsp. japonica GN=XB3 PE=1 SV=1, ID:0.858, Cov:0.671	Ank_2: Ankyrin repeats (3 copies) (PF12796.1)	No	No	No	cytosol
Os04t0448300-01	1.11	3.36	2.06635	0.0006	1.11	4.04	2.38863	0	Peptidase A1 domain containing protein. [-]	gi|30678047|ref|NP_565298.2|, Desc:aspartyl protease family protein [Arabidopsis thaliana], ID:0.515, Cov:0.640	Asp: Eukaryotic aspartyl protease (PF00026.17)	Yes	Yes	Yes	chloroplast
Os01t0836800-03	56.84	87.13	1.52369	0	56.84	168.53	2.93102	0	Transmembrane receptor, eukaryota domain containing protein. [-]	-	Lung_7-TM_R: Lung seven transmembrane receptor (PF06814.7)	Yes	Yes	Yes	plasma membrane
Os11t0484500-01	27.11	45.14	1.64141	0	27.11	78.04	2.81181	0	Similar to 6-phosphogluconate dehydrogenase. [-]	-	6PGD: 6-phosphogluconate dehydrogenase, C-terminal domain (PF00393.13), NAD_binding_2: NAD binding domain of 6-phosphogluconate dehydrogenase (PF03446.9)	No	No	No	chloroplast
Os07t0201100-01	16.66	22.24	1.31597	0	16.66	54.4	3.13703	0	Similar to Coatomer gamma subunit (Gamma-coat protein) (Gamma-COP). [-]	-	Adaptin_N: Adaptin N terminal region (PF01602.14), Gamma-COP: Coatomer gamma subunit appendage domain (PF08752.4)	No	No	No	cytosol
Os06t0701300-02	26.21	38.11	1.43734	0	26.21	81.03	3.0147	0	Beta-lactamase family protein. [-]	-	ABC1: ABC1 family (PF03109.10), Beta-lactamase: Beta-lactamase (PF00144.18)	No	No	No	cytosol
Os06t0542350-01	0.98	2.48	1.75758	0	0.98	4.33	2.69192	0	Hypothetical gene. [-]	sp|P0C2F6|RNHX1_ARATH, Desc:Putative ribonuclease H protein At1g65750 OS=Arabidopsis thaliana GN=At1g65750 PE=3 SV=1, ID:0.500, Cov:0.017	-	No	No	No	chloroplast
Os06t0608800-03	24.91	46.82	1.84562	0	24.91	66.44	2.60286	0	Similar to Copine-1. [-]	-	Copine: Copine (PF07002.10)	No	No	No	nuclear
Os03t0648400-04	53.6	124.69	2.30201	0	53.6	116.01	2.14304	0	Non-protein coding transcript. [-]	-	-	No	No	No	-
Os01t0920100-01	61.88	118.93	1.90728	0	61.88	158.54	2.53721	0	Conserved hypothetical protein. [-]	-	-	No	No	No	nuclear
Os05t0429000-01	4.84	9.38	1.7774	0	4.84	14.57	2.6661	0	Similar to Hydroxymethyltransferase. [-]	gi|18400090|ref|NP_564473.1|, Desc:SHM7 (serine hydroxymethyltransferase 7); catalytic/ glycine hydroxymethyltransferase/ pyridoxal phosphate binding [Arabidopsis thaliana], ID:0.747, Cov:0.629	SHMT: Serine hydroxymethyltransferase (PF00464.13)	No	No	No	cytosol
Os05t0540900-02	12.07	20.59	1.65187	0	12.07	35.48	2.79112	0	Conserved hypothetical protein. [-]	-	-	No	No	No	plasma membrane
Os05t0112000-05	15.9	30.62	1.87101	0	15.9	42.44	2.57041	0	Similar to Receptor-like kinase Xa21-binding protein 3. [-]	sp|Q65XV2|XB3_ORYSJ, Desc:E3 ubiquitin-protein ligase XB3 OS=Oryza sativa subsp. japonica GN=XB3 PE=1 SV=1, ID:0.887, Cov:0.705	Ank_2: Ankyrin repeats (3 copies) (PF12796.1)	No	No	No	nuclear
Os05t0112000-03	18.31	35.07	1.86794	0	18.31	48.65	2.57121	0	Ankyrin domain containing protein. [-]	sp|Q65XV2|XB3_ORYSJ, Desc:E3 ubiquitin-protein ligase XB3 OS=Oryza sativa subsp. japonica GN=XB3 PE=1 SV=1, ID:0.858, Cov:0.617	Ank_2: Ankyrin repeats (3 copies) (PF12796.1)	No	No	No	cytosol
Os12t0175700-01	19.71	32.56	1.62047	0	19.71	57.35	2.81748	0	Nonaspanin (TM9SF) family protein. [-]	gi|18391222|ref|NP_563881.1|, Desc:endomembrane protein 70, putative [Arabidopsis thaliana], ID:0.724, Cov:0.797	EMP70: Endomembrane protein 70 (PF02990.10)	No	Yes	No	plasma membrane
Os08t0107400-01	4.4	7.8	1.62963	0.0006	4.4	14.15	2.80556	0	Similar to GDP-mannose transporter. [-]	sp|Q941R4|GONS1_ARATH, Desc:GDP-mannose transporter OS=Arabidopsis thaliana GN=GONST1 PE=1 SV=2, ID:0.829, Cov:0.051	-	No	No	No	plasma membrane
Os07t0406300-02	7.67	14.67	1.80738	0	7.67	21.78	2.62745	0	Similar to Glucose-6-phosphate 1-dehydrogenase precursor (EC 1.1.1.49). [-]	-	G6PD_C: Glucose-6-phosphate dehydrogenase, C-terminal domain (PF02781.1), G6PD_N: Glucose-6-phosphate dehydrogenase, NAD binding domain (PF00479.16)	No	No	No	chloroplast
Os11t0601700-01	10.6	23.68	2.12759	0	10.6	25.76	2.3069	0	Helix-loop-helix DNA-binding domain containing protein. [-]	-	-	No	No	No	nuclear
Os03t0243100-01	79.6	102.69	1.28648	0	79.6	252.53	3.14553	0	Similar to Actin-depolymerizing factor 5 (ADF-5) (AtADF5). [-]	-	Cofilin_ADF: Cofilin/tropomyosin-type actin-binding protein (PF00241.14)	No	No	No	chloroplast
Os05t0474900-01	7.37	14.09	1.80287	0	7.37	20.99	2.62724	0	Protein of unknown function Cys-rich family protein. [-]	gi|15239077|ref|NP_196154.1|, Desc:unknown protein [Arabidopsis thaliana], ID:0.569, Cov:0.656	DUF2985: Protein of unknown function (DUF2985) (PF11204.2), PLAC8: PLAC8 family (PF04749.11)	No	No	No	nuclear
Os11t0639600-02	4.36	7.16	1.52239	0	4.36	14.58	2.90672	0	NB-ARC domain containing protein. [-]	-	NB-ARC: NB-ARC domain (PF00931.16)	No	No	No	nuclear
Os03t0683700-01	0.9	2.43	1.80526	0	0.9	3.98	2.62105	0	Protein of unknown function DUF810 family protein. [-]	-	DUF810: Protein of unknown function (DUF810) (PF05664.5)	No	No	No	cytosol
Os02t0166600-01	13.45	20.14	1.46298	0.0006	13.45	41.79	2.96125	0	Conserved hypothetical protein. [-]	-	-	No	No	No	nuclear
Os05t0382600-03	14.65	39.03	2.55783	0	14.65	28.2	1.86581	0.0003	Annexin family protein. [-]	sp|Q9ZVJ6|ANXD4_ARATH, Desc:Annexin D4 OS=Arabidopsis thaliana GN=ANN4 PE=2 SV=1, ID:0.434, Cov:0.633	Annexin: Annexin (PF00191.14)	No	No	No	chloroplast
Os01t0349400-01	22.44	39.87	1.7436	0	22.44	61.81	2.67961	0	Similar to Serine/threonine protein phosphatase PP1 (EC 3.1.3.16) (Fragment). [-]	-	Metallophos: Calcineurin-like phosphoesterase (PF00149.22)	No	No	No	cytosol
Os07t0207301-00	11.48	23.73	1.98157	0	11.48	29.45	2.4399	0	Hypothetical gene. [-]	-	-	No	No	No	chloroplast
Os02t0471500-02	15.66	33.92	2.09604	0	15.66	37.74	2.32533	0	Protein phosphatase 2C domain containing protein. [-]	-	PP2C: Protein phosphatase 2C (PF00481.15)	No	No	No	plasma membrane
Os10t0497500-01	2.14	5.94	2.21019	0	2.14	5.94	2.21019	0	K Homology, type 1, subgroup domain containing protein. [-]	-	KH_1: KH domain (PF00013.23)	No	No	No	chloroplast
Os06t0140800-01	18.46	34.84	1.84173	0	18.46	49.18	2.57862	0	Protein kinase, core domain containing protein. [-]	-	Pkinase: Protein kinase domain (PF00069.19), U-box: U-box domain (PF04564.9), Usp: Universal stress protein family (PF00582.20)	No	No	No	nuclear
Os09t0127800-01	10.73	17.66	1.59079	0	10.73	32.17	2.82779	0	Similar to Coatomer alpha subunit. [-]	-	COPI_C: Coatomer (COPI) alpha subunit C-terminus (PF06957.5), Coatomer_WDAD: Coatomer WD associated region (PF04053.8), WD40: WD domain, G-beta repeat (PF00400.26)	No	No	No	mitochondria
Os06t0701300-01	14.22	23.02	1.57819	0	14.22	42.22	2.83968	0	Similar to ABC1 family protein. [-]	-	ABC1: ABC1 family (PF03109.10), Beta-lactamase: Beta-lactamase (PF00144.18)	No	No	No	chloroplast
Os05t0112000-02	14.48	27.8	1.86047	0	14.48	38.57	2.5562	0	Ankyrin domain containing protein. [-]	sp|Q65XV2|XB3_ORYSJ, Desc:E3 ubiquitin-protein ligase XB3 OS=Oryza sativa subsp. japonica GN=XB3 PE=1 SV=1, ID:0.858, Cov:0.488	Ank_2: Ankyrin repeats (3 copies) (PF12796.1)	No	No	No	cytosol
Os01t0762000-01	8.55	17.59	1.9466	0	8.55	22.58	2.46911	0	ARF/SAR superfamily domain containing protein. [-]	-	DUF3336: Domain of unknown function (DUF3336) (PF11815.2), Patatin: Patatin-like phospholipase (PF01734.1)	No	No	No	chloroplast
Os12t0183100-03	159.3	344.58	2.15583	0	159.3	360.7	2.25639	0	Similar to Branched-chain alpha keto-acid dehydrogenase E1 alpha subunit-like protein. [-]	gi|42573319|ref|NP_974756.1|, Desc:2-oxoisovalerate dehydrogenase, putative / 3-methyl-2-oxobutanoate dehydrogenase, putative / branched-chain alpha-keto acid dehydrogenase E1 alpha subunit, putative [Arabidopsis thaliana], ID:0.776, Cov:0.742	E1_dh: Dehydrogenase E1 component (PF00676.14)	No	No	No	cytosol
Os06t0608800-01	31.18	58.62	1.8527	0	31.18	81.2	2.55438	0	Zinc finger, RING/FYVE/PHD-type domain containing protein. [-]	-	Copine: Copine (PF07002.10)	No	No	No	nuclear
Os02t0685900-00	2.62	6.51	2.07459	0	2.62	7.44	2.33149	0	Similar to Calcium dependent protein kinase. [-]	-	Pkinase: Protein kinase domain (PF00069.19), efhand: EF hand (PF00036.26)	No	No	No	mitochondria
Os02t0504500-01	35.93	67.53	1.85567	0	35.93	93.04	2.54644	0	PUG domain containing protein. [-]	-	PUB: PUB domain (PF09409.4), UBA: UBA/TS-N domain (PF00627.25)	No	No	No	cytosol
Os10t0572300-01	24.23	60.45	2.43559	0	24.23	48.58	1.96512	0	Leucine-rich repeat, typical subtype containing protein. [-]	-	LRR_1: Leucine Rich Repeat (PF00560.27), LRR_4: Leucine Rich repeats (2 copies) (PF12799.1)	No	No	No	chloroplast
Os04t0517400-01	16.09	26.92	1.6337	0	16.09	46.28	2.76653	0	Conserved hypothetical protein. [-]	gi|22326882|ref|NP_197349.2|, Desc:PGSIP6 (PLANT GLYCOGENIN-LIKE STARCH INITIATION PROTEIN 6); transferase, transferring glycosyl groups / transferase, transferring hexosyl groups [Arabidopsis thaliana], ID:0.769, Cov:0.075	-	No	No	No	chloroplast
Os06t0198800-01	13.87	26.26	1.83322	0	13.87	37.11	2.56288	0	Longin domain containing protein. [-]	sp|Q94AU2|SEC22_ARATH, Desc:25.3 kDa vesicle transport protein OS=Arabidopsis thaliana GN=SEC22 PE=2 SV=1, ID:0.926, Cov:0.088	-	No	No	No	chloroplast
Os11t0639600-01	4.21	6.92	1.52015	0	4.21	13.97	2.87332	0	NB-ARC domain containing protein. [-]	-	NB-ARC: NB-ARC domain (PF00931.16)	No	No	No	nuclear
Os06t0140800-02	19.98	39.12	1.9123	0	19.98	51.05	2.48093	0	Similar to Serine threonine kinase. [-]	-	Pkinase: Protein kinase domain (PF00069.19), U-box: U-box domain (PF04564.9)	No	No	No	mitochondria
Os10t0516350-00	11.96	23.88	1.91975	0	11.96	30.96	2.46605	0	Hypothetical gene. [-]	-	-	No	No	No	mitochondria
Os02t0819600-01	9.75	16.71	1.64744	0	9.75	28.43	2.73767	0	Serine/threonine protein kinase-related domain containing protein. [-]	-	Pkinase: Protein kinase domain (PF00069.19)	No	No	No	nuclear
Os11t0539901-01	28.21	60.79	2.11537	0	28.21	65.29	2.26943	0	Hypothetical conserved gene. [-]	-	-	No	No	No	nuclear
Os03t0823700-02	6.4	9.98	1.48378	0	6.4	20.46	2.9	0	Similar to Ras-related protein Rab11C. [-]	-	Ras: Ras family (PF00071.16)	No	No	No	cytosol
Os05t0342900-01	33.51	68.94	2.02666	0	33.51	80.24	2.3541	0	Tetratricopeptide-like helical domain containing protein. [-]	gi|42573273|ref|NP_974733.1|, Desc:unknown protein [Arabidopsis thaliana], ID:0.684, Cov:0.276	-	No	No	No	chloroplast
Os03t0148700-01	6.84	11.44	1.58673	0.0006	6.84	20.89	2.79209	0	Similar to Calcium/calmodulin-regulated receptor-like kinase. [-]	-	Pkinase: Protein kinase domain (PF00069.19)	No	No	No	nuclear
Os03t0340500-02	65.28	158.19	2.40178	0	65.28	130	1.97646	0	Similar to Sucrose synthase (EC 2.4.1.13). [-]	-	Glycos_transf_1: Glycosyl transferases group 1 (PF00534.14), Sucrose_synth: Sucrose synthase (PF00862.13)	No	No	No	cytosol
Os01t0180800-02	26.23	36.36	1.37202	0.0006	26.23	80.83	3.00514	0	Similar to heat shock 70 kDa protein 4. [-]	-	HSP70: Hsp70 protein (PF00012.14)	No	No	No	cytosol
Os07t0570100-01	3.01	5.6	1.64589	0	3.01	9.95	2.73067	0	Similar to predicted protein. [-]	-	Peptidase_M16: Insulinase (Peptidase family M16) (PF00675.14), Peptidase_M16_C: Peptidase M16 inactive domain (PF05193.15)	No	No	No	cytosol
Os03t0340700-01	20.68	31.78	1.51199	0	20.68	61.08	2.86347	0	Tetratricopeptide-like helical domain containing protein. [-]	-	TPR_1: Tetratricopeptide repeat (PF00515.22)	No	No	No	nuclear
Os03t0340500-01	64.24	155.52	2.39914	0	64.24	127.82	1.97456	0	Similar to Sucrose synthase (EC 2.4.1.13). [-]	-	Glycos_transf_1: Glycosyl transferases group 1 (PF00534.14), Sucrose_synth: Sucrose synthase (PF00862.13)	No	No	No	cytosol
Os02t0525900-02	24.58	47.1	1.88038	0	24.58	62.69	2.48984	0	Similar to Acetyl-coenzyme A synthetase 2 (EC 6.2.1.1) (Acetate--CoA ligase 2) (Acyl-activating enzyme 2). [-]	-	AMP-binding: AMP-binding enzyme (PF00501.22), DUF3448: Domain of unknown function (DUF3448) (PF11930.2)	No	No	No	cytosol
Os04t0502200-01	7.32	14.24	1.83173	0	7.32	20.12	2.53846	0	Transport protein Trs120 domain containing protein. [-]	gi|15238938|ref|NP_196665.1|, Desc:unknown protein [Arabidopsis thaliana], ID:0.629, Cov:0.935	TRAPPC9-Trs120: Transport protein Trs120 or TRAPPC9, TRAPP II complex subunit (PF08626.5)	No	No	No	chloroplast
Os08t0513000-01	7.06	13.43	1.79032	0	7.06	19.79	2.5794	0	Similar to Serine/threonine protein phosphatase. [-]	sp|Q9FN02|PPP7_ARATH, Desc:Serine/threonine-protein phosphatase 7 OS=Arabidopsis thaliana GN=PP7 PE=1 SV=1, ID:0.686, Cov:0.481	Metallophos: Calcineurin-like phosphoesterase (PF00149.22)	No	No	No	cytosol
Os02t0685750-01	2.74	6.68	2.05348	0	2.74	7.66	2.31551	0	Hypothetical gene. [-]	-	-	No	No	No	cytosol
Os02t0525900-01	22.6	43.43	1.88263	0	22.6	57.66	2.48559	0	Similar to Acetyl-coenzyme A synthetase 2 (EC 6.2.1.1) (Acetate--CoA ligase 2) (Acyl-activating enzyme 2). [-]	-	AMP-binding: AMP-binding enzyme (PF00501.22), DUF3448: Domain of unknown function (DUF3448) (PF11930.2)	No	No	No	cytosol
Os08t0103300-01	8.25	13.25	1.54054	0	8.25	25.13	2.82486	0	Similar to Tubby-like protein 3. [-]	sp|Q69U54|TLP12_ORYSJ, Desc:Tubby-like F-box protein 12 OS=Oryza sativa subsp. japonica GN=TULP12 PE=2 SV=1, ID:0.854, Cov:0.434	F-box: F-box domain (PF00646.27), Tub: Tub family (PF01167.12)	No	No	No	nuclear
Os08t0537900-01	2.67	6.34	2	0	2.67	7.68	2.36512	0	Similar to predicted protein. [-]	gi|42571835|ref|NP_974008.1|, Desc:unknown protein [Arabidopsis thaliana], ID:0.691, Cov:0.390	O-FucT: GDP-fucose protein O-fucosyltransferase (PF10250.3)	No	Yes	No	chloroplast
Os10t0512700-01	7.88	13.31	1.61149	0	7.88	23.42	2.75	0	Similar to SH3 domain-containing protein 3. [-]	-	SH3_2: Variant SH3 domain (PF07653.11)	No	No	No	chloroplast
Os02t0695600-01	11.76	21.36	1.75235	0.0006	11.76	32.24	2.60502	0	Conserved hypothetical protein. [-]	-	-	No	No	No	nuclear
Os07t0678600-01	23.39	41.39	1.73801	0	23.39	62.88	2.61911	0	Similar to Serine/threonine protein kinase. [CIPK2,OsCIPK02]	-	NAF: NAF domain (PF03822.8), Pkinase: Protein kinase domain (PF00069.19)	No	No	No	chloroplast
Os02t0807000-01	16.08	24.57	1.49707	0	16.08	47.76	2.8548	0	Similar to Phosphoenolpyruvate carboxylase kinase 1. [-]	-	Pkinase: Protein kinase domain (PF00069.19)	No	No	No	cytosol
Os01t0563000-05	36.38	72.26	1.95987	0	36.38	88.33	2.38978	0	Hypothetical conserved gene. [-]	-	FKBP_C: FKBP-type peptidyl-prolyl cis-trans isomerase (PF00254.22)	No	No	No	nuclear
Os03t0818300-01	16.51	32.92	1.93718	0	16.51	41.22	2.41119	0	Zinc finger, RING/FYVE/PHD-type domain containing protein. [-]	-	DUF3594: Domain of unknown function (DUF3594) (PF12165.2), PHD: PHD-finger (PF00628.23)	No	No	No	cytosol
Os03t0809100-01	5.7	10.87	1.77164	0	5.7	16.23	2.57164	0	Major facilitator superfamily protein. [-]	-	MFS_1: Major Facilitator Superfamily (PF07690.10)	Yes	Yes	Yes	vacuolar membrane
Os02t0169300-01	91.14	140.41	1.53473	0	91.14	257.68	2.80747	0	Similar to Phosphoglycerate kinase, cytosolic (EC 2.7.2.3). [-]	-	PGK: Phosphoglycerate kinase (PF00162.13)	No	No	No	chloroplast
Os09t0440300-03	88.96	137.94	1.54446	0	88.96	250.67	2.79758	0	Similar to Aldehyde dehydrogenase. [-]	-	-	No	No	No	mitochondria
Os04t0103300-02	72.55	115.72	1.58695	0	72.55	201.24	2.74969	0	Protein of unknown function DUF1751, integral membrane, eukaryotic domain containing protein. [-]	gi|18398108|ref|NP_566326.1|, Desc:rhomboid protein-related [Arabidopsis thaliana], ID:0.442, Cov:0.650	DUF1751: Eukaryotic integral membrane protein (DUF1751) (PF08551.4)	No	No	No	vacuolar membrane
Os03t0113800-01	9.15	16.87	1.76059	0	9.15	25.14	2.57537	0	Tetratricopeptide-like helical domain containing protein. [-]	-	-	No	No	No	chloroplast
Os04t0679400-01	1249.94	2206.36	1.76456	0	1249.94	3210.97	2.56765	0	Similar to Ripening-associated protein (Fragment). [-]	gi|18416995|ref|NP_567775.1|, Desc:unknown protein [Arabidopsis thaliana], ID:0.718, Cov:0.248	DUF3711: Aluminium induced protein (PF12504.2)	No	No	No	cytosol
Os04t0679400-02	1173.39	2075.51	1.76816	0	1173.39	3008.97	2.56301	0	Similar to H0801D08.15 protein. [-]	gi|18416995|ref|NP_567775.1|, Desc:unknown protein [Arabidopsis thaliana], ID:0.725, Cov:0.182	DUF3700: Aluminium induced protein (PF12481.2)	No	No	No	chloroplast
Os02t0217600-02	23.5	39.33	1.64612	0	23.5	64.72	2.68245	0	Similar to Protein phosphatase 2A. [-]	-	Metallophos: Calcineurin-like phosphoesterase (PF00149.22)	No	No	No	cytosol
Os06t0194900-03	42.06	62.06	1.46447	0	42.06	122.03	2.85718	0	Sucrose synthase 2 (EC 2.4.1.13). [-]	-	Glycos_transf_1: Glycosyl transferases group 1 (PF00534.14), Sucrose_synth: Sucrose synthase (PF00862.13)	No	No	No	cytosol
Os03t0639600-01	38.28	69.95	1.80626	0	38.28	97.8	2.51527	0	Similar to Zinc-finger protein Lsd1. [-]	-	zf-LSD1: LSD1 zinc finger (PF06943.6)	No	No	No	chloroplast
Os07t0564600-01	4.73	9.99	1.91798	0	4.73	12.77	2.40314	0	Similar to Secretory carrier membrane protein. [Scamp1]	-	SCAMP: SCAMP family (PF04144.7)	No	No	No	plasma membrane
Os05t0431700-01	47.94	79.57	1.6463	0	47.94	129.85	2.67368	0	Similar to peptide transporter PTR2-B. [-]	sp|Q0WP01|PTR9_ARATH, Desc:Probable peptide/nitrate transporter At1g22540 OS=Arabidopsis thaliana GN=At1g22540 PE=2 SV=1, ID:0.522, Cov:0.786	PTR2: POT family (PF00854.15)	No	No	No	vacuolar membrane
Os05t0301500-01	13.07	21.63	1.60839	0	13.07	37.11	2.7086	0	Similar to Ribophorin I (Fragment). [-]	gi|15223039|ref|NP_177766.1|, Desc:ribophorin I family protein [Arabidopsis thaliana], ID:0.612, Cov:0.816	Ribophorin_I: Ribophorin I (PF04597.8)	Yes	Yes	Yes	plasma membrane
Os04t0608900-01	4.2	8.07	1.74423	0	4.2	12.36	2.56923	0	Similar to Serine/thronine protein kinase-like protein. [-]	gi|18400528|ref|NP_565568.1|, Desc:serine/threonine/tyrosine kinase, putative [Arabidopsis thaliana], ID:0.751, Cov:0.569	Pkinase_Tyr: Protein tyrosine kinase (PF07714.1)	No	No	No	cytosol
Os03t0334200-02	5.98	9.36	1.48424	0.0006	5.98	18.73	2.82665	0	Conserved hypothetical protein. [-]	-	DUF3133: Protein of unknown function (DUF3133) (PF11331.2)	No	No	No	nuclear
Os01t0885200-02	7.11	13.61	1.80148	0.0006	7.11	19.32	2.50555	0	Hypothetical conserved gene. [-]	-	-	Yes	Yes	Yes	plasma membrane
Os10t0476400-01	12.73	22.82	1.73489	0	12.73	34.28	2.56956	0	Snf7 family protein. [-]	-	Snf7: Snf7 (PF03357.15)	No	No	No	cytosol_nuclear
Os03t0448600-01	25.51	34.53	1.34025	0.0006	25.51	77.58	2.96416	0	WD40 repeat-like domain containing protein. [-]	-	WD40: WD domain, G-beta repeat (PF00400.26)	No	No	No	cytosol
Os09t0408000-01	18.05	30.06	1.63045	0	18.05	49.93	2.67349	0	Tetratricopeptide-like helical domain containing protein. [-]	-	-	No	No	No	extracellular
Os03t0764600-01	153.51	312.58	2.02951	0	153.51	350.38	2.27416	0	Homeodomain-like containing protein. [-]	-	Myb_DNA-binding: Myb-like DNA-binding domain (PF00249.25)	No	No	No	nuclear
Os04t0103300-01	58.6	95.16	1.61342	0	58.6	159.18	2.68758	0	Protein of unknown function DUF1751, integral membrane, eukaryotic domain containing protein. [-]	gi|18398108|ref|NP_566326.1|, Desc:rhomboid protein-related [Arabidopsis thaliana], ID:0.442, Cov:0.501	DUF1751: Eukaryotic integral membrane protein (DUF1751) (PF08551.4)	No	No	No	vacuolar membrane
Os02t0168100-01	239.77	430.05	1.7903	0	239.77	603.37	2.51015	0	Similar to 4-hydroxyphenylpyruvate dioxygenase (EC 1.13.11.27) (4HPPD) (HPD) (HPPDase). [-]	-	-	No	No	No	chloroplast
Os08t0366000-03	93.39	128.2	1.36879	0	93.39	275.59	2.93029	0	Similar to Phosphoenolpyruvate carboxylase. [-]	sp|P29194|CAPP2_SORBI, Desc:Phosphoenolpyruvate carboxylase 2 OS=Sorghum bicolor PE=3 SV=1, ID:0.920, Cov:0.632	PEPcase: Phosphoenolpyruvate carboxylase (PF00311.11)	No	No	No	cytosol
Os03t0721200-01	21.27	37.88	1.74585	0	21.27	55.79	2.55007	0	Armadillo-like helical domain containing protein. [-]	-	HEAT: HEAT repeat (PF02985.16)	No	No	No	cytosol
Os11t0540000-00	36.29	76.46	2.07723	0	36.29	81.73	2.21856	0	Hypothetical protein. [-]	-	-	No	No	No	nuclear
Os09t0363500-01	13.18	22.15	1.63258	0	13.18	36.7	2.65867	0	Conserved hypothetical protein. [-]	-	-	No	No	No	mitochondria
Os08t0556000-02	9.49	15.63	1.58532	0.0006	9.49	27.37	2.70448	0	Similar to predicted protein. [-]	gi|30682433|ref|NP_850572.1|, Desc:unknown protein [Arabidopsis thaliana], ID:0.785, Cov:0.384	YTH: YT521-B-like domain (PF04146.9)	No	No	No	nuclear
Os10t0346200-01	3.59	7.59	1.87146	0.0006	3.59	10.1	2.4183	0	Zinc finger, RING-type domain containing protein. [-]	-	-	No	No	Yes	nuclear
Os06t0194900-02	53.63	78.36	1.45268	0	53.63	153.92	2.8358	0	Sucrose synthase 2 (EC 2.4.1.13). [-]	-	Glycos_transf_1: Glycosyl transferases group 1 (PF00534.14), Sucrose_synth: Sucrose synthase (PF00862.13)	No	No	No	cytosol
Os08t0485700-01	19.68	48.91	2.41344	0	19.68	37.75	1.87379	0	Methyl-CpG DNA binding domain containing protein. [-]	gi|30687824|ref|NP_173650.3|, Desc:MBD8; methyl-CpG binding [Arabidopsis thaliana], ID:0.478, Cov:0.108	MBD: Methyl-CpG binding domain (PF01429.13)	No	No	No	nuclear
Os08t0535501-00	41.66	80.31	1.906	0	41.66	100.58	2.38115	0	Hypothetical gene. [-]	sp|Q8VYS8|ZDH24_ARATH, Desc:Probable S-acyltransferase At5g50020 OS=Arabidopsis thaliana GN=At5g50020 PE=1 SV=1, ID:0.646, Cov:0.259	-	No	Yes	No	chloroplast
Os03t0710900-00	7.58	15	1.8648	0	7.58	19.77	2.42075	0	Similar to CCAAT displacement protein-related / CDP-related. [-]	-	CASP_C: CASP C terminal (PF08172.6)	No	No	No	plasma membrane
Os01t0762000-02	4.01	8.26	1.8483	0	4.01	11.21	2.43713	0	Hypothetical conserved gene. [-]	-	-	No	No	No	nuclear
Os06t0673700-01	11.34	18.75	1.60049	0	11.34	32.13	2.68476	0	Conserved hypothetical protein. [-]	-	-	No	No	No	nuclear
Os07t0506000-01	11.71	20.22	1.66955	0	11.71	32.24	2.61526	0	Protein of unknown function DUF300 family protein. [-]	-	DUF300: Domain of unknown function (PF03619.10)	No	No	Yes	vacuolar membrane
Os06t0194900-01	52.25	76.26	1.45089	0	52.25	149.88	2.83343	0	Sucrose synthase 2 (EC 2.4.1.13). [OsScS1,RSs1,SS1,SUS2,sus2]	-	Glycos_transf_1: Glycosyl transferases group 1 (PF00534.14), Sucrose_synth: Sucrose synthase (PF00862.13)	No	No	No	cytosol
Os08t0366000-04	165.57	221.51	1.33583	0	165.57	489.94	2.94735	0	Similar to Phosphoenolpyruvate carboxylase. [-]	sp|P29194|CAPP2_SORBI, Desc:Phosphoenolpyruvate carboxylase 2 OS=Sorghum bicolor PE=3 SV=1, ID:0.908, Cov:0.881	PEPcase: Phosphoenolpyruvate carboxylase (PF00311.11)	No	No	No	cytosol
Os01t0132500-01	6.34	14.06	2.05177	0	6.34	15.34	2.22616	0	Hypothetical conserved gene. [-]	-	DUF1639: Protein of unknown function (DUF1639) (PF07797.8)	No	No	No	chloroplast
Os02t0603600-01	38.59	80.04	2.04698	0	38.59	87.31	2.23061	0	Similar to Phytochrome-interacting factor 3 (Phytochrome-associated protein 3) (Basic helix-loop-helix protein 8) (bHLH8) (AtbHLH008). [-]	-	HLH: Helix-loop-helix DNA-binding domain (PF00010.20)	No	No	No	nuclear
Os01t0268600-01	19.62	36.87	1.83657	0	19.62	49.3	2.43938	0	Glycoside hydrolase, family 31 protein. [-]	-	Glyco_hydro_31: Glycosyl hydrolases family 31 (PF01055.20)	No	No	No	chloroplast
Os02t0552000-02	7.54	11.9	1.51054	0	7.54	22.61	2.76464	0	Similar to Transmembrane protein TM9SF3 (Fragment). [-]	-	EMP70: Endomembrane protein 70 (PF02990.10)	Yes	Yes	Yes	plasma membrane
Os02t0612700-01	0.6	1.88	1.8	0	0.6	2.96	2.475	0	BTB domain containing protein. [-]	-	K_tetra: K+ channel tetramerisation domain (PF02214.16)	No	No	No	chloroplast
Os03t0620800-01	21.41	37.35	1.71129	0	21.41	56.43	2.5627	0	Similar to SEC1-family transport protein SLY1 (AtSLY1). [-]	-	Sec1: Sec1 family (PF00995.17)	No	No	No	chloroplast
Os03t0111100-01	6.44	10.83	1.59005	0	6.44	18.95	2.68145	0	Similar to Dihydrofolate synthetase /folylpolyglutamate synthetase. [-]	-	Mur_ligase_M: Mur ligase middle domain (PF08245.6)	No	Yes	No	chloroplast
Os04t0360500-01	0.4	1.91	2.07857	0	0.4	2.07	2.19286	0	Similar to OSIGBa0111E13.1 protein. [-]	gi|15226437|ref|NP_182199.1|, Desc:FAD-binding domain-containing protein [Arabidopsis thaliana], ID:0.495, Cov:0.158	FAD_binding_4: FAD binding domain (PF01565.17)	Yes	Yes	Yes	chloroplast
Os02t0552000-01	7.46	11.77	1.50946	0	7.46	22.36	2.76123	0	Similar to Transmembrane protein TM9SF3 (Fragment). [-]	-	EMP70: Endomembrane protein 70 (PF02990.10)	Yes	Yes	Yes	plasma membrane
Os01t0315800-02	68.98	111.96	1.61418	0	68.98	184.82	2.65533	0	Similar to DTDP-glucose 4-6-dehydratase-like protein (Fragment). [-]	-	Epimerase: NAD dependent epimerase/dehydratase family (PF01370.15)	No	No	No	chloroplast
Os09t0127800-03	14.15	21.54	1.48779	0	14.15	41.14	2.78152	0	Similar to cDNA clone:J023075G08, full insert sequence. [-]	-	COPI_C: Coatomer (COPI) alpha subunit C-terminus (PF06957.5), Coatomer_WDAD: Coatomer WD associated region (PF04053.8)	No	No	No	cytosol
Os01t0256500-01	1712.28	3586.12	2.09371	0	1712.28	3715.41	2.16918	0	Similar to Ramy1. [-]	-	-	No	No	No	nuclear
Os05t0110900-01	29.21	37.71	1.28136	0	29.21	89.07	2.98146	0	Similar to Protein kinase APK1B, chloroplast precursor (EC 2.7.1.-). [-]	sp|Q06548|APK1A_ARATH, Desc:Protein kinase APK1A, chloroplastic OS=Arabidopsis thaliana GN=APK1A PE=2 SV=1, ID:0.741, Cov:0.466	Pkinase_Tyr: Protein tyrosine kinase (PF07714.1)	No	No	No	chloroplast
Os01t0256500-02	1700.98	3560.78	2.09273	0	1700.98	3688.75	2.16792	0	Similar to Ramy1. [-]	-	-	No	No	No	nuclear
Os08t0225100-00	36.17	70.86	1.93328	0	36.17	85.45	2.3258	0	Similar to predicted protein. [-]	sp|P0C941|RTNLU_ARATH, Desc:Reticulon-like protein B23 OS=Arabidopsis thaliana GN=RTNLB23 PE=2 SV=1, ID:0.736, Cov:0.457	Reticulon: Reticulon (PF02453.11)	Yes	Yes	Yes	plasma membrane
Os03t0340500-03	76.19	178.27	2.32245	0	76.19	148.31	1.93432	0	Similar to sucrose synthase2. [-]	-	Glycos_transf_1: Glycosyl transferases group 1 (PF00534.14)	No	No	No	cytosol
Os05t0196200-01	7.57	15.75	1.95449	0	7.57	18.72	2.30105	0	Similar to Pollen-specific protein SF21. [-]	gi|18416676|ref|NP_568251.1|, Desc:Ndr family protein [Arabidopsis thaliana], ID:0.727, Cov:0.756	Ndr: Ndr family (PF03096.8)	No	No	No	chloroplast
Os03t0836000-01	9.64	16.28	1.62406	0	9.64	26.98	2.6297	0	Similar to Actin 7 (Actin 2). [-]	-	Actin: Actin (PF00022.13)	No	No	No	cytoskeleton
Os08t0323700-01	22.42	34.11	1.49915	0	22.42	63.47	2.75278	0	Conserved hypothetical protein. [-]	gi|30691724|ref|NP_849732.1|, Desc:CCC1 (CATION-CHLORIDE CO-TRANSPORTER 1); cation:chloride symporter/ sodium:potassium:chloride symporter [Arabidopsis thaliana], ID:0.728, Cov:0.662	-	No	No	No	cytosol
Os09t0371000-01	6.59	11.1	1.5942	0.0006	6.59	19.17	2.65744	0	Major facilitator superfamily protein. [-]	-	MFS_1: Major Facilitator Superfamily (PF07690.10)	No	No	No	plasma membrane
Os06t0194900-04	58.37	84.61	1.44197	0	58.37	165.78	2.80916	0	Similar to Sucrose synthase 2. [-]	sp|P30298|SUS2_ORYSJ, Desc:Sucrose synthase 2 OS=Oryza sativa subsp. japonica GN=SUS2 PE=1 SV=2, ID:0.978, Cov:0.913	Glycos_transf_1: Glycosyl transferases group 1 (PF00534.14), Sucrose_synth: Sucrose synthase (PF00862.13)	No	No	No	cytosol
Os12t0183100-01	167	347.39	2.07375	0	167	364.75	2.17708	0	Similar to Branched chain alpha-keto acid dehydrogenase E1-alpha subunit (Fragment). [-]	gi|15218984|ref|NP_173562.1|, Desc:2-oxoisovalerate dehydrogenase, putative / 3-methyl-2-oxobutanoate dehydrogenase, putative / branched-chain alpha-keto acid dehydrogenase E1 alpha subunit, putative [Arabidopsis thaliana], ID:0.734, Cov:0.699	E1_dh: Dehydrogenase E1 component (PF00676.14)	No	Yes	No	chloroplast
Os07t0680900-01	15.57	24.74	1.55341	0	15.57	43.68	2.69644	0	Similar to Ribosomal protein S6 kinase. [-]	-	Pkinase: Protein kinase domain (PF00069.19), Pkinase_C: Protein kinase C terminal domain (PF00433.18)	No	No	No	cytosol
Os01t0776600-01	8.22	14.24	1.65293	0	8.22	22.91	2.59328	0	Similar to Purple acid phosphatase (EC 3.1.3.2). [-]	-	Metallophos: Calcineurin-like phosphoesterase (PF00149.22)	Yes	Yes	Yes	peroxisome
Os03t0757000-01	24.41	34.62	1.40181	0	24.41	71.14	2.83904	0	UDP-glucuronosyl/UDP-glucosyltransferase family protein. [-]	-	UDPGT: UDP-glucoronosyl and UDP-glucosyl transferase (PF00201.12)	No	No	No	nuclear
Os08t0366000-02	160.22	213.78	1.33222	0	160.22	467.81	2.90789	0	Phosphoenolpyruvate carboxylase. [-]	sp|P29194|CAPP2_SORBI, Desc:Phosphoenolpyruvate carboxylase 2 OS=Sorghum bicolor PE=3 SV=1, ID:0.914, Cov:0.912	PEPcase: Phosphoenolpyruvate carboxylase (PF00311.11)	No	No	No	cytosol
Os07t0581000-01	37.31	48.15	1.28295	0	37.31	112.25	2.95615	0	Protein of unknown function DUF250 domain containing protein. [-]	-	TPT: Triose-phosphate Transporter family (PF03151.10)	No	No	No	cytosol
Os02t0749300-01	66.4	91.94	1.37893	0	66.4	191.68	2.85875	0	Similar to Shikimate kinase, chloroplast precursor (EC 2.7.1.71). [-]	-	SKI: Shikimate kinase (PF01202.16)	No	No	No	chloroplast
Os05t0541000-01	10.18	16.87	1.59839	0	10.18	28.48	2.63685	0	Conserved hypothetical protein. [-]	-	-	Yes	Yes	Yes	mitochondria
Os03t0757025-00	29.36	40.99	1.38307	0	29.36	85.54	2.85046	0	Hypothetical gene. [-]	-	-	No	No	No	mitochondria
Os12t0183100-02	162.13	334.79	2.05842	0	162.13	353.27	2.1717	0	Similar to Branched-chain alpha keto-acid dehydrogenase E1 alpha subunit-like protein. [-]	gi|15218984|ref|NP_173562.1|, Desc:2-oxoisovalerate dehydrogenase, putative / 3-methyl-2-oxobutanoate dehydrogenase, putative / branched-chain alpha-keto acid dehydrogenase E1 alpha subunit, putative [Arabidopsis thaliana], ID:0.789, Cov:0.280	E1_dh: Dehydrogenase E1 component (PF00676.14)	No	Yes	No	chloroplast
Os12t0113500-01	33.76	68.87	2.01007	0	33.76	76.09	2.21778	0	Oryza sativa calcineurin B-like (CBL) protein-interacting protein kinase 14.,Microbe-assosiated molecular pattern (MAMP)-induced defense signaling pathway.,Serine/threonine protein kinase. [OsCIPK14]	sp|Q2QYM3|CIPKE_ORYSJ, Desc:CBL-interacting protein kinase 14 OS=Oryza sativa subsp. japonica GN=CIPK14 PE=2 SV=1, ID:0.964, Cov:0.650	NAF: NAF domain (PF03822.8), Pkinase: Protein kinase domain (PF00069.19)	No	No	No	chloroplast
Os01t0741900-01	36.13	74.89	2.0439	0	36.13	79.93	2.17964	0	Similar to Auxin-responsive protein IAA26 (Indoleacetic acid-induced protein 26) (Phytochrome-associated protein 1). [-]	-	AUX_IAA: AUX/IAA family (PF02309.10)	No	No	No	nuclear
Os01t0315800-01	80.18	120.61	1.49803	0	80.18	220.18	2.72456	0	UDP-glucuronic acid decarboxylase (EC 4.1.1.35). [-]	-	Epimerase: NAD dependent epimerase/dehydratase family (PF01370.15)	No	Yes	No	chloroplast
Os04t0459200-01	107.72	191.76	1.77299	0	107.72	265.02	2.44684	0	Conserved hypothetical protein. [-]	-	-	No	No	No	nuclear
Os06t0156900-01	7.76	15.42	1.87443	0	7.76	19.54	2.34475	0	Glycosyl transferase, family 31 protein. [-]	sp|Q8L7M1|B3GTE_ARATH, Desc:Probable beta-1,3-galactosyltransferase 14 OS=Arabidopsis thaliana GN=B3GALT14 PE=2 SV=1, ID:0.728, Cov:0.521	Galactosyl_T: Galactosyltransferase (PF01762.15)	No	Yes	No	mitochondria
Os04t0679400-03	1857.14	3120.48	1.67989	0	1857.14	4716.28	2.53871	0	Similar to H0801D08.15 protein. [-]	gi|18416995|ref|NP_567775.1|, Desc:unknown protein [Arabidopsis thaliana], ID:0.741, Cov:0.394	DUF3711: Aluminium induced protein (PF12504.2)	No	No	No	cytosol
Os03t0827500-01	8.9	24.73	2.59899	0	8.9	15.01	1.61717	0.0003	Similar to predicted protein. [-]	-	SPX: SPX domain (PF03105.13)	No	No	No	nuclear_plasma membrane
Os12t0113500-02	31.79	64.77	2.00579	0	31.79	71.39	2.20769	0	Similar to Protein kinase PK4. [OsCIPK14]	-	-	No	No	No	-
Os10t0184250-00	20.92	38.62	1.80748	0.0006	20.92	51.71	2.40465	0	Hypothetical gene. [-]	-	-	No	No	No	mitochondria
Os10t0542400-02	12.1	30.46	2.40153	0	12.1	22.7	1.80916	0	Expansin/Lol pI family protein. [-]	-	DPBB_1: Rare lipoprotein A (RlpA)-like double-psi beta-barrel (PF03330.12), Pollen_allerg_1: Pollen allergen (PF01357.15)	Yes	Yes	Yes	chloroplast
Os01t0728400-01	10.1	20.05	1.8964	0	10.1	24.66	2.31171	0	Hypothetical protein. [-]	-	-	No	No	No	mitochondria
Os01t0546800-01	16.6	24.77	1.4642	0	16.6	47.25	2.74148	0	AmbAllergen domain containing protein. [-]	-	Pec_lyase_C: Pectate lyase (PF00544.13)	No	No	No	cytosol
Os05t0588700-01	0.13	1.24	1.9823	0	0.13	1.51	2.22124	0	Paired amphipathic helix domain containing protein. [-]	sp|O48686|SNL3_ARATH, Desc:Paired amphipathic helix protein Sin3-like 3 OS=Arabidopsis thaliana GN=SNL3 PE=1 SV=2, ID:0.455, Cov:0.098	HDAC_interact: Histone deacetylase (HDAC) interacting (PF08295.6), PAH: Paired amphipathic helix repeat (PF02671.15)	No	No	No	nuclear
Os02t0217600-01	27.81	44.7	1.58625	0	27.81	74.34	2.61506	0	Similar to Isoform 2 of Serine/threonine-protein phosphatase PP2A-3 catalytic subunit. [OsPP2A-3,PP2A3]	-	Metallophos: Calcineurin-like phosphoesterase (PF00149.22)	No	No	No	cytosol
Os01t0803200-02	861.78	1157.97	1.3433	0	861.78	2462.51	2.85532	0	Similar to Cysteine protease inhibitor. [-]	-	Cystatin: Cystatin domain (PF00031.15)	Yes	Yes	Yes	extracellular
Os08t0366000-01	159.03	212.25	1.33256	0	159.03	457.61	2.86578	0	Phosphoenolpyruvate carboxylase. [-]	sp|P29194|CAPP2_SORBI, Desc:Phosphoenolpyruvate carboxylase 2 OS=Sorghum bicolor PE=3 SV=1, ID:0.914, Cov:0.815	PEPcase: Phosphoenolpyruvate carboxylase (PF00311.11)	No	No	No	cytosol
Os02t0525900-03	21.86	40.83	1.82983	0	21.86	53.12	2.36745	0	Similar to H0502B11.5 protein. [-]	-	AMP-binding: AMP-binding enzyme (PF00501.22)	No	No	No	cytosol
Os08t0537900-02	4.75	10.25	1.95652	0	4.75	11.87	2.23826	0	Hypothetical conserved gene. [-]	sp|Q9CA27|EF118_ARATH, Desc:Ethylene-responsive transcription factor ERF118 OS=Arabidopsis thaliana GN=ERF118 PE=2 SV=1, ID:0.818, Cov:0.050	-	No	No	No	chloroplast
Os02t0122800-02	89.11	226.95	2.52969	0	89.11	148.96	1.66419	0	Nucleotide-binding, alpha-beta plait domain containing protein. [-]	-	RRM_1: RNA recognition motif. (a.k.a. RRM, RBD, or RNP domain) (PF00076.16)	No	No	No	nuclear
Os02t0452500-01	9.35	15.46	1.59034	0	9.35	25.93	2.60193	0	Similar to Sec1p-like protein 1 (Fragment). [-]	-	Sec1: Sec1 family (PF00995.17)	No	No	No	cytosol
Os01t0803200-01	565.18	760.21	1.34447	0	565.18	1611.04	2.84722	0	Cysteine proteinase inhibitor-I (Oryzacystatin-I). [OC-I,Oc1,OsCP1,SPOC-I]	-	Cystatin: Cystatin domain (PF00031.15)	Yes	Yes	Yes	mitochondria
Os03t0838100-03	35.65	49.13	1.3678	0	35.65	102.46	2.82292	0	Serine/threonine protein kinase-related domain containing protein. [-]	-	B_lectin: D-mannose binding lectin (PF01453.18), PAN_2: PAN-like domain (PF08276.5), Pkinase: Protein kinase domain (PF00069.19), S_locus_glycop: S-locus glycoprotein family (PF00954.14)	No	Yes	No	plasma membrane
Os01t0780500-01	30.63	44.04	1.42396	0	30.63	86.5	2.76636	0	SCAMP family protein. [-]	-	SCAMP: SCAMP family (PF04144.7)	No	No	No	plasma membrane
Os02t0822800-01	4.79	9.62	1.8342	0	4.79	12.61	2.3506	0	Galactose oxidase/kelch, beta-propeller domain containing protein. [-]	-	Kelch_1: Kelch motif (PF01344.19), Kelch_2: Kelch motif (PF07646.9)	No	No	No	cytosol
Os09t0127800-02	11.73	18.2	1.50825	0	11.73	33.07	2.67636	0	Similar to cDNA clone:J023075G08, full insert sequence. [-]	-	COPI_C: Coatomer (COPI) alpha subunit C-terminus (PF06957.5), Coatomer_WDAD: Coatomer WD associated region (PF04053.8)	No	No	No	chloroplast
Os12t0538900-01	9.96	15.94	1.54562	0	9.96	27.91	2.63777	0	Armadillo-type fold domain containing protein. [-]	sp|B0F9L4|GOGC6_ARATH, Desc:Golgin candidate 6 OS=Arabidopsis thaliana GN=GC6 PE=1 SV=2, ID:0.570, Cov:0.868	Uso1_p115_C: Uso1 / p115 like vesicle tethering protein, C terminal region (PF04871.7), Uso1_p115_head: Uso1 / p115 like vesicle tethering protein, head region (PF04869.8)	No	No	No	plasma membrane
Os03t0838100-04	35.42	48.74	1.36573	0	35.42	101.55	2.81576	0	Serine/threonine protein kinase-related domain containing protein. [-]	-	B_lectin: D-mannose binding lectin (PF01453.18), PAN_2: PAN-like domain (PF08276.5), Pkinase: Protein kinase domain (PF00069.19), S_locus_glycop: S-locus glycoprotein family (PF00954.14)	No	Yes	No	plasma membrane
Os02t0533800-01	108.59	259.1	2.37339	0	108.59	196.88	1.80564	0	Conserved hypothetical protein. [-]	-	-	No	Yes	No	chloroplast
Os03t0764300-01	9.34	13.46	1.39845	0	9.34	27.73	2.77853	0	Serine/threonine protein kinase domain containing protein. [-]	-	Pkinase: Protein kinase domain (PF00069.19)	No	No	No	chloroplast
Os01t0103600-01	2.53	5.15	1.74221	0	2.53	7.59	2.43343	0	Similar to sterol-8,7-isomerase. [-]	-	EBP: Emopamil binding protein (PF05241.6)	No	No	No	chloroplast
Os11t0482100-01	8.21	12.87	1.50597	0	8.21	23.54	2.6645	0	Similar to Protein transport protein Sec24-like CEF. [-]	-	Gelsolin: Gelsolin repeat (PF00626.16), Sec23_BS: Sec23/Sec24 beta-sandwich domain (PF08033.6), Sec23_helical: Sec23/Sec24 helical domain (PF04815.9), Sec23_trunk: Sec23/Sec24 trunk domain (PF04811.9)	No	No	No	extracellular
Os03t0224200-03	12.35	26.45	2.05618	0	12.35	27.22	2.11386	0	Similar to response regulator 8. [-]	-	-	No	No	No	nuclear
Os10t0412000-01	16.76	25.74	1.50563	0	16.76	46.31	2.66385	0	ATPase, P-type, K/Mg/Cd/Cu/Zn/Na/Ca/Na/H-transporter family protein. [-]	-	HAD: haloacid dehalogenase-like hydrolase (PF12710.1)	No	No	No	nuclear
Os03t0838100-02	35.06	48.1	1.36162	0	35.06	100.21	2.80671	0	Serine/threonine protein kinase-related domain containing protein. [-]	-	B_lectin: D-mannose binding lectin (PF01453.18), PAN_2: PAN-like domain (PF08276.5), Pkinase: Protein kinase domain (PF00069.19), S_locus_glycop: S-locus glycoprotein family (PF00954.14)	No	Yes	No	plasma membrane
Os01t0867300-01	19.77	29.2	1.45402	0	19.77	55.31	2.71112	0	Similar to OSE2-like protein (Fragment). [-]	-	bZIP_1: bZIP transcription factor (PF00170.15)	No	No	No	chloroplast
Os05t0408300-01	16.12	22.01	1.34404	0.0006	16.12	47.29	2.82068	0	Conserved hypothetical protein. [-]	gi|15220205|ref|NP_172544.1|, Desc:unknown protein [Arabidopsis thaliana], ID:0.652, Cov:0.699	-	Yes	Yes	Yes	chloroplast
Os09t0504700-02	17.02	26.43	1.5222	0	17.02	46.59	2.64095	0	Zinc finger, RING/FYVE/PHD-type domain containing protein. [-]	-	zf-C3HC4: Zinc finger, C3HC4 type (RING finger) (PF00097.19)	No	No	No	nuclear
Os08t0500200-02	40.55	97.9	2.38026	0	40.55	72.94	1.77954	0	Similar to predicted protein. [-]	gi|18406480|ref|NP_566014.1|, Desc:unknown protein [Arabidopsis thaliana], ID:0.542, Cov:0.746	CWC25: Pre-mRNA splicing factor (PF12542.2), Cir_N: N-terminal domain of CBF1 interacting co-repressor CIR (PF10197.3)	No	No	No	mitochondria
Os01t0862300-01	8.56	19.03	2.09519	0	8.56	18.73	2.06381	0	Similar to Sorting nexin 1. [-]	-	PX: PX domain (PF00787.18), Vps5: Vps5 C terminal like (PF09325.4)	No	No	No	chloroplast
Os02t0169151-00	82.97	122.13	1.46636	0	82.97	225.04	2.69191	0	Hypothetical gene. [-]	-	-	No	No	No	nuclear
Os11t0141800-01	48.2	101.49	2.08313	0	48.2	101.02	2.07358	0	Conserved hypothetical protein. [-]	-	-	No	No	No	chloroplast
Os03t0128700-01	15.52	21.83	1.38196	0	15.52	44.82	2.77361	0	Calcium-dependent protein kinase, isoform 11 (EC 2.7.1.-) (CDPK 11). [-]	-	Pkinase: Protein kinase domain (PF00069.19), efhand: EF hand (PF00036.26)	No	No	No	mitochondria
Os10t0467600-01	48.71	80.44	1.6383	0	48.71	123.99	2.51438	0	Similar to cap-binding protein p28. [-]	-	IF4E: Eukaryotic initiation factor 4E (PF01652.12)	No	No	No	cytosol
Os05t0475300-01	52.25	78.38	1.4907	0	52.25	140.74	2.66178	0	VHS domain containing protein. [-]	gi|79494763|ref|NP_195002.2|, Desc:protein transporter [Arabidopsis thaliana], ID:0.487, Cov:0.363	GAT: GAT domain (PF03127.8), VHS: VHS domain (PF00790.13)	No	No	No	nuclear
Os06t0483701-01	15.89	32.68	1.99408	0	15.89	35.43	2.1569	0	Hypothetical conserved gene. [-]	-	-	No	No	No	chloroplast
Os07t0496000-01	42.08	67.09	1.58055	0	42.08	109.71	2.56987	0	Similar to Nt-rab6 protein. [-]	-	Ras: Ras family (PF00071.16)	No	No	No	chloroplast
Os01t0261200-01	15.83	26.26	1.61973	0	15.83	41.59	2.5306	0	No apical meristem (NAM) protein domain containing protein. [NAC74,ONAC074,OsNAC8]	-	NAM: No apical meristem (NAM) protein (PF02365.9)	No	No	No	cytosol
Os01t0563000-03	28.47	53.73	1.85714	0	28.47	66.52	2.29114	0	Hypothetical conserved gene. [-]	-	FKBP_C: FKBP-type peptidyl-prolyl cis-trans isomerase (PF00254.22)	No	No	No	cytosol
Os06t0665000-01	21.6	34.33	1.56327	0	21.6	57.38	2.58319	0	Protein of unknown function DUF284, transmembrane eukaryotic family protein. [-]	-	CDC50: LEM3 (ligand-effect modulator 3) family / CDC50 family (PF03381.9)	No	No	No	plasma membrane
Os06t0340600-03	27.65	46.28	1.65026	0	27.65	70.4	2.49215	0	Phosphatidylinositol 3- and 4-kinase, catalytic domain containing protein. [-]	gi|42571253|ref|NP_973700.1|, Desc:phosphatidylinositol 3- and 4-kinase family protein / ubiquitin family protein [Arabidopsis thaliana], ID:0.669, Cov:0.453	PI3_PI4_kinase: Phosphatidylinositol 3- and 4-kinase (PF00454.21)	No	No	No	cytosol
Os03t0318600-01	25.06	43.91	1.72333	0	25.06	62	2.4175	0	Similar to Transcription factor HBP-1b(C38) (Fragment). [-]	-	bZIP_1: bZIP transcription factor (PF00170.15)	No	No	No	nuclear
Os03t0334200-01	6.22	9.62	1.47091	0.0006	6.22	18.27	2.66898	0	Conserved hypothetical protein. [-]	-	DUF3133: Protein of unknown function (DUF3133) (PF11331.2)	No	No	No	nuclear
Os05t0301700-01	21.27	38.43	1.77054	0	21.27	51.76	2.36911	0	Similar to Cytochrome c1 (Fragment). [-]	sp|P25076|CY11_SOLTU, Desc:Cytochrome c1-1, heme protein, mitochondrial OS=Solanum tuberosum GN=CYCL PE=2 SV=1, ID:0.896, Cov:0.549	Cytochrom_C1: Cytochrome C1 family (PF02167.9)	No	Yes	No	chloroplast
Os07t0135550-00	28.74	47.05	1.61567	0	28.74	74.06	2.52387	0	Non-protein coding gene. [-]	-	-	No	No	No	-
Os01t0615200-01	27.43	39.06	1.40907	0	27.43	76.57	2.72846	0	Transferase family protein. [-]	-	Transferase: Transferase family (PF02458.9)	Yes	Yes	Yes	E.R.
Os01t0626200-01	10.81	21.68	1.92041	0	10.81	25.17	2.21592	0	Clathrin adaptor, beta-adaptin, appendage, C-terminal subdomain domain containing protein. [-]	-	B2-adapt-app_C: Beta2-adaptin appendage, C-terminal sub-domain (PF09066.4)	Yes	Yes	Yes	mitochondria
Os05t0126700-01	2.26	4.37	1.64724	0	2.26	7.11	2.48773	0	Conserved hypothetical protein. [-]	-	-	No	No	No	mitochondria
Os03t0300801-00	3.73	7.63	1.82452	0	3.73	9.92	2.30867	0	Hypothetical gene. [-]	-	-	No	No	No	cytosol
Os03t0764250-01	9.44	13.41	1.38027	0.0006	9.44	27.74	2.75287	0	Hypothetical gene. [-]	-	-	No	No	Yes	chloroplast
Os06t0665000-02	21.89	34.56	1.55352	0	21.89	58.04	2.57929	0	Protein of unknown function DUF284, transmembrane eukaryotic family protein. [-]	-	CDC50: LEM3 (ligand-effect modulator 3) family / CDC50 family (PF03381.9)	No	No	No	plasma membrane
Os01t0866300-01	32.34	47.69	1.46041	0	32.34	88.05	2.67097	0	Similar to VAMP-like protein YKT61 (AtYKT61) (Geranylgeranylated protein 1) (AtGP1). [-]	-	Synaptobrevin: Synaptobrevin (PF00957.15)	No	No	No	chloroplast
Os01t0563000-02	34.67	65.7	1.86992	0	34.67	79.65	2.261	0	Peptidyl-prolyl cis-trans isomerase, FKBP-type domain containing protein. [-]	-	FKBP_C: FKBP-type peptidyl-prolyl cis-trans isomerase (PF00254.22)	No	No	No	cytosol
Os07t0564600-02	5.47	11	1.85471	0	5.47	13.72	2.27512	0	Similar to Secretory carrier membrane protein. [-]	-	SCAMP: SCAMP family (PF04144.7)	No	No	No	plasma membrane
Os03t0386000-01	4.44	7.66	1.59191	0	4.44	12.8	2.53676	0	WD domain protein-like. [SRWD5]	-	WD40: WD domain, G-beta repeat (PF00400.26)	No	Yes	No	chloroplast
Os01t0802100-01	5.24	9.39	1.66506	0.0006	5.24	14.37	2.46314	0	Similar to 4-diphosphocytidyl-2-C-methyl-D-erythritol kinase, chloroplast precursor (EC 2.7.1.148) (CMK) (4-(cytidine-5'-diphospho)-2-C-methyl- D-erythritol kinase) (CDPMEK). [-]	-	GHMP_kinases_N: GHMP kinases N terminal domain (PF00288.20)	No	No	No	chloroplast
Os01t0866300-02	36.16	53.36	1.46286	0	36.16	97.99	2.66389	0	VAMP-like protein YKT61 (AtYKT61) (Geranylgeranylated protein 1) (AtGP1). [-]	-	Synaptobrevin: Synaptobrevin (PF00957.15)	No	No	No	cytosol
Os03t0248600-01	9.42	16.83	1.71113	0	9.42	24.17	2.41555	0	Similar to Enolase 2 (EC 4.2.1.11) (2-phosphoglycerate dehydratase 2) (2-phospho- D-glycerate hydro-lyase 2). [-]	-	Enolase_C: Enolase, C-terminal TIM barrel domain (PF00113.1), Enolase_N: Enolase, N-terminal domain (PF03952.10)	No	No	No	chloroplast
Os02t0504500-02	33.2	61.15	1.81725	0	33.2	77.96	2.30877	0	Similar to predicted protein. [-]	-	PUB: PUB domain (PF09409.4)	No	No	No	nuclear
Os08t0538300-01	25.05	36.32	1.43263	0	25.05	69.1	2.69098	0	Similar to LysM domain-containing receptor-like kinase 3. [-]	gi|30686316|ref|NP_566689.2|, Desc:CERK1 (CHITIN ELICITOR RECEPTOR KINASE 1); kinase/ receptor signaling protein/ transmembrane receptor protein kinase [Arabidopsis thaliana], ID:0.641, Cov:0.521	Pkinase: Protein kinase domain (PF00069.19)	Yes	Yes	Yes	chloroplast
Os11t0153100-01	11.8	27.19	2.20234	0	11.8	23.58	1.92031	0.0003	Conserved hypothetical protein. [-]	-	-	No	No	No	nuclear
Os08t0500200-01	32.4	79.63	2.41407	0	32.4	55.98	1.70599	0	Conserved hypothetical protein. [-]	gi|18406480|ref|NP_566014.1|, Desc:unknown protein [Arabidopsis thaliana], ID:0.540, Cov:0.251	CWC25: Pre-mRNA splicing factor (PF12542.2), Cir_N: N-terminal domain of CBF1 interacting co-repressor CIR (PF10197.3)	No	No	No	nuclear
Os05t0383100-01	1.99	4.91	1.97659	0	1.99	5.4	2.14047	0	Clathrin adaptor, mu subunit domain containing protein. [-]	gi|42562792|ref|NP_176052.3|, Desc:clathrin adaptor complexes medium subunit family protein [Arabidopsis thaliana], ID:0.688, Cov:0.666	Adap_comp_sub: Adaptor complexes medium subunit family (PF00928.15)	No	No	No	cytosol
Os12t0561200-02	14.1	31.59	2.15828	0	14.1	28.55	1.95695	0	Zinc finger, HIT-type domain containing protein. [-]	gi|18397669|ref|NP_566289.1|, Desc:PAPA-1-like family protein / zinc finger (HIT type) family protein [Arabidopsis thaliana], ID:0.478, Cov:0.443	PAPA-1: PAPA-1-like conserved region (PF04795.6), zf-HIT: HIT zinc finger (PF04438.10)	No	No	No	nuclear
Os01t0563000-04	37.17	69.84	1.85591	0	37.17	85.17	2.25753	0	Hypothetical conserved gene. [-]	-	FKBP_C: FKBP-type peptidyl-prolyl cis-trans isomerase (PF00254.22)	No	No	No	nuclear
Os05t0384300-01	4.67	10.41	2.01235	0	4.67	10.91	2.10053	0	Peptidase aspartic, catalytic domain containing protein. [-]	sp|Q766C3|NEP1_NEPGR, Desc:Aspartic proteinase nepenthesin-1 OS=Nepenthes gracilis GN=nep1 PE=1 SV=1, ID:0.321, Cov:0.586	-	Yes	Yes	Yes	plasma membrane
Os07t0233300-01	14.63	27.98	1.85413	0	14.63	34.26	2.25592	0	Similar to Nucleic acid binding protein-like. [-]	-	DUF3594: Domain of unknown function (DUF3594) (PF12165.2), PHD: PHD-finger (PF00628.23)	No	No	No	cytosol
Os09t0504700-01	10.69	16.67	1.51155	0	10.69	29.33	2.59453	0	Zinc finger, RING/FYVE/PHD-type domain containing protein. [-]	-	zf-C3HC4: Zinc finger, C3HC4 type (RING finger) (PF00097.19)	No	No	No	nuclear
Os05t0312000-01	8.84	13.29	1.45224	0	8.84	25.1	2.65244	0	Hypothetical conserved gene. [-]	gi|15229478|ref|NP_189001.1|, Desc:RFR1 (REF4-related 1) [Arabidopsis thaliana], ID:0.390, Cov:0.832	-	No	No	No	cytosol
Os03t0300900-02	3.29	6.71	1.7972	0	3.29	8.89	2.30536	0	Glycosyl transferase, family 8 protein. [-]	-	Glyco_transf_8: Glycosyl transferase family 8 (PF01501.14)	Yes	Yes	Yes	extracellular
Os01t0564300-01	6.54	11.93	1.71485	0	6.54	17	2.38727	0	Peptidyl-prolyl cis-trans isomerase, FKBP-type domain containing protein. [-]	-	FKBP_C: FKBP-type peptidyl-prolyl cis-trans isomerase (PF00254.22)	No	No	No	cytosol
Os04t0382300-01	39.35	86.93	2.17918	0	39.35	76.5	1.92069	0	Similar to SNF1-related protein kinase regulatory gamma subunit 1 (AKIN gamma1) (AKING1). [-]	sp|Q8LBB2|KING1_ARATH, Desc:SNF1-related protein kinase regulatory subunit gamma 1 OS=Arabidopsis thaliana GN=KING1 PE=1 SV=2, ID:0.600, Cov:0.742	CBS: CBS domain (PF00571.22)	No	No	No	cytoskeleton
Os03t0300900-01	3.42	6.96	1.8009	0	3.42	9.13	2.29186	0	Glycosyl transferase, family 8 protein. [-]	-	Glyco_transf_8: Glycosyl transferase family 8 (PF01501.14)	Yes	Yes	Yes	extracellular
Os03t0844700-01	11.88	21.04	1.71118	0	11.88	29.67	2.38121	0	Similar to ALBINO3-like protein 1, chloroplastic. [-]	-	60KD_IMP: 60Kd inner membrane protein (PF02096.14)	No	No	No	plasma membrane
Os06t0127000-01	37.05	65.66	1.75191	0	37.05	87.95	2.33771	0	Peroxisomal biogenesis factor 11 family protein. [OsPEX11-5]	sp|Q5VRJ8|PX115_ORYSJ, Desc:Peroxisomal membrane protein 11-5 OS=Oryza sativa subsp. japonica GN=PEX11-5 PE=2 SV=1, ID:0.910, Cov:0.634	PEX11: Peroxisomal biogenesis factor 11 (PEX11) (PF05648.8)	Yes	Yes	Yes	nuclear
Os05t0490200-03	3.96	8.1	1.83468	0	3.96	10.18	2.25403	0	Similar to cDNA clone:J033072O04, full insert sequence. [-]	gi|240254210|ref|NP_564467.5|, Desc:unknown protein [Arabidopsis thaliana], ID:0.780, Cov:0.098	COPIIcoated_ERV: Endoplasmic reticulum vesicle transporter (PF07970.6)	No	No	No	nuclear
Os03t0318500-01	11.03	25.26	2.18288	0	11.03	21.92	1.90524	0	Similar to Glucose-6-phosphate 1-dehydrogenase, chloroplast precursor (EC 1.1.1.49) (G6PD). [-]	-	G6PD_C: Glucose-6-phosphate dehydrogenase, C-terminal domain (PF02781.1), G6PD_N: Glucose-6-phosphate dehydrogenase, NAD binding domain (PF00479.16)	No	No	No	chloroplast
Os02t0671100-01	61.43	130.52	2.10668	0	61.43	122.7	1.98142	0	Cyclin-like F-box domain containing protein. [-]	-	DUF295: Protein of unknown function (DUF295) (PF03478.12), F-box-like: F-box-like (PF12937.1)	No	No	No	cytosol
Os03t0137500-03	14.87	30.43	1.98047	0	14.87	32.41	2.10523	0	Similar to VDAC3.1. [-]	-	Porin_3: Eukaryotic porin (PF01459.16)	No	No	No	nuclear
Os03t0289200-01	12.7	20.13	1.54234	0	12.7	33.84	2.54307	0	Similar to H/ACA ribonucleoprotein complex subunit 1-like protein (GCR 101 snRNP). [-]	-	Yip1: Yip1 domain (PF04893.11)	No	No	No	chloroplast
Os02t0664300-01	13.52	19.82	1.43388	0	13.52	37.5	2.65152	0	Peptidase S8 and S53, subtilisin, kexin, sedolisin domain containing protein. [-]	-	Peptidase_S8: Subtilase family (PF00082.16), TPPII: Tripeptidyl peptidase II (PF12580.2)	No	Yes	No	chloroplast
Os07t0223100-01	90.94	146	1.59887	0	90.94	227.56	2.48597	0	Similar to ADP-ribosylation factor 1. [-]	-	Arf: ADP-ribosylation factor family (PF00025.15)	No	No	No	mitochondria
Os01t0895600-01	71.78	111.21	1.54177	0	71.78	183.8	2.53916	0	Similar to Calreticulin 3 (Fragment). [-]	-	Calreticulin: Calreticulin family (PF00262.12)	No	No	Yes	cytosol
Os06t0127000-03	36.84	65	1.74419	0	36.84	87.35	2.33483	0	Peroxisomal biogenesis factor 11 family protein. [-]	sp|Q5VRJ8|PX115_ORYSJ, Desc:Peroxisomal membrane protein 11-5 OS=Oryza sativa subsp. japonica GN=PEX11-5 PE=2 SV=1, ID:0.910, Cov:0.625	PEX11: Peroxisomal biogenesis factor 11 (PEX11) (PF05648.8)	Yes	Yes	Yes	nuclear
Os05t0495100-01	3.77	9.39	2.1782	0	3.77	8.05	1.89727	0	Zinc finger, C2H2-type domain containing protein. [-]	gi|18396354|ref|NP_566185.1|, Desc:zinc ion binding [Arabidopsis thaliana], ID:0.359, Cov:0.681	zf-met: Zinc-finger of C2H2 type (PF12874.1)	No	No	No	nuclear
Os03t0567600-03	40.93	58.29	1.41402	0	40.93	110.49	2.65896	0	Similar to Glycosyltransferase. [-]	-	DUF563: Protein of unknown function (DUF563) (PF04577.8)	No	No	No	cytosol
Os03t0137500-01	11.75	24.14	1.97176	0	11.75	25.74	2.09725	0	Similar to VDAC3.1. [-]	-	Porin_3: Eukaryotic porin (PF01459.16)	No	No	No	nuclear
Os01t0665300-01	8.47	18.42	2.05069	0	8.47	18.11	2.01795	0	Similar to CTD-phosphatase-like protein. [-]	-	-	No	No	No	nuclear
Os11t0621300-00	12.37	22.49	1.75692	0	12.37	29.86	2.30815	0	Protein of unknown function DUF1399 family protein. [-]	-	DUF1399: Protein of unknown function (DUF1399) (PF07173.6)	No	No	No	nuclear
Os01t0563000-01	30.75	56.7	1.81732	0	30.75	70.35	2.24724	0	Hypothetical conserved gene. [-]	-	FKBP_C: FKBP-type peptidyl-prolyl cis-trans isomerase (PF00254.22)	No	No	No	nuclear
Os01t0261200-02	15.06	24.75	1.60336	0	15.06	38.52	2.46077	0	Similar to NAC domain-containing protein 74. [-]	-	-	No	No	No	cytosol
Os01t0565650-00	13.38	30.17	2.16759	0	13.38	26.23	1.8936	0	Conserved hypothetical protein. [-]	-	-	No	No	No	nuclear
Os01t0977250-01	9.84	15.51	1.52306	0	9.84	26.49	2.53598	0	Hypothetical gene. [-]	-	-	No	No	No	cytosol
Os02t0122800-01	72.89	178.5	2.42929	0	72.89	119.37	1.62904	0	Similar to arginine/serine-rich splicing factor RSP41. [-]	-	RRM_1: RNA recognition motif. (a.k.a. RRM, RBD, or RNP domain) (PF00076.16)	No	No	No	nuclear
Os02t0119300-01	5.77	10.81	1.74446	0	5.77	14.66	2.31315	0	Peptidase M14, carboxypeptidase A family protein. [-]	-	Peptidase_M14: Zinc carboxypeptidase (PF00246.1)	No	Yes	No	plasma membrane
Os02t0191650-01	8.69	13.38	1.484	0	8.69	23.93	2.57276	0	Hypothetical gene. [-]	-	-	No	No	No	chloroplast
Os12t0639600-01	6.9	17.39	2.32785	0	6.9	12.65	1.72785	0	Similar to Hedgehog-interacting-like protein. [-]	sp|Q9SSG3|HIPL1_ARATH, Desc:HIPL1 protein OS=Arabidopsis thaliana GN=HIPL1 PE=1 SV=2, ID:0.582, Cov:0.603	-	No	Yes	No	chloroplast
Os06t0127000-02	21.17	37.81	1.75056	0	21.17	50.08	2.30401	0	Peroxisomal biogenesis factor 11 family protein. [-]	sp|Q5VRJ8|PX115_ORYSJ, Desc:Peroxisomal membrane protein 11-5 OS=Oryza sativa subsp. japonica GN=PEX11-5 PE=2 SV=1, ID:0.910, Cov:0.361	PEX11: Peroxisomal biogenesis factor 11 (PEX11) (PF05648.8)	Yes	Yes	Yes	nuclear
Os08t0535400-01	71.19	127.9	1.78557	0	71.19	162.79	2.26887	0	Zinc finger, DHHC-type domain containing protein. [-]	sp|Q0WQK2|ZDHC9_ARATH, Desc:Probable S-acyltransferase At3g26935 OS=Arabidopsis thaliana GN=At3g26935 PE=1 SV=1, ID:0.602, Cov:0.685	zf-DHHC: DHHC zinc finger domain (PF01529.14)	No	No	No	plasma membrane
Os11t0106700-01	112.92	250.5	2.20769	0	112.92	209.35	1.84647	0	Similar to Ferritin 1, chloroplast precursor (EC 1.16.3.1) (ZmFer1). [-]	-	Ferritin: Ferritin-like domain (PF00210.18)	Yes	Yes	Yes	chloroplast
Os03t0830900-01	11.41	30.06	2.50282	0	11.41	18.25	1.55117	0	Lipase, class 3 family protein. [-]	-	Lipase_3: Lipase (class 3) (PF01764.1)	Yes	Yes	Yes	vacuolar membrane
Os02t0191700-00	8.78	13.49	1.4816	0	8.78	24.15	2.57157	0	EF-HAND 2 domain containing protein. [-]	-	SPB_interacting: Spindle pole body interacting protein (PF08616.4)	No	No	No	cytosol
Os10t0361000-01	15.46	27.3	1.71932	0	15.46	37.4	2.33293	0	Lipoxygenase, LH2 domain containing protein. [-]	-	ATS3: Embryo-specific protein 3, (ATS3) (PF06232.5)	Yes	Yes	Yes	extracellular
Os03t0567600-02	51.7	72.93	1.40285	0	51.7	138.61	2.64915	0	Glycosyltransferase AER61, uncharacterized domain containing protein. [-]	-	DUF563: Protein of unknown function (DUF563) (PF04577.8)	No	Yes	No	cytosol
Os10t0405300-01	42.96	73.2	1.6879	0	42.96	102.81	2.36146	0	Conserved hypothetical protein. [-]	-	AvrRpt-cleavage: Cleavage site for pathogenic type III effector avirulence factor Avr (PF05627.5)	No	No	No	nuclear
[truncated: 1,500 more rows]

## Sheet: COM, up
Table S1-B. Compatible-specific up-regulated rice transcripts at the initial infection stage
[truncated: 1,331 more rows]

## Sheet: INC, up
Table S1-C. Incompatible-specific up-regulated rice transcripts at the initial infection stage
[truncated: 3,904 more rows]

[truncated: 3 more sheets: common, down, COM, down, INC, down]
