# Supplementary material for: Simultaneous RNA-Seq Analysis of a Mixed Transcriptome of Rice and Blast Fungus Interaction
Source: PLoS One. 2012 Nov 6;7(11):e49423. doi: 10.1371/journal.pone.0049423 (PMC3490861; doi:10.1371/journal.pone.0049423)
Supplement: Table S2 — Expression profiles and functional annotations of infection-responsive fungal annotated transcripts. (XLSX) [file pone.0049423.s004.xlsx]

## Sheet: common, up
Table S2-A. Commonly up-regulated fungal transcripts at the initial infection stage
		RPKM (COM)				RPKM (INC)
Transcript ID	Broad ID	Control	Infected	Fold change	FDR	Control	Infected	Fold change	FDR	Broad Annotation	Homologs in UniProt & RefSeq	Pfam domain	Putative secreted protein	Secretory protein by SignalP	Secretory pathway by TargetP	Localization by WoLFPSORT
MGG_04795	MGG_04795	0	1218.6	1219.6	0	0	3832.39	3833.39	0	BAS1	-	-	Yes	Yes	Yes	extracellular
MgP09009	MGG_08715	0	1451.14	1452.14	0	0	2991.33	2992.33	0	predicted protein	-	-	Yes	Yes	Yes	extracellular
MgP01033	MGG_10914	0	1029.3	1030.3	0	0	2671.87	2672.87	0	BAS4	-	-	Yes	Yes	Yes	extracellular
MgP01455	MGG_10705	0.22	1452.55	1191.43	0	0.15	1941.85	1689.43	0	predicted protein	-	-	Yes	Yes	Yes	extracellular
MgP00943	MGG_08526	0	1475.04	1476.04	0	0	975.63	976.63	0	hypothetical protein	-	Peptidase_C2: Calpain family cysteine protease (PF00648.1)	No	No	No	nuclear
MgP08977	MGG_11072	0.47	742.04	505.469	0	0	1833.57	1834.57	0	conserved hypothetical protein	-	-	Yes	Yes	Yes	extracellular
MgP07633	MGG_10276	0.15	1124.71	978.878	0	0	1223.36	1224.36	0	conserved hypothetical protein	-	-	Yes	Yes	Yes	nuclear
MgP05098	MGG_01964	0.38	1043.78	757.087	0	0	1205.85	1206.85	0	predicted protein	-	-	Yes	Yes	Yes	extracellular
MgP00207	MGG_15336	0	921.9	922.9	0	0	736.33	737.33	0	predicted protein	-	-	Yes	Yes	Yes	extracellular
MgP01747	MGG_09387	0	704.78	705.78	0	0	904.68	905.68	0	predicted protein	-	-	Yes	Yes	Yes	extracellular
MgP06715	MGG_00230	0	790.11	791.11	0	0	580.87	581.87	0	predicted protein	sp|P43530|ELAH_ECOLX, Desc:Heat-labile enterotoxin A chain OS=Escherichia coli GN=eltA PE=3 SV=1, ID:0.328, Cov:0.799	Enterotoxin_a: Heat-labile enterotoxin alpha chain (PF01375.11)	Yes	Yes	Yes	extracellular
MgP03935	MGG_04776	1.72	612.82	225.669	0	0.29	1346.03	1044.21	0	predicted protein	-	-	Yes	Yes	Yes	extracellular
MGG_13133	MGG_13133	0	442.85	443.85	0	0	716.26	717.26	0	predicted protein	-	-	Yes	Yes	Yes	cytosol
MgP02146	MGG_10010	0.07	514.52	481.794	0	0	608.32	609.32	0	predicted protein	-	-	Yes	Yes	Yes	extracellular
MGG_02990	MGG_02990	0	420.71	421.71	0	0	661.54	662.54	0	predicted protein	-	-	Yes	Yes	Yes	mitochondria
MgP03906	MGG_04732	0.48	325.71	220.75	0	0.11	877.99	791.883	0	acidic mammalian chitinase	sp|P11220|CHIT_STRPL, Desc:Chitinase 63 OS=Streptomyces plicatus GN=chtA PE=1 SV=2, ID:0.314, Cov:0.880	Glyco_hydro_18: Glycosyl hydrolases family 18 (PF00704.22)	Yes	Yes	Yes	extracellular
MgP01739	MGG_09395	0.85	273.2	148.216	0	0.27	1068.58	842.189	0	predicted protein	-	-	Yes	Yes	Yes	extracellular
MgP06952	MGG_00043	0	356.96	357.96	0	0	561.31	562.31	0	predicted protein	-	-	Yes	Yes	Yes	extracellular
MgP03376	MGG_05638	5.58	2699.54	410.416	0	3.12	1911.13	464.109	0	hypothetical protein	-	-	Yes	Yes	Yes	extracellular
MgP06666	MGG_11610	3.66	1446.64	310.652	0	0.87	1021.33	546.701	0	BAS3	-	-	Yes	Yes	Yes	extracellular
MgP01839	-	0	307.3	308.3	0	0	506.22	507.22	0	-	-	-	No	No	No	mitochondria
MgP03211	MGG_13049	1.11	401.17	190.602	0	0.93	1146.95	594.793	0	predicted protein	-	-	Yes	Yes	Yes	cytosol
MgP00830	MGG_08482	0.21	576.63	477.38	0	0	296.08	297.08	0	predicted protein	-	-	Yes	Yes	Yes	cytosol
MgP00525	MGG_09629	0	248	249	0	0	501.38	502.38	0	conserved hypothetical protein	-	-	Yes	Yes	Yes	extracellular
MgA01101	MGG_05638	3.27	1350.37	316.48	0	1.7	1110.1	411.519	0	hypothetical protein	-	-	Yes	Yes	Yes	extracellular
MgP02133	-	0	242.05	243.05	0	0	434.99	435.99	0	-	-	-	Yes	Yes	Yes	extracellular
MgP00640	MGG_10452	32.92	478.85	14.1465	0	0	645.41	646.41	0	predicted protein	-	-	Yes	Yes	Yes	extracellular
MgP00566	-	0.72	567.7	330.64	0	0.6	510.11	319.444	0	-	-	-	Yes	Yes	Yes	extracellular
MgP00546	MGG_09605	0.49	257.48	173.477	0	0.27	578.4	456.22	0	conserved hypothetical protein	-	-	Yes	Yes	Yes	extracellular
MgP03539	-	0	273.95	274.95	0	0	307.69	308.69	0	-	-	-	Yes	Yes	Yes	mitochondria
MgP11598	MGG_08390	0	360.32	361.32	0	0	149.43	150.43	0	dipeptidyl aminopeptidase/acylaminoacyl peptidase	-	Abhydrolase_6: Alpha/beta hydrolase family (PF12697.1)	No	No	No	cytoskeleton
MgP10008	MGG_08940	0	242.88	243.88	0	0	218.24	219.24	0	predicted protein	-	-	Yes	Yes	Yes	extracellular
MgP11606	MGG_08381	0	226.53	227.53	0	0	232.63	233.63	0	conserved hypothetical protein	-	-	No	No	No	cytosol
MgP02642	MGG_06578	0.6	235.6	147.875	0	0.62	502.77	310.969	0	predicted protein	-	-	Yes	Yes	Yes	extracellular
MgP00631	MGG_10460	3.7	527.45	112.436	0	0.25	421.28	337.824	0	predicted protein	-	-	Yes	Yes	Yes	cytosol
MgP08256	MGG_09047	0	257.2	258.2	0	0	184.89	185.89	0	predicted protein	-	-	Yes	Yes	Yes	extracellular
MgP02278	MGG_06228	0.09	138.99	128.431	0	0	312.23	313.23	0	predicted protein	-	-	No	No	No	nuclear
MgA03308	-	0.57	447.33	285.561	0	5.21	904.39	145.795	0	-	-	-	No	No	No	-
MgP05141	MGG_02201	0.48	328.74	222.797	0	0.58	320	203.165	0	endothiapepsin	sp|P11838|CARP_CRYPA, Desc:Endothiapepsin OS=Cryphonectria parasitica GN=EAPA PE=1 SV=2, ID:0.364, Cov:0.914	Asp: Eukaryotic aspartyl protease (PF00026.17)	Yes	Yes	Yes	extracellular
MgP08528	MGG_06123	1.04	205.22	101.088	0	1.22	700.73	316.095	0	predicted protein	-	-	Yes	Yes	Yes	mitochondria
MgP04837	MGG_02296	0	214.18	215.18	0	0	192.45	193.45	0	hypothetical protein	-	-	Yes	Yes	Yes	mitochondria
MgP08240	MGG_15040	0.05	356.33	340.314	0	0.18	75.34	64.6949	0	cytochrome P450 3A9	-	p450: Cytochrome P450 (PF00067.16)	Yes	Yes	Yes	mitochondria
MgP07935	MGG_02778	0.49	325.41	219.067	0	0.28	233.92	183.531	0	hypothetical protein	-	HsbA: Hydrophobic surface binding protein A (PF12296.2)	Yes	Yes	Yes	extracellular
MGG_15371	MGG_15371	0.14	225.45	198.64	0	0	202.58	203.58	0	predicted protein	-	-	Yes	Yes	Yes	extracellular
MGG_09628	MGG_09628	0	117.8	118.8	0	0	282.26	283.26	0	conserved hypothetical protein	-	-	Yes	Yes	Yes	extracellular
MgP03451	MGG_05716	1.18	267.72	123.266	0	1.7	661.54	245.385	0	hypothetical protein	-	-	Yes	Yes	Yes	extracellular
MgP11135	MGG_08158	1.39	512.17	214.715	0	1.33	354	152.361	0	predicted protein	-	-	Yes	Yes	Yes	extracellular
MgP02215	MGG_10080	0	211.87	212.87	0	0	152.3	153.3	0	predicted protein	-	-	Yes	Yes	Yes	extracellular
MgP00251	MGG_08027	0.25	147.25	118.6	0	0.42	264.62	187.056	0	predicted protein	-	-	Yes	Yes	Yes	extracellular
MgA04224	MGG_08158	1.5	490.47	196.588	0	1.86	278.34	97.6713	0	predicted protein	-	-	Yes	Yes	Yes	extracellular
MgP06218	MGG_00715	44.24	11779.8	260.407	0	101.83	3381.22	32.8914	0	hypothetical protein	sp|P22151|GRG1_NEUCR, Desc:Glucose-repressible gene protein OS=Neurospora crassa GN=grg-1 PE=2 SV=1, ID:0.620, Cov:0.986	DUF2823: Protein of unknown function (DUF2823) (PF11034.2)	No	No	No	nuclear
MgP00511	MGG_09640	0.28	198.91	156.18	0	0.37	178.73	131.19	0	alpha-amylase 1	sp|P0C1B3|AMYA1_ASPOR, Desc:Alpha-amylase A type-1/2 OS=Aspergillus oryzae GN=amy1 PE=1 SV=1, ID:0.459, Cov:0.887	Alpha-amylase: Alpha amylase, catalytic domain (PF00128.18)	Yes	Yes	Yes	extracellular
MgP09117	MGG_12247	4.18	746.23	144.253	0	3.16	574.73	138.397	0	conserved hypothetical protein	-	-	Yes	Yes	Yes	extracellular
MgP05331	MGG_09085	0.2	240.95	201.625	0	0	72.17	73.17	0	malic acid transport protein	sp|P50537|MAE1_SCHPO, Desc:Malic acid transport protein OS=Schizosaccharomyces pombe GN=mae1 PE=1 SV=1, ID:0.318, Cov:0.843	C4dic_mal_tran: C4-dicarboxylate transporter/malic acid transport protein (PF03595.11)	No	No	No	plasma membrane
MgP03306	MGG_05575	0.2	197.65	165.542	0	0	106.56	107.56	0	predicted protein	-	HsbA: Hydrophobic surface binding protein A (PF12296.2)	Yes	Yes	Yes	extracellular
MgP03986	MGG_05555	0.12	97.76	88.1786	0	0.21	219.6	182.314	0	xenobiotic compound monooxygenase	sp|P54995|SOXA_RHOSG, Desc:Dibenzothiophene desulfurization enzyme A OS=Rhodococcus sp. (strain IGTS8) GN=soxA PE=3 SV=1, ID:0.337, Cov:0.911	Bac_luciferase: Luciferase-like monooxygenase (PF00296.14)	No	No	No	mitochondria
MgP07643	MGG_10266	0.14	163.99	144.728	0	0	122.79	123.79	0	2-oxoglutarate-dependent ethylene/succinate-forming enzyme	sp|P32021|EFE_PSESH, Desc:2-oxoglutarate-dependent ethylene/succinate-forming enzyme OS=Pseudomonas syringae pv. phaseolicola GN=efe PE=1 SV=1, ID:0.525, Cov:0.787	2OG-FeII_Oxy: 2OG-Fe(II) oxygenase superfamily (PF03171.14)	No	No	No	mitochondria
MgP06842	MGG_00120	0.46	180.3	124.178	0	0.51	216.01	143.715	0	predicted protein	-	-	Yes	Yes	Yes	extracellular
MgP06228	MGG_00703	0.09	145.88	134.752	0	0	131.08	132.08	0	MAS3 protein	-	-	Yes	Yes	Yes	extracellular
MgP11608	MGG_08379	0	199.66	200.66	0	0	59.8	60.8	0	cytochrome P450	-	p450: Cytochrome P450 (PF00067.16)	Yes	Yes	Yes	plasma membrane
MgP11266	MGG_12337	12.76	2617.74	190.315	0	22.76	1386.09	58.3792	0	MAS3 protein	-	-	Yes	Yes	Yes	extracellular
MgP01185	MGG_04202	31	3319.4	103.763	0	13.2	2036.92	143.515	0	MAS3 protein	-	-	Yes	Yes	Yes	extracellular
MgP08845	MGG_05832	0	114.37	115.37	0	0	128.46	129.46	0	predicted protein	-	-	Yes	Yes	Yes	extracellular
MgA00163	MGG_09640	0.28	163.61	128.602	0	0.31	147.01	112.985	0	alpha-amylase 1	sp|P0C1B3|AMYA1_ASPOR, Desc:Alpha-amylase A type-1/2 OS=Aspergillus oryzae GN=amy1 PE=1 SV=1, ID:0.459, Cov:0.730	Alpha-amylase: Alpha amylase, catalytic domain (PF00128.18)	Yes	Yes	Yes	extracellular
MgP01421	MGG_03988	1.87	211.3	73.9721	0	1.34	379.72	162.701	0	predicted protein	-	Collagen: Collagen triple helix repeat (20 copies) (PF01391.12)	Yes	Yes	Yes	extracellular
MgP02056	MGG_09763	0.54	141.93	92.8117	0	0.45	191.29	132.614	0	conserved hypothetical protein	-	-	Yes	Yes	Yes	extracellular
MgP11596	MGG_12447	0.12	137.21	123.402	0	0.06	97.06	92.5094	0	polyketide synthase/peptide synthetase	sp|Q0C8M3|LNKS_ASPTN, Desc:Lovastatin nonaketide synthase OS=Aspergillus terreus (strain NIH 2624 / FGSC A1156) GN=lovB PE=3 SV=2, ID:0.386, Cov:0.622	AMP-binding: AMP-binding enzyme (PF00501.22), Acyl_transf_1: Acyl transferase domain (PF00698.15), Condensation: Condensation domain (PF00668.14), KR: KR domain (PF08659.4), Ketoacyl-synt_C: Beta-ketoacyl synthase, C-terminal domain (PF02801.16), Methyltransf_12: Methyltransferase domain (PF08242.6), NAD_binding_4: Male sterility protein (PF07993.6), PP-binding: Phosphopantetheine attachment site…	No	No	No	cytosol
MgP08957	MGG_01956	2.01	198.54	66.2924	0	0.28	178.39	140.148	0	conserved hypothetical protein	-	-	Yes	Yes	Yes	extracellular
MgP08366	MGG_12681	0	127.58	128.58	0	0	76.42	77.42	0	galactose oxidase	sp|Q01745|GAOA_GIBZE, Desc:Galactose oxidase OS=Gibberella zeae GN=GAOA PE=1 SV=1, ID:0.481, Cov:0.593	Kelch_1: Kelch motif (PF01344.19), PAN_1: PAN domain (PF00024.20)	Yes	Yes	Yes	extracellular
MgP11603	MGG_08385	0.07	129.16	121.645	0	0	69.64	70.64	0	ent-kaurene oxidase	-	BBE: Berberine and berberine like (PF08031.6), FAD_binding_4: FAD binding domain (PF01565.17)	No	No	No	mitochondria
MgP06921	MGG_00072	0.1	137.43	125.845	0	0.08	70.56	66.2593	0	isoamyl alcohol oxidase	-	BBE: Berberine and berberine like (PF08031.6), FAD_binding_4: FAD binding domain (PF01565.17)	Yes	Yes	Yes	extracellular
MgP03585	MGG_05533	0.07	107.82	101.701	0	0.11	96.89	88.1892	0	chitinase 1	sp|P32470|CHI1_APHAL, Desc:Chitinase 1 OS=Aphanocladium album GN=CHI1 PE=1 SV=2, ID:0.461, Cov:0.888	Glyco_hydro_18: Glycosyl hydrolases family 18 (PF00704.22)	Yes	Yes	Yes	extracellular
MgP00817	MGG_13957	0.06	76	72.6415	0	0	91.05	92.05	0	predicted protein	-	-	Yes	Yes	Yes	extracellular
MgA01917	MGG_07630	2.62	167.17	46.4558	0	0.28	150.21	118.133	0	hypothetical protein	-	-	No	No	No	nuclear
MgP00915	MGG_08551	1.27	121.03	53.7577	0	0.34	145	108.955	0	predicted protein	-	Fungal_lectin: Fungal fucose-specific lectin (PF07938.6)	No	No	No	extracellular
MgP03110	MGG_09802	8.27	327.22	35.4067	0	1.39	294.02	123.439	0	conserved hypothetical protein	-	-	No	No	No	mitochondria
MgP04924	MGG_14597	2.35	346.87	103.842	0	0.7	87.27	51.9235	0	predicted protein	-	-	No	No	No	cytosol
MgP00512	MGG_09639	0.05	14.92	15.1619	0	0.06	147.44	140.038	0	cell wall alpha-1,3-glucan synthase ags1	sp|Q9USK8|AGS1_SCHPO, Desc:Cell wall alpha-1,3-glucan synthase ags1 OS=Schizosaccharomyces pombe GN=ags1 PE=1 SV=3, ID:0.451, Cov:0.689	Alpha-amylase: Alpha amylase, catalytic domain (PF00128.18), Glyco_transf_5: Starch synthase catalytic domain (PF08323.5), Glycos_transf_1: Glycosyl transferases group 1 (PF00534.14)	Yes	Yes	Yes	plasma membrane
MgP10949	MGG_07954	1.49	138.99	56.2209	0	0.29	124.89	97.5891	0	epoxide hydrolase 2	sp|P80299|HYES_RAT, Desc:Epoxide hydrolase 2 OS=Rattus norvegicus GN=Ephx2 PE=1 SV=1, ID:0.324, Cov:0.947	Abhydrolase_6: Alpha/beta hydrolase family (PF12697.1)	No	No	No	cytosol
MgP11610	MGG_15097	0.04	102.91	99.9135	0	0.05	53.94	52.3238	0	polyketide synthase	sp|Q0C8M3|LNKS_ASPTN, Desc:Lovastatin nonaketide synthase OS=Aspergillus terreus (strain NIH 2624 / FGSC A1156) GN=lovB PE=3 SV=2, ID:0.395, Cov:0.607	AMP-binding: AMP-binding enzyme (PF00501.22);Pfam=Acyl_transf_1: Acyl transferase domain (PF00698.15), Condensation: Condensation domain (PF00668.14), KR: KR domain (PF08659.4), Ketoacyl-synt_C: Beta-ketoacyl synthase, C-terminal domain (PF02801.16), Methyltransf_12: Methyltransferase domain (PF08242.6), NAD_binding_4: Male sterility protein (PF07993.6), PP-binding: Phosphopantetheine attachment …	No	No	No	cytosol
MgA02405	MGG_00120	1.31	166.11	72.342	0	0.44	111.94	78.4306	0	predicted protein	-	-	Yes	Yes	Yes	extracellular
MgP03920	MGG_04749	0.73	115.77	67.4971	0	0.61	130.03	81.3851	0	hypothetical protein	-	-	Yes	Yes	Yes	extracellular
MgP07263	MGG_04994	25.24	616.98	23.5511	0	5.22	759.72	122.302	0	plasma membrane ATPase 1	sp|P28876|PMA2_SCHPO, Desc:Plasma membrane ATPase 2 OS=Schizosaccharomyces pombe GN=pma2 PE=2 SV=1, ID:0.496, Cov:0.796	Cation_ATPase_N: Cation transporter/ATPase, N-terminus (PF00690.20), E1-E2_ATPase: E1-E2 ATPase (PF00122.14), Hydrolase: haloacid dehalogenase-like hydrolase (PF00702.1)	No	No	No	plasma membrane
MgP05773	MGG_01130	36.92	1144.32	30.2036	0	17.81	2147.18	114.204	0	conserved hypothetical protein	-	-	No	No	No	nuclear
MgA02606	MGG_04994	23.86	566.44	22.8254	0	4.93	697.48	117.788	0	plasma membrane ATPase 1	sp|P28876|PMA2_SCHPO, Desc:Plasma membrane ATPase 2 OS=Schizosaccharomyces pombe GN=pma2 PE=2 SV=1, ID:0.496, Cov:0.731	Cation_ATPase_N: Cation transporter/ATPase, N-terminus (PF00690.20), E1-E2_ATPase: E1-E2 ATPase (PF00122.14), Hydrolase: haloacid dehalogenase-like hydrolase (PF00702.1)	No	No	No	plasma membrane
MgP05525	MGG_13405	0.17	66.93	58.0598	0	0	80.19	81.19	0	geranylgeranyl pyrophosphate synthetase	sp|Q9WTN0|GGPPS_MOUSE, Desc:Geranylgeranyl pyrophosphate synthase OS=Mus musculus GN=Ggps1 PE=2 SV=1, ID:0.355, Cov:0.544	polyprenyl_synt: Polyprenyl synthetase (PF00348.11)	No	No	No	cytoskeleton
MgP07792	MGG_02921,MGG_02922	0.67	112.91	68.2096	0	0.48	101.45	69.223	0	conserved hypothetical protein;hypothetical protein	sp|P14065|GCY_YEAST, Desc:Protein GCY OS=Saccharomyces cerevisiae GN=GCY1 PE=1 SV=1, ID:0.465, Cov:0.901, Score:233, E-val:2e-60	Aldo_ket_red: Aldo/keto reductase family (PF00248.15)	No	No	No	cytosol
MgP02097	MGG_09976	0.84	91.89	50.4837	0	1.09	165.13	79.488	0	predicted protein	-	MFS_1: Major Facilitator Superfamily (PF07690.10)	No	Yes	No	plasma membrane
MgP01608	MGG_03834	0.22	66.55	55.3689	0	0.09	79.73	74.0642	0	ent-kaurene oxidase	sp|O94142|KO1_GIBFU, Desc:Ent-kaurene oxidase OS=Gibberella fujikuroi GN=CYP503A1 PE=1 SV=1, ID:0.300, Cov:0.853	p450: Cytochrome P450 (PF00067.16)	No	No	No	mitochondria
MgP00622	MGG_10468	0.24	70.96	58.0323	0	0	63.76	64.76	0	predicted protein	-	-	No	No	Yes	extracellular
MgA03201	MGG_06069	11.96	1119.2	86.4352	0	8.04	243.79	27.0785	0	conserved hypothetical protein	-	Glyco_hydro_61: Glycosyl hydrolase family 61 (PF03443.8)	Yes	Yes	Yes	extracellular
MgP04925	MGG_14598	1.24	130.89	58.8795	0	0.42	73.5	52.4648	0	conserved hypothetical protein	sp|Q92396|TYRO_PODAN, Desc:Tyrosinase OS=Podospora anserina GN=TYR PE=2 SV=1, ID:0.357, Cov:0.540	Tyrosinase: Common central domain of tyrosinase (PF00264.14)	Yes	Yes	Yes	extracellular
MgP08589	MGG_06069	13.26	1170.18	82.1304	0	8.59	262.87	27.5151	0	conserved hypothetical protein	sp|A1C4H2|EGLD_ASPCL, Desc:Probable endo-beta-1,4-glucanase D OS=Aspergillus clavatus GN=eglD PE=3 SV=1, ID:0.374, Cov:0.553, Score:158, E-val:2e-37	Glyco_hydro_61: Glycosyl hydrolase family 61 (PF03443.8)	Yes	Yes	Yes	extracellular
MgA02141	MGG_00703	0.72	71.57	42.1919	0	0.23	80.39	66.1707	0	MAS3 protein	-	-	Yes	Yes	Yes	extracellular
MgP01819	MGG_09321	8.67	230.98	23.9897	0	5.31	504.03	80.0365	0	conserved hypothetical protein	-	-	Yes	Yes	Yes	extracellular
MgP10839	MGG_07848	0.33	64.37	49.1504	0	0.2	57.84	49.0333	0	multidrug resistance protein CDR1	sp|P33302|PDR5_YEAST, Desc:Pleiotropic ABC efflux transporter of multiple drugs OS=Saccharomyces cerevisiae GN=PDR5 PE=1 SV=1, ID:0.492, Cov:0.949	ABC2_membrane: ABC-2 type transporter (PF01061.18), ABC_tran: ABC transporter (PF00005.21), PDR_CDR: CDR ABC transporter (PF06422.6)	No	No	No	plasma membrane
MgP11395	MGG_07219	6.63	161.96	21.3578	0	0.78	116.42	65.9663	0	conidial yellow pigment biosynthesis polyketide synthase	sp|Q03149|WA_EMENI, Desc:Conidial yellow pigment biosynthesis polyketide synthase OS=Emericella nidulans GN=wA PE=1 SV=2, ID:0.426, Cov:0.981	Acyl_transf_1: Acyl transferase domain (PF00698.15), Ketoacyl-synt_C: Beta-ketoacyl synthase, C-terminal domain (PF02801.16), PP-binding: Phosphopantetheine attachment site (PF00550.19), Thioesterase: Thioesterase domain (PF00975.1), ketoacyl-synt: Beta-ketoacyl synthase, N-terminal domain (PF00109.20)	No	No	No	cytosol
MgA00534	MGG_09321	7.28	205.73	24.9674	0	5.13	369.71	60.4747	0	conserved hypothetical protein	-	-	Yes	Yes	Yes	extracellular
MgA04365	MGG_07219	6.41	150.7	20.4723	0	0.77	108.33	61.7684	0	conidial yellow pigment biosynthesis polyketide synthase	sp|Q03149|WA_EMENI, Desc:Conidial yellow pigment biosynthesis polyketide synthase OS=Emericella nidulans GN=wA PE=1 SV=2, ID:0.426, Cov:0.919	Acyl_transf_1: Acyl transferase domain (PF00698.15), Ketoacyl-synt_C: Beta-ketoacyl synthase, C-terminal domain (PF02801.16), PP-binding: Phosphopantetheine attachment site (PF00550.19), Thioesterase: Thioesterase domain (PF00975.1), ketoacyl-synt: Beta-ketoacyl synthase, N-terminal domain (PF00109.20)	No	No	No	cytosol
MgP02249	MGG_13578	2.84	147.62	38.7031	0	4.25	212.22	40.6133	0	sulphydryl oxidase	-	Pyr_redox_2: Pyridine nucleotide-disulphide oxidoreductase (PF07992.8)	Yes	Yes	Yes	extracellular
MgA02161	MGG_00659	5.78	82.73	12.3496	0	1.98	185.84	62.698	0	glucan 1,3-beta-glucosidase	sp|P49426|EXG1_COCCA, Desc:Glucan 1,3-beta-glucosidase OS=Cochliobolus carbonum GN=EXG1 PE=1 SV=1, ID:0.451, Cov:0.852	Pectate_lyase_3: Pectate lyase superfamily protein (PF12708.1)	Yes	Yes	Yes	extracellular
MgP06393	MGG_00546	260.42	8697.24	33.273	0	185.05	7221.34	38.8193	0	60S ribosomal protein L44	sp|P52809|RL44_PICJA, Desc:60S ribosomal protein L44 OS=Pichia jadinii GN=RPL44 PE=3 SV=2, ID:0.868, Cov:0.991	Ribosomal_L44: Ribosomal protein L44 (PF00935.13)	No	No	No	nuclear
MgP02605	MGG_06542	6.37	260.04	35.4193	0	2.75	116.83	31.4213	0	N amino acid transport system protein	sp|P38680|MTR_NEUCR, Desc:N amino acid transport system protein OS=Neurospora crassa GN=mtr PE=3 SV=2, ID:0.550, Cov:0.962	Aa_trans: Transmembrane amino acid transporter protein (PF01490.12)	No	No	No	plasma membrane
MgP09047	MGG_08761	2.3	66.03	20.3121	0	0.39	59.33	43.4029	0	peptidase S41 family protein	-	Peptidase_S41: Peptidase family S41 (PF03572.1)	Yes	Yes	Yes	extracellular
MgP10948	MGG_07953	1.57	85.75	33.7549	0	0	28.89	29.89	0	bifunctional P-450:NADPH-P450 reductase	sp|Q9Y8G7|C505_FUSOX, Desc:Bifunctional P-450:NADPH-P450 reductase OS=Fusarium oxysporum GN=CYP505 PE=1 SV=1, ID:0.412, Cov:0.963	FAD_binding_1: FAD binding domain (PF00667.14), Flavodoxin_1: Flavodoxin (PF00258.19), NAD_binding_1: Oxidoreductase NAD-binding domain (PF00175.15), p450: Cytochrome P450 (PF00067.16)	No	No	No	mitochondria
MgA02905	MGG_02814	5.34	171.41	27.194	0	2.78	128.35	34.2196	0	conserved hypothetical protein	-	-	Yes	Yes	Yes	extracellular
MgP00673	MGG_14095	11.19	479.5	39.4176	0	10.83	229.79	19.5089	0	hypothetical protein	-	Cutinase: Cutinase (PF01083.16)	Yes	Yes	Yes	extracellular
MgA00187	MGG_14095	11.84	416.23	32.4945	0	11.31	277.49	22.6231	0	hypothetical protein	-	Cutinase: Cutinase (PF01083.16)	Yes	Yes	Yes	extracellular
MgP02212	MGG_14831	4.36	54.68	10.3881	0	0.06	45.04	43.434	0	fatty acid synthase S-acetyltransferase	-	ADH_N: Alcohol dehydrogenase GroES-like domain (PF08240.6), ADH_zinc_N: Zinc-binding dehydrogenase (PF00107.20), Acyl_transf_1: Acyl transferase domain (PF00698.15), KR: KR domain (PF08659.4), Ketoacyl-synt_C: Beta-ketoacyl synthase, C-terminal domain (PF02801.16), Methyltransf_12: Methyltransferase domain (PF08242.6), PP-binding: Phosphopantetheine attachment site (PF00550.19), ketoacyl-synt: Be…	No	No	No	mitochondria
MgA00816	MGG_06542	6.32	201.59	27.6762	0	3.24	108.68	25.8679	0	N amino acid transport system protein	sp|P38680|MTR_NEUCR, Desc:N amino acid transport system protein OS=Neurospora crassa GN=mtr PE=3 SV=2, ID:0.550, Cov:0.746	Aa_trans: Transmembrane amino acid transporter protein (PF01490.12)	No	No	No	plasma membrane
MgP07897	MGG_02814	5.3	154.19	24.6333	0	2.87	110.83	28.8966	0	conserved hypothetical protein	-	-	Yes	Yes	Yes	extracellular
MgP08897	MGG_05785	14.66	196.33	12.6009	0	9.67	433.01	40.6757	0	levanase	-	Glyco_hydro_32C: Glycosyl hydrolases family 32 C terminal (PF08244.6), Glyco_hydro_32N: Glycosyl hydrolases family 32 N-terminal domain (PF00251.14)	Yes	Yes	Yes	extracellular
MgP09214	MGG_13543	2.84	112.37	29.5234	0	2.62	84.14	23.5193	0	conserved hypothetical protein	-	-	No	No	No	plasma membrane
MgP10007	MGG_14766	6.62	94.81	12.5735	0	1	74.54	37.77	0	predicted protein	-	-	No	No	No	nuclear
MgP06945	MGG_00050	12.57	153.98	11.4208	0	3.85	179.87	37.2928	0	alpha-L-fucosidase 2	sp|Q8L7W8|FUCO2_ARATH, Desc:Alpha-L-fucosidase 2 OS=Arabidopsis thaliana GN=At4g34260 PE=2 SV=1, ID:0.334, Cov:0.901	-	No	No	No	extracellular
MgP11371	MGG_07196	18.12	512.17	26.8394	0	9.6	230.1	21.8019	0	conserved hypothetical protein	-	Membrane-associating domain (PF01284.17)	Yes	Yes	Yes	plasma membrane
MgP10301	MGG_01369	19.85	643.15	30.8945	0	13.76	212.91	14.4925	0	alpha/beta hydrolase fold-3 domain-containing protein	sp|Q9EX73|MLHB_RHOER, Desc:Monoterpene epsilon-lactone hydrolase OS=Rhodococcus erythropolis GN=mlhB PE=1 SV=1, ID:0.312, Cov:0.618	Abhydrolase_3: alpha/beta hydrolase fold (PF07859.7)	No	No	No	cytosol
MgA00835	MGG_06594	13.4	131.16	9.17778	0	11.34	437.76	35.5559	0	chitinase 18-11	-	Glyco_hydro_18: Glycosyl hydrolases family 18 (PF00704.22)	Yes	Yes	Yes	extracellular
MgP09748	MGG_04699	11.68	268.4	21.2461	0	6.06	160.78	22.915	0	C2H2 finger domain-containing protein FlbC	-	zf-C2H2: Zinc finger, C2H2 type (PF00096.20), zf-met: Zinc-finger of C2H2 type (PF12874.1)	No	No	No	nuclear
MgA02816	MGG_02982	18.92	469.03	23.5959	0	11.07	226.93	18.884	0	averantin oxidoreductase	sp|Q12732|AVNA_ASPPA, Desc:Averantin oxidoreductase OS=Aspergillus parasiticus GN=avnA PE=1 SV=2, ID:0.376, Cov:0.724	p450: Cytochrome P450 (PF00067.16)	No	No	No	mitochondria
MgP00828	MGG_08480	36.3	484.1	13.0054	0	22.72	688.73	29.078	0	alpha/beta hydrolase	-	Abhydrolase_6: Alpha/beta hydrolase family (PF12697.1)	Yes	Yes	Yes	extracellular
MgP07736	MGG_02982	20.99	541.6	24.6749	0	12.23	223.05	16.935	0	averantin oxidoreductase	sp|Q12732|AVNA_ASPPA, Desc:Averantin oxidoreductase OS=Aspergillus parasiticus GN=avnA PE=1 SV=2, ID:0.376, Cov:0.906	p450: Cytochrome P450 (PF00067.16)	No	No	No	cytosol
MgA02207	MGG_00546	250.97	4708.32	18.69	0	186.74	4182.01	22.2809	0	60S ribosomal protein L44	-	Ribosomal_L44: Ribosomal protein L44 (PF00935.13)	No	No	No	nuclear
MgP04633	MGG_06665	19.43	409.02	20.0695	0	16.97	367.52	20.5075	0	predicted protein	-	-	Yes	Yes	Yes	extracellular
MgP06689	MGG_00263	6.02	102.94	14.8063	0	1.87	66.07	23.3693	0	glucan 1,3-beta-glucosidase	sp|P49426|EXG1_COCCA, Desc:Glucan 1,3-beta-glucosidase OS=Cochliobolus carbonum GN=EXG1 PE=1 SV=1, ID:0.425, Cov:0.938	Pectate_lyase_3: Pectate lyase superfamily protein (PF12708.1)	Yes	Yes	Yes	extracellular
MgA03645	MGG_04699	9.26	178.78	17.5224	0	5.05	120.48	20.0793	0	C2H2 finger domain-containing protein FlbC	-	zf-C2H2: Zinc finger, C2H2 type (PF00096.20), zf-met: Zinc-finger of C2H2 type (PF12874.1)	No	No	No	nuclear
MgP06140	MGG_00792	15.23	327.22	20.223	0	9.7	170.22	16.0019	0	squalene-hopene cyclase	sp|P33247|SQHC_ALIAD, Desc:Squalene--hopene cyclase OS=Alicyclobacillus acidocaldarius subsp. acidocaldarius (strain ATCC 27009 / DSM 446 / 104-1A) GN=shc PE=1 SV=4, ID:0.354, Cov:0.966	Prenyltrans: Prenyltransferase and squalene oxidase repeat (PF00432.15)	No	No	No	mitochondria
MgP01790	MGG_09351	27.77	546.63	19.0348	0	12.61	221.03	16.3137	0	aspergillopepsin-F	sp|P00798|PENP_PENJA, Desc:Penicillopepsin OS=Penicillium janthinellum PE=1 SV=2, ID:0.483, Cov:0.759	Asp: Eukaryotic aspartyl protease (PF00026.17)	Yes	Yes	Yes	extracellular
MgA00525	MGG_09351	26.31	498.07	18.2743	0	12.15	213.11	16.2821	0	aspergillopepsin-F	sp|P00798|PENP_PENJA, Desc:Penicillopepsin OS=Penicillium janthinellum PE=1 SV=2, ID:0.483, Cov:0.759	Asp: Eukaryotic aspartyl protease (PF00026.17)	Yes	Yes	Yes	extracellular
MgP09888	MGG_08830	18.42	233.26	12.0628	0	14.44	340.6	22.1244	0	hypothetical protein	-	-	Yes	Yes	Yes	extracellular
MgP07872	MGG_02840	19.96	179.08	8.5916	0	5.9	160.92	23.4667	0	conserved hypothetical protein	-	MFS_1: Major Facilitator Superfamily (PF07690.10)	No	No	No	plasma membrane
MgP07837	MGG_02876	17.88	296.47	15.7558	0	6.95	124.32	15.7635	0	laccase-1 precursor	sp|Q02075|LAC2_THACU, Desc:Laccase-2 OS=Thanatephorus cucumeris GN=LCC2 PE=2 SV=1, ID:0.386, Cov:0.508	Cu-oxidase: Multicopper oxidase (PF00394.16), Cu-oxidase_2: Multicopper oxidase (PF07731.8), Cu-oxidase_3: Multicopper oxidase (PF07732.9)	No	No	No	extracellular
MgP06556	MGG_00385	21.08	223.47	10.1662	0	4.64	114.74	20.5213	0	L-aminoadipate-semialdehyde dehydrogenase	-	AMP-binding: AMP-binding enzyme (PF00501.22), NAD_binding_4: Male sterility protein (PF07993.6), PP-binding: Phosphopantetheine attachment site (PF00550.19)	No	No	No	mitochondria
MgA02892	MGG_02840	16.73	149.81	8.50592	0	5.9	148.07	21.6043	0	conserved hypothetical protein	-	MFS_1: Major Facilitator Superfamily (PF07690.10)	No	No	No	plasma membrane
MgP04595	MGG_02519	11.16	128.04	10.6118	0	4.95	100.67	17.0874	0	conserved hypothetical protein	-	-	No	No	No	nuclear
MgP06281	MGG_00656	10.19	201.52	18.0983	0	13.65	131.69	9.05734	0	conserved hypothetical protein		MFS_1_like: MFS_1 like family (PF12832.1)	No	No	No	plasma membrane
MgP02122	MGG_13624	10.11	116.34	10.5617	0	3.69	71.87	15.5373	0	ABC transporter CDR4	sp|O74676|CDR4_CANAL, Desc:ABC transporter CDR4 OS=Candida albicans GN=CDR4 PE=3 SV=1, ID:0.481, Cov:0.867	ABC2_membrane: ABC-2 type transporter (PF01061.18), ABC_tran: ABC transporter (PF00005.21), PDR_CDR: CDR ABC transporter (PF06422.6)	No	No	No	plasma membrane
MgP08737	MGG_15237	395.96	5455.08	13.7447	0	184.85	2060.11	11.0902	0	hypothetical protein	-	-	Yes	Yes	Yes	extracellular
MgA01619	MGG_02519	10.54	110.44	9.65685	0	4.79	86.83	15.1693	0	conserved hypothetical protein	-	-	No	No	No	nuclear
MgA03043	MGG_03070	18.59	208.83	10.7111	0	20.24	291.9	13.79	0	epoxide hydrolase domain-containing protein	sp|P07099|HYEP_HUMAN, Desc:Epoxide hydrolase 1 OS=Homo sapiens GN=EPHX1 PE=1 SV=1, ID:0.349, Cov:0.784	Abhydrolase_1: alpha/beta hydrolase fold (PF00561.1), EHN: Epoxide hydrolase N terminus (PF06441.6)	No	No	No	cytosol
MgA00605	MGG_13624	10.09	110.54	10.0577	0	3.86	68.29	14.2572	0	ABC transporter CDR4	sp|O74676|CDR4_CANAL, Desc:ABC transporter CDR4 OS=Candida albicans GN=CDR4 PE=3 SV=1, ID:0.481, Cov:0.823	ABC2_membrane: ABC-2 type transporter (PF01061.18), ABC_tran: ABC transporter (PF00005.21), PDR_CDR: CDR ABC transporter (PF06422.6)	No	No	No	plasma membrane
MgP01219	MGG_04172	30.85	190.94	6.02637	0	10.7	211.17	18.1342	0	polysaccharide deacetylase	-	Polysacc_deac_1: Polysaccharide deacetylase (PF01522.15)	Yes	Yes	Yes	extracellular
MgA01423	MGG_11776	110.18	389.86	3.51556	0	39.23	803.64	20.001	0	40S ribosomal protein S0	sp|A4R188|RSSA_MAGGR, Desc:40S ribosomal protein S0 OS=Magnaporthe grisea GN=RPS0 PE=3 SV=1, ID:0.906, Cov:0.559	Ribosomal_S2: Ribosomal protein S2 (PF00318.14)	No	No	No	cytosol
MgA03044	MGG_03070	17.61	196.57	10.6163	0	18.12	235.51	12.3698	0	epoxide hydrolase domain-containing protein	sp|P07099|HYEP_HUMAN, Desc:Epoxide hydrolase 1 OS=Homo sapiens GN=EPHX1 PE=1 SV=1, ID:0.339, Cov:0.727	Abhydrolase_6: Alpha/beta hydrolase family (PF12697.1)	No	No	No	mitochondria
MgP06593	MGG_00349	323.75	1239.98	3.82134	0	113.2	2089.09	18.302	0	40S ribosomal protein S13	sp|P33192|RS13_CANMA, Desc:40S ribosomal protein S13 OS=Candida maltosa GN=RPS13 PE=3 SV=2, ID:0.821, Cov:0.993	Ribosomal_S13_N: Ribosomal S13/S15 N-terminal domain (PF08069.6), Ribosomal_S15: Ribosomal protein S15 (PF00312.16)	No	No	No	mitochondria
MgP10923	MGG_07928	207.82	1899.97	9.10339	0	136.43	1638.92	11.9328	0	ubiquitin	sp|P14799|RS27A_NEUCR, Desc:Ubiquitin-40S ribosomal protein S27a OS=Neurospora crassa GN=ubi-3 PE=1 SV=4, ID:0.776, Cov:0.981	Ribosomal_S27: Ribosomal protein S27a (PF01599.13), ubiquitin: Ubiquitin family (PF00240.17)	No	No	No	nuclear
MgA03291	MGG_05871	40.36	241.53	5.86388	0	6.52	108.51	14.5625	0	integral membrane protein	-	-	No	No	Yes	plasma membrane
MgA03290	MGG_05871	45.6	281.46	6.06137	0	7.41	112.4	13.4839	0	integral membrane protein	-	CFEM: CFEM domain (PF05730.5)	Yes	Yes	Yes	plasma membrane
MgP03231	MGG_13063	515.28	1272.51	2.4667	0	85.28	1404.76	16.293	0	predicted protein	-	-	Yes	Yes	Yes	extracellular
MgP08763	MGG_05913	65.79	645.47	9.67914	0	68.09	579.98	8.40903	0	hypothetical protein	-	-	Yes	Yes	Yes	extracellular
MgP04627	MGG_06658	227.64	876.64	3.83852	0	81.65	1132.32	13.7123	0	40S ribosomal protein S5	sp|Q7RVI1|RS5_NEUCR, Desc:40S ribosomal protein S5 OS=Neurospora crassa GN=rps-5 PE=3 SV=2, ID:0.938, Cov:0.977	Ribosomal_S7: Ribosomal protein S7p/S5e (PF00177.15)	No	No	No	cytosol
MgA01639	MGG_06658	179.61	708.92	3.93068	0	72.19	987.34	13.5038	0	40S ribosomal protein S5	sp|Q7RVI1|RS5_NEUCR, Desc:40S ribosomal protein S5 OS=Neurospora crassa GN=rps-5 PE=3 SV=2, ID:0.938, Cov:0.632	Ribosomal_S7: Ribosomal protein S7p/S5e (PF00177.15)	No	No	No	cytosol
MgP09629	MGG_04455	148.32	771.3	5.17211	0	68.58	756.05	10.8803	0	60S ribosomal protein L35	sp|Q8L805|RL35_WHEAT, Desc:60S ribosomal protein L35 OS=Triticum aestivum GN=RPL35 PE=1 SV=1, ID:0.779, Cov:0.726	Ribosomal_L29: Ribosomal L29 protein (PF00831.17)	Yes	Yes	Yes	mitochondria
MgA04151	MGG_07928	187.29	1292.3	6.86866	0	145.62	1339.84	9.145	0	ubiquitin	sp|P14799|RS27A_NEUCR, Desc:Ubiquitin-40S ribosomal protein S27a OS=Neurospora crassa GN=ubi-3 PE=1 SV=4, ID:0.776, Cov:0.641	Ribosomal_S27: Ribosomal protein S27a (PF01599.13), ubiquitin: Ubiquitin family (PF00240.17)	No	No	No	nuclear
MgA04152	MGG_07928	198.38	1320.15	6.62629	0	154.78	1368.71	8.79259	0	ubiquitin	sp|P14799|RS27A_NEUCR, Desc:Ubiquitin-40S ribosomal protein S27a OS=Neurospora crassa GN=ubi-3 PE=1 SV=4, ID:0.776, Cov:0.641	Ribosomal_S27: Ribosomal protein S27a (PF01599.13), ubiquitin: Ubiquitin family (PF00240.17)	No	No	No	nuclear
MgA02729	MGG_05247	75.52	331.03	4.33913	0	35.93	387.57	10.5218	0	NAD-specific glutamate dehydrogenase	sp|P00365|DHE2_NEUCR, Desc:NAD-specific glutamate dehydrogenase OS=Neurospora crassa GN=gdh-1 PE=1 SV=4, ID:0.808, Cov:0.872	Bac_GDH: Bacterial NAD-glutamate dehydrogenase (PF05088.6), ELFV_dehydrog: Glutamate/Leucine/Phenylalanine/Valine dehydrogenase (PF00208.15)	No	No	No	cytosol
MgP03934	MGG_04775	41.45	146.01	3.46313	0	13.14	145.25	10.343	0	fatty acid synthase S-acetyltransferase	sp|Q0C8M3|LNKS_ASPTN, Desc:Lovastatin nonaketide synthase OS=Aspergillus terreus (strain NIH 2624 / FGSC A1156) GN=lovB PE=3 SV=2, ID:0.339, Cov:0.574	ADH_N: Alcohol dehydrogenase GroES-like domain (PF08240.6), ADH_zinc_N: Zinc-binding dehydrogenase (PF00107.20), Acyl_transf_1: Acyl transferase domain (PF00698.15), KR: KR domain (PF08659.4), Ketoacyl-synt_C: Beta-ketoacyl synthase, C-terminal domain (PF02801.16), ketoacyl-synt: Beta-ketoacyl synthase, N-terminal domain (PF00109.20)	No	No	No	mitochondria
MgA01119	MGG_05673	117.68	478.24	4.03809	0	52.43	497.57	9.33127	0	40S ribosomal protein S3	-	KH_2: KH domain (PF07650.11);Pfam=Ribosomal_S3_C: Ribosomal protein S3, C-terminal domain (PF00189.14)	No	No	No	mitochondria
MgA03280	MGG_05913	35.84	257.82	7.02552	0	36.57	231.66	6.19271	0	hypothetical protein	-	-	Yes	Yes	Yes	extracellular
MgP07532	MGG_05247	79.63	326.59	4.06288	0	37.91	354.17	9.12799	0	NAD-specific glutamate dehydrogenase	sp|P00365|DHE2_NEUCR, Desc:NAD-specific glutamate dehydrogenase OS=Neurospora crassa GN=gdh-1 PE=1 SV=4, ID:0.808, Cov:0.979	Bac_GDH: Bacterial NAD-glutamate dehydrogenase (PF05088.6), ELFV_dehydrog: Glutamate/Leucine/Phenylalanine/Valine dehydrogenase (PF00208.15)	No	No	No	cytosol
MgA03281	MGG_05913	33.96	219.39	6.30406	0	33.75	229.98	6.64691	0	hypothetical protein	-	-	Yes	Yes	Yes	extracellular
MgP07860	MGG_02851	135.92	514.3	3.76351	0	63.77	506.13	7.82971	0	conserved hypothetical protein	-	-	No	No	No	plasma membrane
MgA04356	MGG_07200	296.79	582.11	1.95812	0	457.7	893.95	1.95106	0	plasma membrane ATPase	sp|Q07421|PMA1_AJECA, Desc:Plasma membrane ATPase OS=Ajellomyces capsulata GN=PMA1 PE=3 SV=1, ID:0.827, Cov:0.780	Cation_ATPase_N: Cation transporter/ATPase, N-terminus (PF00690.20), E1-E2_ATPase: E1-E2 ATPase (PF00122.14), Hydrolase: haloacid dehalogenase-like hydrolase (PF00702.1)	No	No	No	plasma membrane

## Sheet: COM, up
Table S2-B. Compatible-specific up-regulated fungal transcripts at the initial infection stage
		RPKM (COM)				RPKM (INC)
Transcript ID	Broad ID	Control	Infected	Fold change	FDR	Control	Infected	Fold change	FDR	Broad Annotation	Homologs in UniProt & RefSeq	Pfam domain	Putative secreted protein	Secretory protein by SignalP	Secretory pathway by TargetP	Localization by WoLFPSORT
MgP08281	-	0	666.78	667.78	0	0	0	1	NaN	-	-	-	Yes	Yes	Yes	extracellular
MgP00850	MGG_08498	0.64	943.31	575.799	0	0	0	1	NaN	isotrichodermin C-15 hydroxylase	sp|O13317|TRI11_FUSSP, Desc:Isotrichodermin C-15 hydroxylase OS=Fusarium sporotrichioides GN=TRI11 PE=3 SV=1, ID:0.429, Cov:0.930	p450: Cytochrome P450 (PF00067.16)	Yes	Yes	Yes	plasma membrane
MgP08129	MGG_12655	0	567.7	568.7	0	0.6	127.53	80.3312	0.3533	predicted protein	-	-	Yes	Yes	Yes	extracellular
MgP10030	MGG_11292	0	382.46	383.46	0	0	68.73	69.73	0.2639	predicted protein	-	-	Yes	Yes	Yes	extracellular
MgP10060	MGG_08992	0	327.22	328.22	0	0	0	1	NaN	predicted protein	-	-	Yes	Yes	Yes	cytosol
MgP06706	MGG_00242	0.17	377.78	323.744	0	0	0	1	NaN	conserved hypothetical protein	-	-	Yes	Yes	Yes	nuclear
MgP10865	MGG_07869	0	271.84	272.84	0	0	0	1	NaN	predicted protein	-	-	Yes	Yes	Yes	nuclear
MgP04809	MGG_02329	1.09	454.74	218.057	0	8.98	38.91	3.999	0.6165	isotrichodermin C-15 hydroxylase	sp|O13317|TRI11_FUSSP, Desc:Isotrichodermin C-15 hydroxylase OS=Fusarium sporotrichioides GN=TRI11 PE=3 SV=1, ID:0.349, Cov:0.921	p450: Cytochrome P450 (PF00067.16)	No	No	No	cytosol
MgP04870	MGG_02255	0	164.37	165.37	0	0	98.46	99.46	0.0034	predicted protein	-	-	Yes	Yes	Yes	extracellular
MgP11597	MGG_08391	0	152.98	153.98	0	0.16	34.37	30.4914	0.3533	conserved hypothetical protein	sp|P54006|TOXD_COCCA, Desc:Protein TOXD OS=Cochliobolus carbonum GN=TOXD PE=3 SV=1, ID:0.444, Cov:0.666	ADH_zinc_N: Zinc-binding dehydrogenase (PF00107.20)	No	No	No	cytosol
MgP00504	MGG_09650	0.63	248.87	153.294	0	0.35	0	0.740741	0.2639	conserved hypothetical protein	sp|Q80WV7|SRRM3_MOUSE, Desc:Serine/arginine repetitive matrix protein 3 OS=Mus musculus GN=Srrm3 PE=2 SV=1, ID:0.364, Cov:0.775	-	Yes	Yes	Yes	nuclear
MgA01373	MGG_09261	5.21	880.05	141.876	0	23.29	74.13	3.09304	0.5618	hypothetical protein	-	-	No	No	No	nuclear
MgP04456	MGG_02393	0.21	168.89	140.405	0	0	75.88	76.88	0.0034	cutinase	sp|Q00298|CUTI_BOTFU, Desc:Cutinase OS=Botryotinia fuckeliana GN=cutA PE=3 SV=1, ID:0.471, Cov:0.616	Cutinase: Cutinase (PF01083.16)	Yes	Yes	Yes	extracellular
MgP03706	MGG_10549	2.95	530.62	134.587	0	0.45	190.72	132.221	0.0075	predicted protein	-	-	Yes	Yes	Yes	mitochondria
MgP04105	MGG_09261	5.07	802.34	132.346	0	20.23	163.85	7.76496	0.0209	hypothetical protein	-	-	No	No	No	nuclear
MgP02955	MGG_03350	0.12	144.24	129.679	0	0	43.2	44.2	0.2639	cu/Zn superoxide dismutase	-	Sod_Cu: Copper/zinc superoxide dismutase (SODC) (PF00080.14)	Yes	Yes	Yes	extracellular
MgP06703	MGG_00245	0.49	192.06	129.57	0	0.54	57.53	38.0065	0.4071	conserved hypothetical protein	-	Chitin_bind_3: Chitin binding domain (PF03067.9)	Yes	Yes	Yes	extracellular
MgP11611	MGG_08377	0.06	118.75	112.972	0	0.1	42.68	39.7091	0.0075	conserved hypothetical protein	-	Methyltransf_2: O-methyltransferase (PF00891.12)	No	No	No	mitochondria
MgP01609	MGG_03833	0	104.25	105.25	0	0	0	1	NaN	conserved hypothetical protein	-	Terpene_synth_C: Terpene synthase family, metal binding domain (PF03936.10)	No	No	No	nuclear
MgP01752	MGG_09384	0.12	114.59	103.205	0	0	20.59	21.59	0.2639	conserved hypothetical protein	-	-	No	No	Yes	cytosol
MgP11605	MGG_08384	0.07	106.36	100.336	0	0.34	0	0.746269	0.4071	conserved hypothetical protein	-	MFS_1: Major Facilitator Superfamily (PF07690.10)	No	No	No	plasma membrane
MgP11575	MGG_08416	0.05	103.7	99.7143	0	0	0	1	NaN	lipase 1	sp|P37967|PNBA_BACSU, Desc:Para-nitrobenzyl esterase OS=Bacillus subtilis GN=pnbA PE=1 SV=2, ID:0.346, Cov:0.576	COesterase: Carboxylesterase family (PF00135.22)	Yes	Yes	Yes	extracellular
MgP03107	MGG_09805	0.06	93.68	89.3208	0	0	42.09	43.09	0.0034	alpha-galactosidase	sp|Q99172|MEL_ZYGCI, Desc:Alpha-galactosidase OS=Zygosaccharomyces cidri GN=MEL PE=3 SV=1, ID:0.551, Cov:0.920	Melibiase: Melibiase (PF02065.12)	Yes	Yes	Yes	extracellular
MGG_10881	MGG_10881	0	82.38	83.38	0	0.12	0	0.892857	0.2639	conserved hypothetical protein	sp|Q08777|MCH5_YEAST, Desc:Riboflavin transporter MCH5 OS=Saccharomyces cerevisiae GN=MCH5 PE=1 SV=1, ID:0.324, Cov:0.928	MFS_1: Major Facilitator Superfamily (PF07690.10)	No	No	No	plasma membrane
MgP07441	MGG_05164	2.14	260.33	83.2261	0	12.31	19.49	1.53944	0.993	conserved hypothetical protein	-	Ish1: Putative stress-responsive nuclear envelope protein (PF10281.3)	Yes	Yes	Yes	extracellular
MgP06679	MGG_00272	1.21	173.87	79.1267	0	1.1	0	0.47619	0.5124	conserved hypothetical protein	-	-	No	No	No	plasma membrane
MgP03707	MGG_10550	0	73.32	74.32	0	0	43.92	44.92	0.0034	glutathionylspermidine synthase	gi|21243729|ref|NP_643311.1|, Desc:synthetase/amidase [Xanthomonas axonopodis pv. citri str. 306], ID:0.314, Cov:0.873	GSP_synth: Glutathionylspermidine synthase (PF03738.8)	No	No	No	cytosol
MgP01566	MGG_14940	0.21	82.38	68.9091	0	0.23	49.35	40.935	0.014	ligninase C	sp|P50622|LIG6_PHACH, Desc:Ligninase LG6 OS=Phanerochaete chrysosporium GN=GLG6 PE=2 SV=1, ID:0.338, Cov:0.613	peroxidase: Peroxidase (PF00141.17)	No	Yes	No	cytosol
MgP06152	MGG_00781	0.5	98.17	66.1133	0	0.28	29.4	23.75	0.4071	predicted protein	-	Ank_2: Ankyrin repeats (3 copies) (PF12796.1)	No	No	No	cytosol
MgP04803	MGG_02336	0.82	108.07	59.9286	0	0.31	0	0.763359	0.3533	isoflavone reductase family protein	sp|P52576|IFR_PEA, Desc:Isoflavone reductase OS=Pisum sativum GN=IFR PE=2 SV=1, ID:0.302, Cov:0.951	NmrA: NmrA-like family (PF05368.7)	No	No	No	cytosol
MgP11551	MGG_10803	2.45	201.71	58.7565	0	0.17	72.5	62.8205	0.0075	integral membrane protein	-	-	No	No	Yes	plasma membrane
MgP09994	MGG_11310	10.22	628.26	56.0838	0	5.15	105.85	17.374	0.0302	conserved hypothetical protein	-	-	Yes	Yes	Yes	extracellular
MgP06503	MGG_00440	0.46	80.13	55.5685	0	0.76	54	31.25	0.0018	inactive carboxylesterase 4	sp|P20261|LIP1_CANRU, Desc:Lipase 1 OS=Candida rugosa GN=LIP1 PE=1 SV=3, ID:0.352, Cov:0.585	COesterase: Carboxylesterase family (PF00135.22)	Yes	Yes	Yes	extracellular
MgP00302	MGG_10897	0	53.71	54.71	0	0	0	1	NaN	predicted protein	-	-	Yes	Yes	Yes	extracellular
MgP01070	MGG_04335	0.04	51.52	50.5	0	0	15.43	16.43	0.2639	conserved hypothetical protein	-	-	No	No	No	plasma membrane
MgP08239	-	3.47	223.47	50.217	0	0.81	86.05	48.0939	0.0018	-	-	AMP-binding: AMP-binding enzyme (PF00501.22)	No	No	No	cytosol
MgP08525	MGG_06126	2.15	141.55	45.254	0	0.73	14.13	8.74566	0.6354	predicted protein	-	-	No	No	No	nuclear
MgP05481	MGG_07457	2.01	132.36	44.3056	0	2.24	0	0.308642	0.6948	conserved hypothetical protein	-	Cyclase: Putative cyclase (PF04199.7)	No	No	No	cytosol
MgP05346	MGG_09098	0.14	44.83	40.2018	0	0.05	10.07	10.5429	0.3533	endo-1,4-beta-xylanase	-	Glyco_hydro_43: Glycosyl hydrolases family 43 (PF04616.8)	Yes	Yes	Yes	extracellular
MgP02641	MGG_06577	1.46	96.08	39.4634	0	0.81	0	0.552486	0.602	phenylacetone monooxygenase	sp|Q47PU3|PAMO_THEFY, Desc:Phenylacetone monooxygenase OS=Thermobifida fusca (strain YX) GN=pamO PE=1 SV=1, ID:0.331, Cov:0.798	FMO-like: Flavin-binding monooxygenase-like (PF00743.13)	No	No	No	plasma membrane
MgP02207	MGG_10066	5.02	225.09	37.5565	0	0.48	33.71	23.4527	0.4495	hypothetical protein	-	-	Yes	Yes	Yes	extracellular
MgP11331	MGG_07157	2.61	134.08	37.4183	0	2.11	0	0.321543	0.7997	MFS hexose transporter	sp|Q8VZ80|PLT5_ARATH, Desc:Polyol transporter 5 OS=Arabidopsis thaliana GN=PLT5 PE=1 SV=2, ID:0.328, Cov:0.540	Sugar_tr: Sugar (and other) transporter (PF00083.18)	No	No	No	plasma membrane
MgP11433	MGG_12388	2.34	103.03	31.1467	0	0.58	15.43	10.3987	0.5812	conserved hypothetical protein	-	MFS_1: Major Facilitator Superfamily (PF07690.10)	No	No	No	plasma membrane
MgP01221	MGG_12165	1.91	88.9	30.8935	0	2.92	39.94	10.4439	0.2639	predicted protein	-	-	Yes	Yes	Yes	extracellular
MgA00168	MGG_14061	4.84	172.07	29.6353	0	11.47	57.98	4.72975	0.3533	oxalate decarboxylase oxdC	sp|O34714|OXDC_BACSU, Desc:Oxalate decarboxylase oxdC OS=Bacillus subtilis GN=oxdC PE=1 SV=1, ID:0.460, Cov:0.687	Cupin_2: Cupin domain (PF07883.5)	Yes	Yes	Yes	extracellular
MgP03346	MGG_05608	15.64	475.95	28.6629	0	17.38	53.46	2.963	0.9844	conserved hypothetical protein	-	-	Yes	Yes	Yes	extracellular
MgP00558	MGG_14061	4.99	164.59	27.6444	0	11.75	63.38	5.04941	0.3199	oxalate decarboxylase oxdC	sp|O34714|OXDC_BACSU, Desc:Oxalate decarboxylase oxdC OS=Bacillus subtilis GN=oxdC PE=1 SV=1, ID:0.460, Cov:0.750	Cupin_2: Cupin domain (PF07883.5)	Yes	Yes	Yes	extracellular
MgP00945	MGG_08523	3.16	110.26	26.7452	0	0.47	33.03	23.1497	0.0441	laccase-1	sp|P17489|LAC1_EMENI, Desc:Laccase-1 OS=Emericella nidulans GN=yA PE=2 SV=3, ID:0.354, Cov:0.925	Cu-oxidase: Multicopper oxidase (PF00394.16), Cu-oxidase_2: Multicopper oxidase (PF07731.8), Cu-oxidase_3: Multicopper oxidase (PF07732.9)	Yes	Yes	Yes	extracellular
MgP06865	MGG_00099	3.28	109.89	25.9089	0	5.4	98.74	15.5844	0.0018	conserved hypothetical protein	gi|15231226|ref|NP_190160.1|, Desc:hydrolase family protein / HAD-superfamily protein [Arabidopsis thaliana], ID:0.355, Cov:0.616	-	No	No	No	nuclear
MgP10638	MGG_01700	2.62	92.21	25.7486	0	2.24	20.71	6.70062	0.7818	cytochrome P450 monooxygenase	sp|O94142|KO1_GIBFU, Desc:Ent-kaurene oxidase OS=Gibberella fujikuroi GN=CYP503A1 PE=1 SV=1, ID:0.308, Cov:0.845	p450: Cytochrome P450 (PF00067.16)	Yes	Yes	Yes	cytosol
MgA00245	MGG_08535	18.02	477.56	25.1609	0	274.58	28.61	0.107446	0.0152	hypothetical protein	-	MARVEL: Membrane-associating domain (PF01284.17)	Yes	Yes	Yes	plasma membrane
MgP04872	MGG_02253	17.48	419.21	22.7386	0	12.07	188.34	14.4866	0.0018	conserved hypothetical protein	-	-	Yes	Yes	Yes	extracellular
MgP09127	MGG_14465	5	129.45	21.7417	0	2.74	33.23	9.15241	0.2785	predicted protein	-	-	Yes	Yes	Yes	cytosol
MgP07895	MGG_02817	31.89	640.93	19.5175	0	30.79	19.86	0.656181	0.9978	glutamate decarboxylase	sp|Q04792|DCE_YEAST, Desc:Glutamate decarboxylase OS=Saccharomyces cerevisiae GN=GAD1 PE=1 SV=1, ID:0.463, Cov:0.899	Pyridoxal_deC: Pyridoxal-dependent decarboxylase conserved domain (PF00282.13)	No	No	No	nuclear
MgA00615	MGG_10061	2.42	65.47	19.4357	0	0.89	23.53	12.9788	0.1412	catalase-1	sp|Q9C168|CAT1_NEUCR, Desc:Catalase-1 OS=Neurospora crassa GN=cat-1 PE=1 SV=2, ID:0.708, Cov:0.799	Catalase-rel: Catalase-related immune-responsive (PF06628.6), Catalase: Catalase (PF00199.13), DJ-1_PfpI: DJ-1/PfpI family (PF01965.1)	No	No	No	cytosol
MgA02420	MGG_00099	2.75	70.74	19.1307	0	4.67	63.56	11.3862	0.0034	conserved hypothetical protein	-	-	No	No	No	nuclear
MgA01030	MGG_09861	11.88	244.9	19.0916	0	8.3	66.02	7.20645	0.205	beta-glucanase	sp|P23903|E13B_BACCI, Desc:Glucan endo-1,3-beta-glucosidase A1 OS=Bacillus circulans GN=glcA PE=1 SV=1, ID:0.326, Cov:0.536	Glyco_hydro_16: Glycosyl hydrolases family 16 (PF00722.15)	Yes	Yes	Yes	extracellular
MgP00934	MGG_08535	17.58	344.44	18.592	0	222.25	0	0.00447928	0.2639	hypothetical protein	-	MARVEL: Membrane-associating domain (PF01284.17)	Yes	Yes	Yes	plasma membrane
MgP07495	MGG_05214	7.18	149.49	18.3973	0	6.58	0	0.131926	0.9481	conserved hypothetical protein	-	-	Yes	Yes	Yes	plasma membrane
MgP06633	MGG_00314	4.47	98.33	18.159	0	1.25	17.67	8.29778	0.6948	lipase 4	sp|P32948|LIP4_CANRU, Desc:Lipase 4 OS=Candida rugosa GN=LIP4 PE=3 SV=1, ID:0.458, Cov:0.896	COesterase: Carboxylesterase family (PF00135.22)	Yes	Yes	Yes	extracellular
MgP09943	MGG_08883	4.07	78.85	15.7495	0	18.03	28.34	1.54178	0.9925	conserved hypothetical protein	-	-	No	No	No	nuclear
MgP04839	MGG_02294	12.02	203.88	15.7358	0	7.67	40.71	4.81084	0.5402	ent-kaurene oxidase	-	p450: Cytochrome P450 (PF00067.16)	No	No	No	cytosol
MgP09575	MGG_04378	14.86	247.76	15.6847	0	39.38	0	0.0247647	0.5977	integral membrane protein		Abhydrolase_6: Alpha/beta hydrolase family (PF12697.1)	No	No	No	plasma membrane
MgA02733	MGG_05250	12.16	203.1	15.5091	0	22.95	79.84	3.37537	0.124	conserved hypothetical protein	-	-	No	No	No	cytosol_nuclear
MgP03344	MGG_13137	8.92	144.76	14.6935	0	23.6	0	0.0406504	0.7508	ABC1 family protein	sp|Q9P7M0|YOS3_SCHPO, Desc:ABC1 family protein C21C3.03, mitochondrial OS=Schizosaccharomyces pombe GN=SPBC21C3.03 PE=2 SV=1, ID:0.390, Cov:0.879	ABC1: ABC1 family (PF03109.10)	No	No	Yes	cytosol
MgP07535	MGG_05250	11.77	182.31	14.3547	0	21.97	63	2.78624	0.3762	conserved hypothetical protein	-	-	No	No	No	cytosol_nuclear
MgP02145	MGG_13610	14.61	219.5	14.1256	0	8.05	65.74	7.37459	0.0638	hydrolase	sp|A0KQH4|BGAL_AERHH, Desc:Beta-galactosidase OS=Aeromonas hydrophila subsp. hydrophila (strain ATCC 7966 / NCIB 9240) GN=lacZ PE=3 SV=1, ID:0.318, Cov:0.523	Glyco_hydro_2: domain (PF00703.15), Glyco_hydro_2_C: Glycosyl hydrolases family 2, TIM barrel domain (PF02836.11), Glyco_hydro_2_N: Glycosyl hydrolases family 2, sugar binding domain (PF02837.12)	Yes	Yes	Yes	extracellular
MgP10038	MGG_14767	9.42	132.36	12.7985	0	6.26	39.64	5.5978	0.4744	phenyloxazoline synthase mbtB	-	MFS_1: Major Facilitator Superfamily (PF07690.10)	No	No	No	plasma membrane
MgP08602	MGG_06059	10.67	147.25	12.7035	0	100.27	0	0.00987459	0.1445	arrestin	-	-	No	No	No	mitochondria
MgP08313	MGG_10251	7.28	99.97	12.1944	0	0.07	0	0.934579	0.2639	sulfate permease	sp|Q86WA9|S2611_HUMAN, Desc:Sodium-independent sulfate anion transporter OS=Homo sapiens GN=SLC26A11 PE=1 SV=2, ID:0.334, Cov:0.580	STAS: STAS domain (PF01740.15), Sulfate_transp: Sulfate transporter family (PF00916.14)	No	No	No	plasma membrane
MgP06134	MGG_00799	7.67	104.09	12.1211	0	0.88	31.18	17.117	0.1002	peptide-N4-(N-acetyl-beta-glucosaminyl)asparagine amidase A	sp|P81898|PNAA_PRUDU, Desc: Peptide-N4-(N-acetyl-beta-glucosaminyl)asparagine amidase A OS=Prunus dulcis PE=1 SV=2, ID:0.323, Cov:0.644	PNGaseA: Peptide N-acetyl-beta-D-glucosaminyl asparaginase amidase A (PF12222.2)	No	No	No	extracellular
MgP09099	MGG_08811	46.51	556.13	11.7266	0	28.47	136.28	4.6583	0.3533	conserved hypothetical protein	-	-	Yes	Yes	Yes	extracellular
MgA03353	MGG_08811	38	450.4	11.5744	0	24.5	155.66	6.14353	0.0504	conserved hypothetical protein	-	-	Yes	Yes	Yes	extracellular
MgP07169	MGG_04900	8.37	105.65	11.3821	0	3.58	31.64	7.12664	0.363	alkaline phosphatase	sp|P19147|PPB_SERMA, Desc:Alkaline phosphatase OS=Serratia marcescens GN=phoA PE=3 SV=1, ID:0.381, Cov:0.507	Alk_phosphatase: Alkaline phosphatase (PF00245.14)	Yes	Yes	Yes	extracellular
MgP09211	MGG_03486	65.01	692.93	10.5125	0	89.85	0	0.0110072	0.8664	NADH:ubiquinone oxidoreductase 14kD subunit	sp|Q0MQ88|NDUAD_PONPY, Desc:NADH dehydrogenase [ubiquinone] 1 alpha subcomplex subunit 13 OS=Pongo pygmaeus GN=NDUFA13 PE=2 SV=3, ID:0.370, Cov:0.676	GRIM-19: GRIM-19 protein (PF06212.6)	No	No	No	mitochondria
MgP05819	MGG_01094	7.26	80.89	9.91404	0	23.46	27.26	1.15536	0.9969	conserved hypothetical protein	sp|Q9USG8|MU190_SCHPO, Desc:Meiotically up-regulated gene 190 protein OS=Schizosaccharomyces pombe GN=mug190 PE=1 SV=1, ID:0.377, Cov:0.991	C2: C2 domain (PF00168.24)	No	No	No	plasma membrane
MgP00549	MGG_09602	17.7	183.77	9.88075	0	2.65	49.54	13.8466	0.0367	membrane copper amine oxidase	sp|Q9TTK6|AOC3_BOVIN, Desc:Membrane primary amine oxidase OS=Bos taurus GN=AOC3 PE=2 SV=3, ID:0.333, Cov:0.629	Cu_amine_oxid: Copper amine oxidase, enzyme domain (PF01179.14)	Yes	Yes	Yes	extracellular
MgA03082	MGG_09138	83.96	832.33	9.8085	0	7.93	93.49	10.5812	0.0943	glutathione S-transferase II	sp|O59827|GST2_SCHPO, Desc:Glutathione S-transferase 2 OS=Schizosaccharomyces pombe GN=gst2 PE=2 SV=1, ID:0.434, Cov:0.604	GST_C: Glutathione S-transferase, C-terminal domain (PF00043.19), GST_N: Glutathione S-transferase, N-terminal domain (PF02798.14)	No	No	No	mitochondria
MgA01972	MGG_01094	7.06	76.29	9.58933	0	22.77	25.7	1.12326	0.9947	conserved hypothetical protein	sp|Q9USG8|MU190_SCHPO, Desc:Meiotically up-regulated gene 190 protein OS=Schizosaccharomyces pombe GN=mug190 PE=1 SV=1, ID:0.377, Cov:0.934	C2: C2 domain (PF00168.24)	No	No	No	plasma membrane
MgP08742	MGG_13253	18.45	177.67	9.18612	0	8.12	63.86	7.11184	0.0714	choline dehydrogenase	-	GMC_oxred_C: GMC oxidoreductase (PF05199.7), GMC_oxred_N: GMC oxidoreductase (PF00732.13)	No	No	No	mitochondria
MgP08356	MGG_09138	86.39	788.83	9.03799	0	8.02	141.76	15.8271	0.0411	glutathione S-transferase II	sp|O59827|GST2_SCHPO, Desc:Glutathione S-transferase 2 OS=Schizosaccharomyces pombe GN=gst2 PE=2 SV=1, ID:0.434, Cov:0.915	GST_C: Glutathione S-transferase, C-terminal domain (PF00043.19), GST_N: Glutathione S-transferase, N-terminal domain (PF02798.14)	No	No	No	mitochondria
MgP07340	MGG_05070	34.99	319.95	8.91775	0	57.63	26.14	0.462903	0.9378	conserved hypothetical protein	-	-	Yes	Yes	Yes	extracellular
MgA04430	MGG_07341	121.8	927.66	7.56238	0	290.27	0	0.00343324	0.014	hypothetical protein	-	-	Yes	Yes	Yes	plasma membrane
MgP04999	MGG_02072	34.35	244.56	6.94653	0	17.52	91.56	4.99784	0.0961	amino-acid permease inda1	sp|P34054|INDA1_TRIAT, Desc:Amino-acid permease inda1 OS=Trichoderma atroviride GN=inda1 PE=2 SV=1, ID:0.596, Cov:0.934	AA_permease: Amino acid permease (PF00324.15)	No	No	No	plasma membrane
MgP01764	MGG_09372	49.64	328.62	6.50908	0	61.75	136.28	2.18773	0.4815	fasciclin domain family protein	-	Fasciclin: Fasciclin domain (PF02469.16)	No	No	No	cytosol
MgP04044	MGG_09931	15.09	98.91	6.20945	0	27.75	24.24	0.877913	0.9981	lipid A export ATP-binding/permease protein msbA	sp|P36619|PMD1_SCHPO, Desc:Leptomycin B resistance protein pmd1 OS=Schizosaccharomyces pombe GN=pmd1 PE=2 SV=2, ID:0.403, Cov:0.625	ABC_membrane: ABC transporter transmembrane region (PF00664.17), ABC_tran: ABC transporter (PF00005.21)	No	No	No	plasma membrane
MgA04467	MGG_08278	26.72	167.56	6.08081	0	51.15	30.11	0.596548	0.9365	conserved hypothetical protein	-	FAD_binding_8: FAD-binding domain (PF08022.6), Ferric_reduct: Ferric reductase like transmembrane component (PF01794.13), NAD_binding_1: Oxidoreductase NAD-binding domain (PF00175.15)	No	No	No	plasma membrane
MgA01327	MGG_09931	14.37	90.53	5.95511	0	27.11	22.18	0.824618	0.9955	lipid A export ATP-binding/permease protein msbA	sp|P36619|PMD1_SCHPO, Desc:Leptomycin B resistance protein pmd1 OS=Schizosaccharomyces pombe GN=pmd1 PE=2 SV=2, ID:0.403, Cov:0.572	ABC_membrane: ABC transporter transmembrane region (PF00664.17), ABC_tran: ABC transporter (PF00005.21)	No	No	No	plasma membrane
MgA00520	MGG_09372	48.22	286.31	5.83726	0	61.65	147.01	2.36249	0.2947	fasciclin domain family protein	-	Fasciclin: Fasciclin domain (PF02469.16)	Yes	Yes	Yes	cytosol
MgP03771	MGG_04495	36.26	212.25	5.7233	0	21.66	38.14	1.72727	0.9801	phosphoglucomutase	sp|Q4WY53|PGM_ASPFU, Desc:Phosphoglucomutase OS=Aspergillus fumigatus GN=pgmA PE=3 SV=1, ID:0.731, Cov:0.998	PGM_PMM_I: Phosphoglucomutase/phosphomannomutase, alpha/beta/alpha domain I (PF02878.10), PGM_PMM_II: Phosphoglucomutase/phosphomannomutase, alpha/beta/alpha domain II (PF02879.10), PGM_PMM_III: Phosphoglucomutase/phosphomannomutase, alpha/beta/alpha domain III (PF02880.10), PGM_PMM_IV: Phosphoglucomutase/phosphomannomutase, C-terminal domain (PF00408.14)	No	No	No	cytosol
MgP06911	MGG_00081	174.55	991.98	5.65639	0	646	668.51	1.03479	0.9986	conserved hypothetical protein	-	-	Yes	Yes	Yes	extracellular
MgP08806	MGG_05871	47.76	260.2	5.35685	0	7.91	63.76	7.26824	0.2001	integral membrane protein	-	-	No	No	No	plasma membrane
MgP04662	MGG_06691	63.58	336.57	5.22716	0	190.71	100.81	0.531063	0.612	4-hydroxyphenylpyruvate dioxygenase	sp|Q96X22|HPPD_MAGGR, Desc:4-hydroxyphenylpyruvate dioxygenase OS=Magnaporthe grisea GN=HPD4 PE=3 SV=1, ID:1.000, Cov:0.998	Glyoxalase: Glyoxalase/Bleomycin resistance protein/Dioxygenase superfamily (PF00903.19)	No	No	No	cytosol
MgP05739	MGG_13464	78.53	405.53	5.11166	0	1.88	0	0.347222	0.772	laccase	sp|P78722|LAC2_PODAN, Desc:Laccase-2 OS=Podospora anserina GN=LAC2 PE=2 SV=1, ID:0.529, Cov:0.975	Cu-oxidase: Multicopper oxidase (PF00394.16), Cu-oxidase_2: Multicopper oxidase (PF07731.8), Cu-oxidase_3: Multicopper oxidase (PF07732.9)	Yes	Yes	Yes	extracellular
MgA00548	MGG_10400	65.87	334.18	5.01241	0	135.95	200.18	1.469	0.7907	glucan 1,3-beta-glucosidase	sp|Q5AUT0|EGLC_EMENI, Desc:Probable glucan endo-1,3-beta-glucosidase eglC OS=Emericella nidulans GN=eglC PE=1 SV=1, ID:0.538, Cov:0.619	-	Yes	Yes	Yes	extracellular
MgA01934	MGG_13464	67.78	340.11	4.95944	0	1.65	0	0.377358	0.7818	laccase	sp|P78722|LAC2_PODAN, Desc:Laccase-2 OS=Podospora anserina GN=LAC2 PE=2 SV=1, ID:0.529, Cov:0.818	Cu-oxidase: Multicopper oxidase (PF00394.16), Cu-oxidase_2: Multicopper oxidase (PF07731.8), Cu-oxidase_3: Multicopper oxidase (PF07732.9)	Yes	Yes	Yes	extracellular
MgA01910	MGG_07613	17.02	86.83	4.87403	0	12.34	52.01	3.97376	0.0018	acetyl-CoA carboxylase	sp|Q00955|ACAC_YEAST, Desc:Acetyl-CoA carboxylase OS=Saccharomyces cerevisiae GN=FAS3 PE=1 SV=2, ID:0.600, Cov:0.917	ACC_central: Acetyl-CoA carboxylase, central region (PF08326.6), Biotin_carb_C: Biotin carboxylase C-terminal domain (PF02785.13), Biotin_lipoyl: Biotin-requiring enzyme (PF00364.16), CPSase_L_D2: Carbamoyl-phosphate synthase L chain, ATP binding domain (PF02786.11), CPSase_L_chain: Carbamoyl-phosphate synthase L chain, N-terminal domain (PF00289.16), Carboxyl_trans: Carboxyl transferase domain (…	No	No	No	cytosol
MgA01662	MGG_06691	61.99	299.67	4.7733	0	201.73	153.87	0.763922	0.8865	4-hydroxyphenylpyruvate dioxygenase	sp|Q96X22|HPPD_MAGGR, Desc:4-hydroxyphenylpyruvate dioxygenase OS=Magnaporthe grisea GN=HPD4 PE=3 SV=1, ID:1.000, Cov:0.761	Glyoxalase: Glyoxalase/Bleomycin resistance protein/Dioxygenase superfamily (PF00903.19)	No	No	No	cytosol
MgA03015	MGG_02599	57.16	276.09	4.76427	0	72.28	82.69	1.14206	0.9998	carbonic anhydrase 2	-	Pro_CA: Carbonic anhydrase (PF00484.13)	No	No	No	mitochondria
MgP05644	MGG_07613	17.25	85.4	4.73425	0	12.08	49.65	3.87232	0.0049	acetyl-CoA carboxylase	sp|Q00955|ACAC_YEAST, Desc:Acetyl-CoA carboxylase OS=Saccharomyces cerevisiae GN=FAS3 PE=1 SV=2, ID:0.600, Cov:0.955	ACC_central: Acetyl-CoA carboxylase, central region (PF08326.6), Biotin_carb_C: Biotin carboxylase C-terminal domain (PF02785.13), Biotin_lipoyl: Biotin-requiring enzyme (PF00364.16), CPSase_L_D2: Carbamoyl-phosphate synthase L chain, ATP binding domain (PF02786.11), CPSase_L_chain: Carbamoyl-phosphate synthase L chain, N-terminal domain (PF00289.16), Carboxyl_trans: Carboxyl transferase domain (…	No	No	No	cytosol
MgP08335	MGG_09134	2329.84	10196	4.3748	0	64.54	0	0.0152579	0.9844	hypothetical protein	sp|Q9UVI4|THYD_CLAFS, Desc:Trihydrophobin OS=Claviceps fusiformis GN=TH1 PE=1 SV=1, ID:0.567, Cov:0.504	Hydrophobin_2: Fungal hydrophobin (PF06766.5)	Yes	Yes	Yes	extracellular
MgA03078	MGG_09134	1398.19	5789.01	4.13812	0	48.38	0	0.0202511	0.7621	hypothetical protein	-	Hydrophobin_2: Fungal hydrophobin (PF06766.5)	Yes	Yes	Yes	extracellular
MgP00663	MGG_14087	79.54	325.41	4.05277	0	68.12	105.26	1.53733	0.6948	glucan 1,3-beta-glucosidase	sp|P49426|EXG1_COCCA, Desc:Glucan 1,3-beta-glucosidase OS=Cochliobolus carbonum GN=EXG1 PE=1 SV=1, ID:0.440, Cov:0.825	Pectate_lyase_3: Pectate lyase superfamily protein (PF12708.1)	Yes	Yes	Yes	extracellular
MgP10326	MGG_01391	192.63	720.75	3.72747	0	160.21	80.95	0.508343	0.5629	ent-kaurene oxidase	sp|Q701P2|KO1_GIBIN, Desc:Ent-kaurene oxidase OS=Gibberella intermedia GN=CYP503A1 PE=1 SV=1, ID:0.314, Cov:0.859	p450: Cytochrome P450 (PF00067.16)	No	No	Yes	plasma membrane
MgP09004	MGG_14118	75.58	271.75	3.56163	0	91.19	63.7	0.701811	0.835	trehalose-phosphatase	sp|P38427|TSL1_YEAST, Desc:Trehalose synthase complex regulatory subunit TSL1 OS=Saccharomyces cerevisiae GN=TSL1 PE=1 SV=1, ID:0.439, Cov:0.505	Glyco_transf_20: Glycosyltransferase family 20 (PF00982.15), Trehalose_PPase: Trehalose-phosphatase (PF02358.10)	No	Yes	No	mitochondria
MgP11290	MGG_07117	86.31	305.53	3.51082	0	89.11	137.27	1.53446	0.6978	NADPH-cytochrome P450 reductase	sp|Q00141|NCPR_ASPNG, Desc:NADPH--cytochrome P450 reductase OS=Aspergillus niger GN=cprA PE=1 SV=1, ID:0.638, Cov:0.987	FAD_binding_1: FAD binding domain (PF00667.14), Flavodoxin_1: Flavodoxin (PF00258.19), NAD_binding_1: Oxidoreductase NAD-binding domain (PF00175.15)	Yes	Yes	Yes	cytosol
MgA03327	MGG_14117,MGG_14118	78.36	268.9	3.40096	0	99.22	74.34	0.751746	0.8664	predicted protein;trehalose-phosphatase	sp|P38426|TPS3_YEAST, Desc:Trehalose synthase complex regulatory subunit TPS3 OS=Saccharomyces cerevisiae GN=TPS3 PE=1 SV=3, ID:0.411, Cov:0.579	Glyco_transf_20: Glycosyltransferase family 20 (PF00982.15), Trehalose_PPase: Trehalose-phosphatase (PF02358.10)	No	Yes	No	mitochondria
MgA04299	MGG_07117	79.53	255.53	3.18552	0	86.82	126.28	1.44933	0.7064	NADPH-cytochrome P450 reductase	sp|Q00141|NCPR_ASPNG, Desc:NADPH--cytochrome P450 reductase OS=Aspergillus niger GN=cprA PE=1 SV=1, ID:0.641, Cov:0.748	FAD_binding_1: FAD binding domain (PF00667.14), Flavodoxin_1: Flavodoxin (PF00258.19), NAD_binding_1: Oxidoreductase NAD-binding domain (PF00175.15)	Yes	Yes	Yes	cytosol

## Sheet: INC, up
Table S2-C. Inompatible-specific up-regulated fungal transcripts at the initial infection stage
		RPKM (COM)				RPKM (INC)
Transcript ID	Broad ID	Control	Infected	Fold change	FDR	Control	Infected	Fold change	FDR	Broad Annotation	Homologs in UniProt & RefSeq	Pfam domain	Putative secreted protein	Secretory protein by SignalP	Secretory pathway by TargetP	Localization by WoLFPSORT
MGG_09379	MGG_09379	0	193.11	194.11	0.0033	0	867.6	868.6	0	predicted protein	-	-	Yes	Yes	Yes	extracellular
MgP03326	-	0	0	1	NaN	0	823.25	824.25	0	-	-	-	Yes	Yes	Yes	extracellular
MgP02232	MGG_10097	0.91	72.27	38.3613	0.5171	0	714.3	715.3	0	intracellular hyphae protein 1 [Slp1]	sp|Q9P403|CIH1_COLLN, Desc:Intracellular hyphae protein 1 OS=Colletotrichum lindemuthianum GN=CIH1 PE=1 SV=1, ID:0.407, Cov:0.755	LysM: LysM domain (PF01476.14)	Yes	Yes	Yes	extracellular
MgP02275	MGG_06224	0.22	0	0.819672	0.2906	0	705.65	706.65	0	predicted protein	-	-	Yes	Yes	Yes	extracellular
MgP03204	-	0	314.13	315.13	0.0033	0	564.52	565.52	0	-	-	-	Yes	Yes	Yes	extracellular
MgP02157	MGG_10020	0.22	0	0.819672	0.2906	0	557.09	558.09	0	predicted protein	-	-	Yes	Yes	Yes	extracellular
MgP10026	MGG_08957	0	197.98	198.98	0.0033	0	533.68	534.68	0	predicted protein	sp|Q9CUB6|OTUD1_MOUSE, Desc:OTU domain-containing protein 1 OS=Mus musculus GN=Otud1 PE=2 SV=2, ID:0.360, Cov:0.723	-	No	No	No	nuclear
MgP07724	-	0.7	0	0.588235	0.3789	0	498.1	499.1	0	-	-	-	Yes	Yes	Yes	extracellular
MGG_01953	MGG_01953	0	0	1	NaN	0	456.24	457.24	0	conserved hypothetical protein	-	-	Yes	Yes	Yes	nuclear
MGG_15376	MGG_15376	0	80.13	81.13	0.2906	0	360.02	361.02	0	predicted protein	-	-	Yes	Yes	Yes	extracellular
MgP05665	MGG_07630	1.51	99.83	40.1713	0.538	0	358.8	359.8	0	hypothetical protein	-	-	Yes	Yes	Yes	extracellular
MGG_02207	MGG_02207	0.23	0	0.813008	0.2906	0	330.77	331.77	0	predicted protein	-	-	Yes	Yes	Yes	extracellular
MgP08325	MGG_10237	0.12	0	0.892857	0.2906	0	287.18	288.18	0	predicted protein	sp|P24856|ANP_NOTCO, Desc:Ice-structuring glycoprotein (Fragment) OS=Notothenia coriiceps neglecta GN=afgp8 PE=1 SV=2, ID:0.500, Cov:0.729	-	Yes	Yes	Yes	cytosol
MgP00354	MGG_14269	7.21	122.71	15.0682	0.014	1.69	771.8	287.286	0	predicted protein	-	-	Yes	Yes	Yes	extracellular
MgP01990	MGG_09693	1.16	114.37	53.412	0.4924	0.48	411.06	278.419	0	BAS2	-	-	Yes	Yes	Yes	extracellular
MgP05133	MGG_02212	0	70.96	71.96	0.2906	0	255.05	256.05	0	predicted protein	-	HsbA: Hydrophobic surface binding protein A (PF12296.2）	Yes	Yes	Yes	extracellular
MgP08160	MGG_02564	0	38.88	39.88	0.2906	0	244.53	245.53	0	predicted protein	-	-	Yes	Yes	Yes	extracellular
MgP02138	MGG_10004	0.22	86.62	71.8197	0.3789	0	233.49	234.49	0	hypothetical protein	-	-	Yes	Yes	Yes	extracellular
MgP08310	MGG_10254	9.8	86.19	8.07315	0.2654	0.24	283.98	229.823	0	taurine catabolism dioxygenase TauD	-	TauD: Taurine catabolism dioxygenase TauD, TfdA family (PF02668.10)	No	No	No	cytosol_mitochondria
MgP08303	MGG_02546	0	0	1	NaN	0	228.45	229.45	0	predicted protein	-	-	Yes	Yes	Yes	extracellular
MgP01674	MGG_03764	0.07	0	0.934579	0.2906	0	219.5	220.5	0	salicylate hydroxylase	-	DAO: FAD dependent oxidoreductase (PF01266.18)	No	No	No	mitochondria
MgP01122	MGG_04257	0.07	0	0.934579	0.2906	0	218.49	219.49	0	secretory lipase family protein	-	-	Yes	Yes	Yes	extracellular
MgP10954	MGG_07959	0	46.93	47.93	0.2906	0.2	253.02	211.683	0	predicted protein	-	-	No	No	No	cytosol
MgP08339	MGG_12505	0.4	63.33	45.95	0.0277	0.4	284.53	203.95	0	alpha-ketoglutarate-dependent taurine dioxygenase	gi|77456481|ref|YP_345986.1|, Desc:taurine dioxygenase [Pseudomonas fluorescens Pf0-1], ID:0.359, Cov:0.516	TauD: Taurine catabolism dioxygenase TauD, TfdA family (PF02668.10)	No	No	No	cytosol_nuclear
MGG_09627	MGG_09627	0	74.56	75.56	0.2906	0	200.98	201.98	0	conserved hypothetical protein	-	-	Yes	Yes	Yes	mitochondria
MgA00608	MGG_10004	0.11	86.83	79.1261	0.0061	0.18	234.06	199.203	0	hypothetical protein	-	-	Yes	Yes	Yes	extracellular
MgP03266	MGG_13087	0	0	1	NaN	0	197.23	198.23	0	predicted protein	-	-	No	No	No	mitochondria
MgP11525	MGG_07348	1.1	72.27	34.8905	0.538	0	194.81	195.81	0	predicted protein	-	-	Yes	Yes	Yes	mitochondria
MgP11630	MGG_08356	0	53.3	54.3	0.2906	0	191.58	192.58	0	polysaccharide deacetylase family protein	sp|P04675|NODB_BRASP, Desc:Chitooligosaccharide deacetylase OS=Bradyrhizobium sp. (strain ANU 289) GN=nodB PE=3 SV=2, ID:0.357, Cov:0.697	Polysacc_deac_1: Polysaccharide deacetylase (PF01522.15)	No	No	No	mitochondria
MgP09137	MGG_03421	0	0	1	NaN	0	180.42	181.42	0	predicted protein	sp|Q9QJ16|IE2_HHV6Z, Desc:Immediate-early protein 2 OS=Human herpesvirus 6B (strain Z29) GN=U90/U86 PE=3 SV=1, ID:0.317, Cov:0.537	APH: Phosphotransferase enzyme family (PF01636.17)	No	No	No	mitochondria
MgP06107	MGG_00824	0.05	36.7	35.9048	0.0061	0.23	214.33	175.065	0	phenylacetone monooxygenase	sp|Q47PU3|PAMO_THEFY, Desc:Phenylacetone monooxygenase OS=Thermobifida fusca (strain YX) GN=pamO PE=1 SV=1, ID:0.349, Cov:0.713	-	No	No	No	cytosol
MgP03208	MGG_05406	0.7	0	0.588235	0.5171	0.2	208.36	174.467	0	predicted protein	-	-	No	No	Yes	extracellular
MgP07648	MGG_14179	2.84	112.19	29.4766	0.1388	0.47	252.02	172.122	0	conserved hypothetical protein	-	But2: Ubiquitin 3 binding protein But2 C-terminal domain (PF09792.3)	Yes	Yes	Yes	extracellular
MgP01647	MGG_03793	0	0	1	NaN	0	163.85	164.85	0	2,3-dihydroxybenzoic acid decarboxylase	sp|P80402|DBD23_ASPOR, Desc:2,3-dihydroxybenzoate decarboxylase OS=Aspergillus oryzae GN=AO090005000447 PE=1 SV=2, ID:0.768, Cov:0.988	Amidohydro_2: Amidohydrolase (PF04909.8)	No	No	No	cytosol
MGG_04403	MGG_04403	0	0	1	NaN	0	162.84	163.84	0	predicted protein	-	-	No	No	No	cytosol_nuclear
MgP07676	MGG_03036	1.63	121.03	46.3992	0.0033	0.34	217.49	163.052	0	conserved hypothetical protein	sp|P52579|IFRH_TOBAC, Desc:Isoflavone reductase homolog A622 OS=Nicotiana tabacum PE=2 SV=1, ID:0.307, Cov:0.613	NmrA: NmrA-like family (PF05368.7)	No	Yes	No	cytosol
MgP04921	MGG_02155	0	0	1	NaN	0	152.85	153.85	0	conserved hypothetical protein	-	-	Yes	Yes	Yes	extracellular
MgA02795	MGG_03036	1.69	87.19	32.7844	0.0061	0.25	182.79	147.032	0	conserved hypothetical protein	-	NmrA: NmrA-like family (PF05368.7)	No	No	No	cytosol
MgP10065	MGG_08999	0	0	1	NaN	0.28	179.4	140.938	0	predicted protein	-	-	No	No	No	extracellular
MgP11613	-	0	62.16	63.16	0.0033	0	139.64	140.64	0	-	sp|Q03110|CSP_PLASI, Desc:Circumsporozoite protein OS=Plasmodium simium GN=CS PE=3 SV=1, ID:0.322, Cov:0.541	-	Yes	Yes	Yes	extracellular
MgP01817	MGG_09323	0.37	36.36	27.2701	0.0463	0.08	147.01	137.046	0	phenylacetone monooxygenase	sp|Q47PU3|PAMO_THEFY, Desc:Phenylacetone monooxygenase OS=Thermobifida fusca (strain YX) GN=pamO PE=1 SV=1, ID:0.315, Cov:0.701	-	No	No	No	cytosol
MgP00002	MGG_11011	0	49.7	50.7	0.2906	0	133.98	134.98	0	conserved hypothetical protein	-	-	No	No	No	plasma membrane
MgA00533	MGG_09323	0.4	35.04	25.7429	0.0538	0.07	141.69	133.355	0	phenylacetone monooxygenase	sp|Q47PU3|PAMO_THEFY, Desc:Phenylacetone monooxygenase OS=Thermobifida fusca (strain YX) GN=pamO PE=1 SV=1, ID:0.315, Cov:0.675	-	No	No	No	cytosol
MgP02238	MGG_10102	0.24	47.69	39.2661	0.4233	0	128.56	129.56	0	predicted protein	-	-	Yes	Yes	Yes	cytosol
MgP02167	MGG_10040	0	0	1	NaN	0	124.16	125.16	0	ferulic acid esterase A	sp|B0XU32|FAEC_ASPFC, Desc:Probable feruloyl esterase C OS=Aspergillus fumigatus (strain CEA10 / CBS 144.89 / FGSC A1163) GN=faeC PE=3 SV=1, ID:0.453, Cov:0.724	CBM_1: Fungal cellulose binding domain (PF00734.12), Esterase_phd: Esterase PHB depolymerase (PF10503.3)	Yes	Yes	Yes	extracellular
MgP11632	MGG_08354	4.83	90.96	15.7736	0.2906	1.73	326.94	120.125	0	hypothetical protein	-	HsbA: Hydrophobic surface binding protein A (PF12296.2)	Yes	Yes	Yes	extracellular
MgP09192	MGG_03468	3.44	41.19	9.50225	0.8284	1.22	259.07	117.149	0	intracellular hyphae protein 1[Slp2]	-	LysM: LysM domain (PF01476.14)	Yes	Yes	Yes	extracellular
MgP03912	MGG_04738	0.54	42.84	28.4675	0.5171	0	115.47	116.47	0	bacilysin biosynthesis oxidoreductase bacC	sp|P16542|DHK1_STRVN, Desc:Granaticin polyketide synthase putative ketoacyl reductase 1 OS=Streptomyces violaceoruber GN=gra-orf5 PE=3 SV=1, ID:0.390, Cov:0.775	adh_short: short chain dehydrogenase (PF00106.19)	No	No	No	cytosol
MgP11629	MGG_08359	33.01	142.35	4.21494	0.3603	0.75	191.87	110.211	0	flavonol synthase	gi|15229181|ref|NP_190532.1|, Desc:2-oxoacid-dependent oxidase, putative [Arabidopsis thaliana], ID:0.321, Cov:0.677	2OG-FeII_Oxy: 2OG-Fe(II) oxygenase superfamily (PF03171.14)	No	No	No	cytosol
MgA02578	MGG_04944	5.38	48.98	7.83386	0.4479	0.62	176.04	109.284	0	conserved hypothetical protein	-	-	Yes	Yes	Yes	extracellular
MgP00951	MGG_08516	0	29.67	30.67	0.2906	0	106.65	107.65	0	predicted protein	-	-	No	No	No	nuclear
MgP00995	MGG_11009	0.15	58.75	51.9565	0.0114	0	105.58	106.58	0	predicted protein	-	HsbA: Hydrophobic surface binding protein A (PF12296.2)	Yes	Yes	Yes	extracellular
MgP00615	MGG_10474	1.18	0	0.458716	0.6245	0	104.45	105.45	0	predicted protein	-	-	No	No	No	extracellular
MgP08166	MGG_02557	0	0	1	NaN	0	98.62	99.62	0	predicted protein	-	-	Yes	Yes	Yes	extracellular
MgP10847	MGG_07854	0.52	0	0.657895	0.4603	0.44	138.66	96.9861	0	predicted protein	-	-	Yes	Yes	Yes	extracellular
MgP00938	MGG_08532,MGG_15360	0.89	50.34	27.164	0.5575	0.43	135.7	95.5944	0	predicted protein;predicted protein	-	-	No	No	No	mitochondria
MgP00753	MGG_15344	0.02	18.15	18.7745	0.0061	0.08	97.86	91.537	0	conserved hypothetical protein	-	-	No	No	No	mitochondria
MgP05603	MGG_07574	5.77	45.66	6.89217	0.9128	0.39	123.08	89.2662	0	conserved hypothetical protein	sp|Q00668|STCC_EMENI, Desc:Putative sterigmatocystin biosynthesis peroxidase stcC OS=Emericella nidulans GN=stcC PE=3 SV=2, ID:0.321, Cov:0.760	Peroxidase_2: Peroxidase, family 2 (PF01328.11)	Yes	Yes	Yes	extracellular
MgP09104	MGG_08817	487.58	98.99	0.204654	0.4263	6.29	622.63	85.546	0	conserved hypothetical protein	-	-	Yes	Yes	Yes	extracellular
MgP03985	MGG_05554	0.13	25.95	23.8496	0.4233	0.11	93.26	84.9189	0	conserved hypothetical protein	-	ADH_N: Alcohol dehydrogenase GroES-like domain (PF08240.6)	No	No	No	mitochondria
MgP03247	MGG_05456	32.52	302.05	9.04087	0.0232	3.07	325.68	80.2654	0	hypothetical protein	-	CFEM: CFEM domain (PF05730.5)	Yes	Yes	Yes	extracellular
MgP05317	MGG_09070	0.59	38.62	24.9182	0.538	0.33	104.11	79.0301	0	conserved hypothetical protein	-	-	No	No	No	plasma membrane
MgP00431	MGG_10583	0.94	28.73	15.3247	0.6527	0	77.45	78.45	0	12-oxophytodienoate reductase 1	sp|Q9FUP0|OPR3_ARATH, Desc:12-oxophytodienoate reductase 3 OS=Arabidopsis thaliana GN=OPR3 PE=1 SV=2, ID:0.376, Cov:0.966	Oxidored_FMN: NADH:flavin oxidoreductase / NADH oxidase family (PF00724.14)	No	No	No	cytosol
MgP00392	MGG_11044	0	20.96	21.96	0.2906	0	75.34	76.34	0	predicted protein	-	-	No	No	No	nuclear
MgA01056	MGG_10533	0.35	0	0.740741	0.5171	0.1	82.42	75.8364	0	agmatinase	sp|Q10088|SPEB1_SCHPO, Desc:Putative agmatinase 1 OS=Schizosaccharomyces pombe GN=SPAC11D3.09 PE=2 SV=1, ID:0.738, Cov:0.670	Arginase: Arginase family (PF00491.15)	Yes	Yes	Yes	extracellular
MgP01800	MGG_09341	4	45.22	9.244	0.3817	0.1	81.26	74.7818	0	conserved hypothetical protein	-	-	No	No	No	plasma membrane
MgP06906	MGG_00086	0.84	55.43	30.6685	0.075	0.7	124.53	73.8412	0	42 kDa endochitinase	sp|P48827|CHI4_TRIHA, Desc:42 kDa endochitinase OS=Trichoderma harzianum GN=chit42 PE=1 SV=1, ID:0.603, Cov:0.918	Glyco_hydro_18: Glycosyl hydrolases family 18 (PF00704.22)	Yes	Yes	Yes	extracellular
MgA02849	MGG_02921,MGG_02922	0.9	82.12	43.7474	0.0033	0.35	98.39	73.6222	0	conserved hypothetical protein;hypothetical protein	sp|P14065|GCY_YEAST, Desc:Protein GCY OS=Saccharomyces cerevisiae GN=GCY1 PE=1 SV=1, ID:0.457, Cov:0.672	Aldo_ket_red: Aldo/keto reductase family (PF00248.15)	No	No	No	cytosol
MgA00181	MGG_10474	1.08	0	0.480769	0.6799	0	71.95	72.95	0	predicted protein	-	-	No	No	No	extracellular
MgP01667	MGG_03773	7.29	0	0.120627	0.9791	0.5	106.56	71.7067	0	hydroxyquinol 1,2-dioxygenase	sp|P86029|HQD2_CANAL, Desc:Catechol 1,2-dioxygenase OS=Candida albicans GN=HQD2 PE=1 SV=1, ID:0.495, Cov:0.923	Dioxygenase_C: Dioxygenase (PF00775.15);Pfam=Dioxygenase_N: Catechol dioxygenase N terminus (PF04444.8)	No	No	No	cytosol
MgP07213	MGG_04944	7.55	87.91	10.3988	0.3789	0.74	118.49	68.6724	0	conserved hypothetical protein	-	-	Yes	Yes	Yes	extracellular
MgP08413	MGG_10221	5.6	33.09	5.16515	0.9675	3.36	297.32	68.422	0	conserved hypothetical protein	gi|21245061|ref|NP_644643.1|, Desc:alginate lyase [Xanthomonas axonopodis pv. citri str. 306], ID:0.364, Cov:0.601	ADH_N: Alcohol dehydrogenase GroES-like domain (PF08240.6)	No	No	No	cytosol
MgP00996	MGG_14243,MGG_14244	0.28	18.7	15.3906	0.538	0	67.2	68.2	0	endo-1,4-beta-xylanase precursor;conserved hypothetical protein	sp|Q4JHP5|XYNC_ASPTE, Desc:Probable endo-1,4-beta-xylanase C OS=Aspergillus terreus GN=xlnC PE=2 SV=1, ID:0.407, Cov:0.503	Glyco_hydro_10: Glycosyl hydrolase family 10 (PF00331.14), Lipase3_N: Lipase 3 N-terminal region (PF03893.10), Lipase_3: Lipase (class 3) (PF01764.1)	Yes	Yes	Yes	extracellular
MgP06649	MGG_00300	1.12	0	0.471698	0.6995	0	66.57	67.57	0	ent-kaurene oxidase	-	p450: Cytochrome P450 (PF00067.16)	No	No	No	mitochondria
MgA04139	MGG_07853,MGG_07854	0.4	0	0.714286	0.4924	0.27	84.53	67.3465	0	conserved hypothetical protein;predicted protein	-	-	Yes	Yes	Yes	extracellular
MgP05291	MGG_14204	123.66	362.46	2.91561	0.8881	18.42	1302.73	67.1334	0	hypothetical protein	-	-	No	No	No	mitochondria
MgP02331	MGG_12865	16.08	131.47	7.75585	0.036	0.78	118.13	66.927	0	conserved hypothetical protein	-	Homeobox_KN: Homeobox KN domain (PF05920.5)	No	No	No	nuclear
MgA00148	MGG_10583	1.04	24.16	12.3333	0.6995	0	65.11	66.11	0	12-oxophytodienoate reductase 1	sp|Q9FUP0|OPR3_ARATH, Desc:12-oxophytodienoate reductase 3 OS=Arabidopsis thaliana GN=OPR3 PE=1 SV=2, ID:0.376, Cov:0.812	Oxidored_FMN: NADH:flavin oxidoreductase / NADH oxidase family (PF00724.14)	No	No	No	cytosol
MgP04916	MGG_02160	1.37	0	0.421941	0.7454	0.3	84.51	65.7769	0	conserved hypothetical protein	-	-	No	No	No	plasma membrane
MgP07282	MGG_05010	1.4	52.59	22.3292	0.1479	0.11	70.88	64.7568	0	conserved hypothetical protein	-	-	No	No	No	cytosol
MgA01416	MGG_07016	15.92	50.81	3.06206	0.8477	1.18	136.97	63.289	0	conserved hypothetical protein	sp|O59952|LIP_THELA, Desc:Lipase OS=Thermomyces lanuginosus GN=LIP PE=1 SV=1, ID:0.421, Cov:0.559	Lipase3_N: Lipase 3 N-terminal region (PF03893.10), Lipase_3: Lipase (class 3) (PF01764.1)	Yes	Yes	Yes	extracellular
MgP06908	MGG_00084	0.75	42.53	24.8743	0.0901	0.27	76.42	60.9606	0	mannosyl-oligosaccharide 1,2-alpha-mannosidase IB	sp|P31723|MAN12_PENCI, Desc:Mannosyl-oligosaccharide alpha-1,2-mannosidase OS=Penicillium citrinum GN=MSDC PE=1 SV=2, ID:0.468, Cov:0.906	Glyco_hydro_47: Glycosyl hydrolase family 47 (PF01532.1)	Yes	Yes	Yes	extracellular
MgP00674	MGG_10865	5.75	33.47	5.10667	0.5936	1.28	135.32	59.7895	0	predicted protein	-	-	Yes	Yes	Yes	extracellular
MgP03119	MGG_14155	0	40.48	41.48	0.2906	0.86	109.12	59.2043	0	predicted protein	-	-	Yes	Yes	Yes	extracellular
MgP02206	MGG_13598	0.2	25.89	22.4083	0.4603	0.22	69.79	58.0246	0	endothiapepsin	sp|Q06902|PEPA_ASPOR, Desc:Aspergillopepsin A OS=Aspergillus oryzae GN=pepA PE=1 SV=2, ID:0.358, Cov:0.787	Asp: Eukaryotic aspartyl protease (PF00026.17)	Yes	Yes	Yes	extracellular
MgA00497	MGG_03773	5.64	0	0.150602	0.9996	0.67	94.44	57.1497	0	hydroxyquinol 1,2-dioxygenase	sp|P86029|HQD2_CANAL, Desc:Catechol 1,2-dioxygenase OS=Candida albicans GN=HQD2 PE=1 SV=1, ID:0.495, Cov:0.613	Dioxygenase_C: Dioxygenase (PF00775.15), Dioxygenase_N: Catechol dioxygenase N terminus (PF04444.8)	No	No	No	cytosol
MgP08908	MGG_10878	0.15	19.25	17.6087	0.4603	0.24	69.18	56.5968	0	galactose oxidase	sp|Q01745|GAOA_GIBZE, Desc:Galactose oxidase OS=Gibberella zeae GN=GAOA PE=1 SV=1, ID:0.446, Cov:0.802	Kelch_1: Kelch motif (PF01344.19), WSC: WSC domain (PF01822.13)	Yes	Yes	Yes	extracellular
MgP06278	MGG_00659	5.77	46.93	7.07976	0.2906	1.79	154.62	55.7778	0	glucan 1,3-beta-glucosidase	sp|P49426|EXG1_COCCA, Desc:Glucan 1,3-beta-glucosidase OS=Cochliobolus carbonum GN=EXG1 PE=1 SV=1, ID:0.451, Cov:0.967	Pectate_lyase_3: Pectate lyase superfamily protein (PF12708.1)	Yes	Yes	Yes	extracellular
MgP11689	MGG_08300	9.86	141.93	13.1611	0.325	4.81	318.82	55.0465	0	conserved hypothetical protein	-	-	Yes	Yes	Yes	extracellular
MgP04988	MGG_02084	2.74	74.79	20.2647	0.2186	3.32	235.22	54.6806	0	glyoxylate reductase	sp|A6TFG7|GHRB_KLEP7, Desc:Glyoxylate/hydroxypyruvate reductase B OS=Klebsiella pneumoniae subsp. pneumoniae (strain ATCC 700721 / MGH 78578) GN=ghrB PE=3 SV=1, ID:0.356, Cov:0.597	2-Hacid_dh_C: D-isomer specific 2-hydroxyacid dehydrogenase, NAD binding domain (PF02826.13)	No	No	No	cytosol
MgP08950	MGG_01941	3.72	23.37	5.16314	0.96	0.2	63	53.3333	0	FAD binding domain-containing protein	-	FAD_binding_4: FAD binding domain (PF01565.17)	No	No	No	mitochondria
MgP08836	MGG_05844	0	0	1	NaN	0.5	78.99	53.3267	0	mannan endo-1,4-beta-mannosidase 1 precursor	sp|Q5AVP1|MAND_EMENI, Desc:Mannan endo-1,4-beta-mannosidase D OS=Emericella nidulans GN=manD PE=3 SV=1, ID:0.543, Cov:0.838	Cellulase: Cellulase (glycosyl hydrolase family 5) (PF00150.12)	Yes	Yes	Yes	extracellular
MgP08401	MGG_09014	12.89	23.19	1.74154	0.9996	0.59	83.34	53.044	0	conserved hypothetical protein	-	3Beta_HSD: 3-beta hydroxysteroid dehydrogenase/isomerase family (PF01073.13)	Yes	Yes	Yes	plasma membrane
MgP01798	MGG_11999	2.48	0	0.287356	0.8284	0.49	77.83	52.906	0	mannan endo-1,4-beta-mannosidase 3	sp|Q5AZ53|MANC_EMENI, Desc:Mannan endo-1,4-beta-mannosidase C OS=Emericella nidulans GN=manC PE=2 SV=1, ID:0.623, Cov:0.983	Cellulase: Cellulase (glycosyl hydrolase family 5) (PF00150.12)	Yes	Yes	Yes	extracellular
MgA02613	MGG_05010	1.25	41.31	18.8044	0.173	0.09	55.68	52	0	conserved hypothetical protein	-	-	No	No	No	cytosol
MgP03176	MGG_13015	0	18.76	19.76	0.2906	0	50.56	51.56	0	predicted protein	-	-	No	No	No	nuclear
MgP02032	MGG_09736,MGG_09736T1	7.34	55.83	6.81415	0.9201	6.85	401.32	51.251	0	hypothetical protein;hypothetical protein	-	GPI-anchored: Ser-Thr-rich glycosyl-phosphatidyl-inositol-anchored membrane family (PF10342.3)	Yes	Yes	Yes	extracellular
MgP03983	MGG_13110	0.05	0	0.952381	0.2906	0	49.77	50.77	0	4-hydroxyacetophenone monooxygenase	sp|Q93TJ5|HAPMO_PSEFL, Desc:4-hydroxyacetophenone monooxygenase OS=Pseudomonas fluorescens GN=hapE PE=1 SV=1, ID:0.326, Cov:0.721	FMO-like: Flavin-binding monooxygenase-like (PF00743.13)	No	No	No	cytosol
MgP09222	MGG_03497	5.09	41.55	6.98686	0.4816	1.23	112.01	50.6771	0	conserved hypothetical protein	-	Abhydrolase_6: Alpha/beta hydrolase family (PF12697.1)	Yes	Yes	Yes	plasma membrane
MgP06670	MGG_00282	0.74	0	0.574713	0.7357	0.22	59.53	49.6148	0	conserved hypothetical protein	-	DUF1034: Fn3-like domain (DUF1034) (PF06280.6), Peptidase_S8: Subtilase family (PF00082.16)	Yes	Yes	Yes	extracellular
MgA03354	MGG_08817	394.61	53.38	0.137459	0.1466	6.78	383.74	49.4524	0	conserved hypothetical protein	-	-	Yes	Yes	Yes	extracellular
MgA03297	MGG_05844	0	0	1	NaN	0.43	68.78	48.7972	0	mannan endo-1,4-beta-mannosidase 1 precursor	sp|Q5AVP1|MAND_EMENI, Desc:Mannan endo-1,4-beta-mannosidase D OS=Emericella nidulans GN=manD PE=3 SV=1, ID:0.543, Cov:0.730	Cellulase: Cellulase (glycosyl hydrolase family 5) (PF00150.12)	Yes	Yes	Yes	extracellular
MgP08352	MGG_09122	3.63	57.46	12.6263	0.2906	0.61	77.45	48.7267	0	epoxide hydrolase 1	sp|P07687|HYEP_RAT, Desc:Epoxide hydrolase 1 OS=Rattus norvegicus GN=Ephx1 PE=1 SV=1, ID:0.357, Cov:0.944	EHN: Epoxide hydrolase N terminus (PF06441.6)	No	No	No	cytosol
MgP04404	MGG_06824	12.53	112.73	8.40576	0.4548	4.3	253.22	47.966	0	predicted protein	-	-	Yes	Yes	Yes	extracellular
MgA02339	MGG_00282	0.7	0	0.588235	0.7357	0.21	56.74	47.719	0	conserved hypothetical protein	-	DUF1034: Fn3-like domain (DUF1034) (PF06280.6), Peptidase_S8: Subtilase family (PF00082.16)	Yes	Yes	Yes	extracellular
MgP00781	MGG_08440	12.7	49.5	3.68613	0.7556	0.42	66.71	47.6831	0	trichothecene 3-O-acetyltransferase	sp|Q12226|AYT1_YEAST, Desc:Trichothecene 3-O-acetyltransferase OS=Saccharomyces cerevisiae GN=AYT1 PE=1 SV=1, ID:0.305, Cov:0.958	Transferase: Transferase family (PF02458.9)	No	No	No	cytosol
MgP08283	MGG_02532	2.31	0	0.302115	0.8224	0.59	74.72	47.6226	0	endoglucanase 1	sp|Q12622|GUN1_HUMGT, Desc:Endoglucanase EG-1 OS=Humicola grisea var. thermoidea GN=EG-1 PE=3 SV=1, ID:0.625, Cov:0.941	Glyco_hydro_7: Glycosyl hydrolase family 7 (PF00840.14)	Yes	Yes	Yes	extracellular
MgP10775	MGG_07790	10.97	74.4	6.29908	0.3029	1.89	133.7	46.609	0	ligninase LG6	sp|P06181|LIG8_PHACH, Desc:Ligninase H8 OS=Phanerochaete chrysosporium GN=LPOA PE=1 SV=1, ID:0.332, Cov:0.558	peroxidase: Peroxidase (PF00141.17)	Yes	Yes	Yes	extracellular
MgA04471	-	0.55	0	0.645161	0.4603	3.23	195.71	46.5035	0	-	-	-	No	No	No	-
MgP03960	MGG_10893	0.12	0	0.892857	0.3789	0.4	63.13	45.8071	0	conserved hypothetical protein	sp|Q9US44|YIZG_SCHPO, Desc:Uncharacterized transporter C1002.16c OS=Schizosaccharomyces pombe GN=SPAC1002.16c PE=2 SV=1, ID:0.319, Cov:0.903	MFS_1: Major Facilitator Superfamily (PF07690.10)	No	No	No	plasma membrane
MgP08216	MGG_12523	17.37	16.64	0.960261	0.9996	5.57	299	45.6621	0	adhesin protein Mad1	-	-	Yes	Yes	Yes	extracellular
MgP08447	MGG_06198	1.93	0	0.341297	0.889	0.36	61.09	45.6544	0	conserved hypothetical protein	-	LIM: LIM domain (PF00412.16)	No	No	No	nuclear
MgP00479	MGG_09677	0.31	0	0.763359	0.5171	0.26	55.71	45.0079	0	conserved hypothetical protein	sp|Q8P8Y5|Y2094_XANCP, Desc:Uncharacterized protein XCC2094 OS=Xanthomonas campestris pv. campestris GN=XCC2094 PE=3 SV=1, ID:0.307, Cov:0.879	Tannase: Tannase and feruloyl esterase (PF07519.5)	No	No	Yes	extracellular
MgP05496	MGG_07473	3.5	0	0.222222	0.9721	0.25	53.37	43.496	0	glycosyl hydrolase	-	Glyco_hydro_16: Glycosyl hydrolases family 16 (PF00722.15)	No	No	No	cytosol_nuclear
MgA02521	MGG_12981,MGG_12982	29.64	0	0.0326371	0.8818	0.36	57.91	43.3162	0	cupin domain-containing protein;2-(R)-hydroxypropyl-CoM dehydrogenase	gi|170746781|ref|YP_001753041.1|, Desc:3-ketoacyl-(acyl-carrier-protein) reductase [Methylobacterium radiotolerans JCM 2831], ID:0.359, Cov:0.503	adh_short: short chain dehydrogenase (PF00106.19)	No	No	No	mitochondria
MgA01817	MGG_14204	76.41	95.38	1.24506	0.9996	9.29	428.53	41.7425	0	hypothetical protein	-	-	No	No	No	-
MgA01816	MGG_14204	60.49	0	0.0162628	0.9105	7.32	336.02	40.5072	0	hypothetical protein	-	-	Yes	Yes	Yes	mitochondria
MgP06027	MGG_00892	38.87	375.15	9.43441	0.0188	41.3	1685.46	39.869	0	ATP synthase protein 9	sp|P00842|ATP9_NEUCR, Desc:ATP synthase subunit 9, mitochondrial OS=Neurospora crassa GN=atp-9 PE=1 SV=1, ID:0.708, Cov:0.917	ATP-synt_C: ATP synthase subunit C (PF00137.15)	No	No	No	mitochondria
MgP10950	MGG_13924	0.56	0	0.641026	0.6646	0.06	39.94	38.6226	0	serine palmitoyltransferase 2	-	Aminotran_1_2: Aminotransferase class I and II (PF00155.15)	No	No	No	mitochondria
MgP02656	MGG_06594	17.07	137.29	7.65302	0.0382	13.72	567.48	38.6196	0	chitinase 18-11	-	Glyco_hydro_18: Glycosyl hydrolases family 18 (PF00704.22)	Yes	Yes	Yes	extracellular
MgP11405	MGG_07228	0.07	29.05	28.0841	0.0114	0.06	39.15	37.8774	0	conserved hypothetical protein	-	OPT: OPT oligopeptide transporter protein (PF03169.9)	No	No	No	plasma membrane
MgP01753	MGG_09383	0.2	0	0.833333	0.5171	0	35.13	36.13	0	NIMA-interacting protein TinC	-	Het-C: Heterokaryon incompatibility protein Het-C (PF07217.5)	Yes	Yes	Yes	extracellular
MgP07229	MGG_04961	3.77	20.74	4.55765	0.9791	2.2	111.81	35.2531	0	conserved hypothetical protein	-	-	No	No	No	plasma membrane
MgP08011	MGG_02705	25.25	107.93	4.14971	0.0868	3.07	138.54	34.285	0	conserved hypothetical protein	-	-	No	No	No	mitochondria
MgP09692	MGG_04603	6.3	0	0.136986	0.9646	3.04	135.7	33.8366	0	predicted protein	-	-	Yes	Yes	Yes	extracellular
MgP01128	MGG_04251	27.31	77.88	2.78629	0.5768	3.71	157.46	33.6433	0	phosphate transporter family protein	sp|P15710|PHO4_NEUCR, Desc:Phosphate-repressible phosphate permease OS=Neurospora crassa GN=pho-4 PE=3 SV=1, ID:0.361, Cov:0.942	PHO4: Phosphate transporter family (PF01384.14)	Yes	Yes	Yes	plasma membrane
MgP01894	MGG_10410	2.44	24.75	7.48547	0.4233	0.37	44.47	33.1898	0	pleiotropic drug resistance protein 1	sp|Q08234|YO075_YEAST, Desc:Uncharacterized ABC transporter ATP-binding protein/permease YOL075C OS=Saccharomyces cerevisiae GN=YOL075C/YOL074C PE=1 SV=2, ID:0.393, Cov:0.852	ABC2_membrane: ABC-2 type transporter (PF01061.18), ABC_tran: ABC transporter (PF00005.21)	No	No	No	plasma membrane
MgP00152	MGG_01858	0.83	41.24	23.082	0.009	0.52	49.4	33.1579	0	predicted protein	-	-	Yes	Yes	Yes	extracellular
MgP10780	MGG_07794,MGG_07795	24.93	63.11	2.47243	0.7918	2.49	113.41	32.7822	0	conserved hypothetical protein;pisatin demethylase	sp|Q12645|PID9_FUSSO, Desc:Pisatin demethylase OS=Fusarium solani subsp. pisi GN=PDAT9 PE=3 SV=1, ID:0.328, Cov:0.920	p450: Cytochrome P450 (PF00067.16)	Yes	Yes	Yes	mitochondria
MgP10973	MGG_13928	6.29	46.93	6.57476	0.5106	3.68	147.6	31.7521	0	benzoate 4-monooxygenase	sp|P17549|CP53_ASPNG, Desc:Benzoate 4-monooxygenase OS=Aspergillus niger GN=bphA PE=1 SV=1, ID:0.634, Cov:0.986	p450: Cytochrome P450 (PF00067.16)	Yes	Yes	Yes	mitochondria
MgP08549	MGG_06103	8.63	27.33	2.94185	0.9996	3.7	147.35	31.5638	0	conserved hypothetical protein	-	-	No	No	No	plasma membrane
MgP05523	MGG_07497	1.9	23.47	8.43793	0.8224	1.79	84.34	30.5878	0	averantin oxidoreductase	sp|Q12732|AVNA_ASPPA, Desc:Averantin oxidoreductase OS=Aspergillus parasiticus GN=avnA PE=1 SV=2, ID:0.312, Cov:0.950	p450: Cytochrome P450 (PF00067.16)	Yes	Yes	Yes	mitochondria
MgP06206	MGG_00729	1.09	0	0.478469	0.7818	0.94	57.29	30.0464	0	conserved hypothetical protein	sp|Q9C2N1|VIB1_NEUCR, Desc:Transcription factor vib-1 OS=Neurospora crassa GN=vib-1 PE=4 SV=1, ID:0.469, Cov:0.997		No	No	No	nuclear
MgP02374	MGG_06329	13.76	212.63	14.4736	0.0033	11.88	382.12	29.7453	0	S-(hydroxymethyl)glutathione dehydrogenase	sp|P47734|FADH_METMR, Desc:S-(hydroxymethyl)glutathione dehydrogenase OS=Methylobacter marinus GN=fdh PE=3 SV=2, ID:0.362, Cov:0.996	ADH_N: Alcohol dehydrogenase GroES-like domain (PF08240.6), ADH_zinc_N: Zinc-binding dehydrogenase (PF00107.20)	No	No	No	cytosol
MgP04838	MGG_02295	2.22	25.89	8.35093	0.8355	2.19	93.05	29.4828	0	amine oxidase	-	FAD_oxidored: FAD dependent oxidoreductase (PF12831.1)	Yes	Yes	Yes	extracellular
MgA00089	MGG_08022	2.56	0	0.280899	0.9766	1.61	75.76	29.41	0	conserved hypothetical protein	-	-	No	No	No	nuclear
MgA03315	MGG_01931	2.89	0	0.257069	0.9692	2.1	89.24	29.1097	0	siderophore iron transporter mirB	sp|Q870L2|MIRB_EMENI, Desc:Siderophore iron transporter mirB OS=Emericella nidulans GN=mirB PE=3 SV=1, ID:0.333, Cov:0.823	MFS_1: Major Facilitator Superfamily (PF07690.10)	No	No	No	plasma membrane
MgP09742	MGG_04675	4.59	0	0.178891	0.9105	3.54	130.68	29.0044	0	conserved hypothetical protein	-	-	No	No	No	mitochondria
MgP00245	MGG_08022	3.04	0	0.247525	0.9675	1.87	79.58	28.0767	0	conserved hypothetical protein	-	-	No	No	No	nuclear
MgP01295	MGG_04104	100.89	93.49	0.927373	0.9996	57	1596.11	27.5364	0	60S ribosomal protein L22	sp|Q09668|RL22_SCHPO, Desc:60S ribosomal protein L22 OS=Schizosaccharomyces pombe GN=rpl22 PE=1 SV=3, ID:0.490, Cov:0.778	Ribosomal_L22e: Ribosomal L22e protein family (PF01776.11)	No	No	No	nuclear
MgP00821	MGG_08474	6.18	119.29	16.7535	0.009	7.83	241.17	27.4258	0	Delta(12) fatty acid desaturase	sp|Q9Y8H5|FAD12_MORAP, Desc:Delta(12) fatty acid desaturase OS=Mortierella alpina PE=2 SV=2, ID:0.430, Cov:0.954	FA_desaturase: Fatty acid desaturase (PF00487.18)	No	No	No	mitochondria
MgP08939	MGG_01931	3.24	0	0.235849	0.9646	2.22	87.19	27.3882	0	siderophore iron transporter mirB	sp|Q870L2|MIRB_EMENI, Desc:Siderophore iron transporter mirB OS=Emericella nidulans GN=mirB PE=3 SV=1, ID:0.333, Cov:0.965	MFS_1: Major Facilitator Superfamily (PF07690.10)	No	No	No	plasma membrane
MgP04681	MGG_11870	9.24	38.5	3.85742	0.7271	1.63	69.18	26.6844	0	predicted protein	-	-	Yes	Yes	Yes	extracellular
MgP11220	MGG_07048	93.66	313.08	3.31798	0.1537	23.69	632.97	25.6772	0	60S ribosomal protein L5	sp|O59953|RL5_NEUCR, Desc:60S ribosomal protein L5 OS=Neurospora crassa GN=rpl-5 PE=3 SV=1, ID:0.786, Cov:0.947	Ribosomal_L18p: Ribosomal L18p/L5e family (PF00861.16)	No	No	No	nuclear
MgP11396	MGG_07220	29.39	76.12	2.53768	0.6417	4.43	136.8	25.3775	0	iron transport multicopper oxidase FET3	sp|Q09920|FIO1_SCHPO, Desc:Iron transport multicopper oxidase fio1 OS=Schizosaccharomyces pombe GN=fio1 PE=2 SV=1, ID:0.396, Cov:0.827	Cu-oxidase: Multicopper oxidase (PF00394.16), Cu-oxidase_2: Multicopper oxidase (PF07731.8), Cu-oxidase_3: Multicopper oxidase (PF07732.9)	Yes	Yes	Yes	extracellular
MgA00479	MGG_03865	10.73	152.98	13.127	0.0232	5.83	171.83	25.3045	0	hypothetical protein	-	-	No	No	No	nuclear
MgP02147	MGG_10011	0.39	6.38	5.30935	0.7628	0.19	28.68	24.9412	0	citrinin polyketide synthase	-	Acyl_transf_1: Acyl transferase domain (PF00698.15), Ketoacyl-synt_C: Beta-ketoacyl synthase, C-terminal domain (PF02801.16), NAD_binding_4: Male sterility protein (PF07993.6), PP-binding: Phosphopantetheine attachment site (PF00550.19), ketoacyl-synt: Beta-ketoacyl synthase, N-terminal domain (PF00109.20)	No	No	No	plasma membrane
MgP04873	MGG_02252	64.05	248.87	3.8412	0.2245	18.62	484.51	24.7457	0	tetrahydroxynaphthalene reductase	sp|Q12634|T4HR_MAGGR, Desc:Tetrahydroxynaphthalene reductase OS=Magnaporthe grisea GN=MGG_02252 PE=1 SV=2, ID:1.000, Cov:0.996	adh_short: short chain dehydrogenase (PF00106.19)	No	No	No	cytosol
MgP04234	MGG_11785	143.01	404.21	2.81376	0.3083	45.72	1141.49	24.454	0	60S ribosomal protein L15	sp|Q8X034|RL15_NEUCR, Desc:60S ribosomal protein L15 OS=Neurospora crassa GN=rpl-15 PE=3 SV=1, ID:0.877, Cov:0.995	Ribosomal_L15e: Ribosomal L15 (PF00827.11)	No	No	No	mitochondria
MgP07298	MGG_05026	109.94	0	0.00901388	0.8648	34.23	830.17	23.5927	0	40S ribosomal protein S19	sp|P27073|RS19_EMENI, Desc:40S ribosomal protein S19 OS=Emericella nidulans GN=rps19 PE=3 SV=1, ID:0.839, Cov:0.895	Ribosomal_S19e: Ribosomal protein S19e (PF01090.13)	No	No	No	cytosol
MgA03175	MGG_06103	7.42	20.53	2.55701	0.9996	3.74	110.71	23.5675	0	conserved hypothetical protein	-	-	No	No	No	plasma membrane
MgP01572	MGG_03869	4.56	0	0.179856	0.9917	4.35	123.08	23.1925	0	cysteine sulfinic acid decarboxylase	sp|Q9Y600|CSAD_HUMAN, Desc:Cysteine sulfinic acid decarboxylase OS=Homo sapiens GN=CSAD PE=1 SV=2, ID:0.341, Cov:0.876	Pyridoxal_deC: Pyridoxal-dependent decarboxylase conserved domain (PF00282.13)	No	No	No	mitochondria
MgP01277	MGG_04121	13.69	0	0.0680735	0.9996	8.18	211.69	23.1688	0	predicted protein	-	-	Yes	Yes	Yes	plasma membrane
MgP02959	MGG_03354	197.19	336.57	1.70326	0.8276	14.49	352.82	22.8418	0	hypothetical protein	-	-	Yes	Yes	Yes	extracellular
MgA04264	MGG_07048	84.92	259.09	3.02712	0.1035	25.01	582	22.4145	0	60S ribosomal protein L5	sp|O59953|RL5_NEUCR, Desc:60S ribosomal protein L5 OS=Neurospora crassa GN=rpl-5 PE=3 SV=1, ID:0.795, Cov:0.653	Ribosomal_L18p: Ribosomal L18p/L5e family (PF00861.16)	No	No	No	cytosol
MgA04263	MGG_07048	99.96	294.74	2.92928	0.1255	28.83	662.1	22.2293	0	60S ribosomal protein L5	sp|O59953|RL5_NEUCR, Desc:60S ribosomal protein L5 OS=Neurospora crassa GN=rpl-5 PE=3 SV=1, ID:0.795, Cov:0.653	Ribosomal_L18p: Ribosomal L18p/L5e family (PF00861.16)	No	No	No	nuclear
MgP06319	MGG_00625	4.63	31.58	5.78686	0.9411	8.16	198.64	21.7948	0	glucosamine-6-phosphate isomerase	sp|A4FV08|GNPI1_BOVIN, Desc:Glucosamine-6-phosphate isomerase 1 OS=Bos taurus GN=GNPDA1 PE=2 SV=1, ID:0.659, Cov:0.692	Glucosamine_iso: Glucosamine-6-phosphate isomerases/6-phosphogluconolactonase (PF01182.1)	No	No	No	mitochondria
MgP11694	MGG_08296	18.27	145.43	7.59886	0.0033	3.34	93.34	21.7373	0	predicted protein	-	-	Yes	Yes	Yes	cytosol
MgA02446	MGG_00045	9.4	0	0.0961538	0.9996	5.05	129.81	21.6215	0	general alpha-glucoside permease	sp|P53048|MAL11_YEAST, Desc:General alpha-glucoside permease OS=Saccharomyces cerevisiae GN=MAL11 PE=1 SV=1, ID:0.338, Cov:0.757	Sugar_tr: Sugar (and other) transporter (PF00083.18)	No	No	No	plasma membrane
MgP02140	MGG_10005	6.74	0	0.129199	0.9996	4.73	122.84	21.6126	0	glycerol kinase	sp|Q64516|GLPK_MOUSE, Desc:Glycerol kinase OS=Mus musculus GN=Gk PE=2 SV=2, ID:0.483, Cov:0.977	FGGY_C: FGGY family of carbohydrate kinases, C-terminal domain (PF02782.10), FGGY_N: FGGY family of carbohydrate kinases, N-terminal domain (PF00370.15)	No	No	No	cytosol
MgP04353	MGG_11809	17.76	79.49	4.29051	0.25	10.37	242.83	21.445	0	conserved hypothetical protein	-	-	No	No	No	plasma membrane
MgP02728	MGG_03143	5.62	36.47	5.66012	0.5572	5.17	131.08	21.4068	0	phenol 2-monooxygenase	sp|P15245|PH2M_TRICU, Desc:Phenol 2-monooxygenase OS=Trichosporon cutaneum PE=1 SV=3, ID:0.346, Cov:0.972	FAD_binding_3: FAD binding domain (PF01494.13), Phe_hydrox_dim: Phenol hydroxylase, C-terminal dimerisation domain (PF07976.6)	No	No	No	extracellular
MgP02535	MGG_06480,MGG_12826	199.61	0	0.0049848	0.6603	78.08	1648.44	20.8579	0	40S ribosomal protein S12;peptidyl-prolyl cis-trans isomerase PIN4	sp|O59936|RS12_ERYGR, Desc:40S ribosomal protein S12 OS=Erysiphe graminis subsp. hordei GN=RPS12 PE=3 SV=1, ID:0.901, Cov:0.992	Ribosomal_L7Ae: Ribosomal protein L7Ae/L30e/S12e/Gadd45 family (PF01248.20)	No	No	No	cytosol
MgP09857	MGG_10185	118.89	223.67	1.87397	0.9646	48.61	1004.88	20.2758	0	60S ribosomal protein L23a	sp|Q24JY1|RL23A_BOVIN, Desc:60S ribosomal protein L23a OS=Bos taurus GN=RPL23A PE=2 SV=1, ID:0.721, Cov:0.772	Ribosomal_L23: Ribosomal protein L23 (PF00276.14), Ribosomal_L23eN: Ribosomal protein L23, N-terminal domain (PF03939.7)	No	No	No	nuclear
MgP04213	MGG_11776	160.95	490.83	3.03692	0.0484	50.05	1029.07	20.1777	0	40S ribosomal protein S0	sp|A4R188|RSSA_MAGGR, Desc:40S ribosomal protein S0 OS=Magnaporthe grisea GN=RPS0 PE=3 SV=1, ID:0.906, Cov:0.997	Ribosomal_S2: Ribosomal protein S2 (PF00318.14)	No	No	No	cytosol
MgP06724	MGG_00221	159.65	173.23	1.08453	0.9996	53.05	1089.6	20.1776	0	40S ribosomal protein S7	sp|O43105|RS7_NEUCR, Desc:40S ribosomal protein S7 OS=Neurospora crassa GN=rps-7 PE=3 SV=2, ID:0.890, Cov:0.980	Ribosomal_S7e: Ribosomal protein S7e (PF01251.12)	No	No	No	nuclear
MgA01437	MGG_11785	124.58	309.39	2.47165	0.2906	45.41	926.68	19.9888	0	60S ribosomal protein L15	sp|Q8X034|RL15_NEUCR, Desc:60S ribosomal protein L15 OS=Neurospora crassa GN=rpl-15 PE=3 SV=1, ID:0.877, Cov:0.592	Ribosomal_L15e: Ribosomal L15 (PF00827.11)	No	No	No	mitochondria
MgP10630	MGG_01692	13.18	0	0.0705219	0.9996	7.07	157.98	19.7001	0	conserved hypothetical protein	-	Carb_anhydrase: Eukaryotic-type carbonic anhydrase (PF00194.1)	Yes	Yes	Yes	extracellular
MgP07066	MGG_09484	3.63	33.04	7.35205	0.4479	2.87	74.23	19.4393	0	conserved hypothetical protein	-	-	No	No	No	nuclear
MgP07578	MGG_12892	133.97	143.66	1.07179	0.9996	65.69	1290.82	19.3705	0	40S ribosomal protein S16	sp|Q7SFJ9|RS16_NEUCR, Desc:40S ribosomal protein S16 OS=Neurospora crassa GN=rps-16 PE=3 SV=1, ID:0.827, Cov:0.988		No	No	No	mitochondria
MgA00862	MGG_03143	5.16	32.17	5.38474	0.5665	5.04	115.63	19.3096	0	phenol 2-monooxygenase	sp|P15245|PH2M_TRICU, Desc:Phenol 2-monooxygenase OS=Trichosporon cutaneum PE=1 SV=3, ID:0.346, Cov:0.858	FAD_binding_3: FAD binding domain (PF01494.13), Phe_hydrox_dim: Phenol hydroxylase, C-terminal dimerisation domain (PF07976.6)	No	No	No	extracellular
MgP06828	MGG_00134	23.49	44.75	1.86811	0.8742	1.14	40.21	19.257	0	von Willebrand and RING finger domain-containing protein	-	VWA: von Willebrand factor type A domain (PF00092.22)	No	No	No	nuclear
MgA04463	MGG_08296	16.51	128.11	7.3735	0.0033	3.33	82.22	19.2194	0	predicted protein	-	-	Yes	Yes	Yes	cytosol
MgA00993	MGG_03354	130.62	209.11	1.59634	0.8896	10.48	219.21	19.1821	0	hypothetical protein	-	-	Yes	Yes	Yes	extracellular
MgA00350	MGG_04104	70.01	97.89	1.39262	0.9996	44.97	879.61	19.1562	0	60S ribosomal protein L22	-	Ribosomal_L22e: Ribosomal L22e protein family (PF01776.11)	No	No	No	nuclear
MgA02619	MGG_05026	80.44	147.86	1.82785	0.899	30.52	597.88	19	0	40S ribosomal protein S19	-	Ribosomal_S19e: Ribosomal protein S19e (PF01090.13)	No	No	No	cytosol
MgP04226	MGG_06994	82.36	523.55	6.29259	0.2064	49.32	940.86	18.7174	0	predicted protein	-	-	No	No	No	cytosol
MgP11625	MGG_15100	1.62	0	0.381679	0.9996	0.02	18.01	18.6373	0	polyketide synthase	sp|Q0C8M3|LNKS_ASPTN, Desc:Lovastatin nonaketide synthase OS=Aspergillus terreus (strain NIH 2624 / FGSC A1156) GN=lovB PE=3 SV=2, ID:0.470, Cov:0.994	Acyl_transf_1: Acyl transferase domain (PF00698.15), Condensation: Condensation domain (PF00668.14), KR: KR domain (PF08659.4), Ketoacyl-synt_C: Beta-ketoacyl synthase, C-terminal domain (PF02801.16), Methyltransf_12: Methyltransferase domain (PF08242.6), ketoacyl-synt: Beta-ketoacyl synthase, N-terminal domain (PF00109.20)	No	No	No	plasma membrane
MgP02099	MGG_14824	8.31	36.96	4.07734	0.3357	1.29	41.51	18.5633	0	multidrug resistance protein 11	sp|P36619|PMD1_SCHPO, Desc:Leptomycin B resistance protein pmd1 OS=Schizosaccharomyces pombe GN=pmd1 PE=2 SV=2, ID:0.385, Cov:0.995	ABC_membrane: ABC transporter transmembrane region (PF00664.17), ABC_tran: ABC transporter (PF00005.21)	No	No	No	plasma membrane
MgP06951	MGG_00045	9.29	0	0.0971817	0.9996	5.49	116.53	18.1094	0	general alpha-glucoside permease	sp|P53048|MAL11_YEAST, Desc:General alpha-glucoside permease OS=Saccharomyces cerevisiae GN=MAL11 PE=1 SV=1, ID:0.338, Cov:0.906	Sugar_tr: Sugar (and other) transporter (PF00083.18)	No	No	No	plasma membrane
MgP07510	MGG_05225	17.97	32.77	1.78018	0.9996	3.12	73.61	18.1092	0	conserved hypothetical protein	-	-	No	No	No	nuclear
MgP04936	MGG_02134	16.85	124.65	7.03922	0.0188	8.36	168.01	18.0566	0	gamma-glutamyltranspeptidase 1	sp|P20735|GGT1_PIG, Desc:Gamma-glutamyltranspeptidase 1 OS=Sus scrofa GN=GGT1 PE=2 SV=1, ID:0.393, Cov:0.938	G_glu_transpept: Gamma-glutamyltranspeptidase (PF01019.15)	Yes	Yes	Yes	extracellular
MgA02173	MGG_00625	4.31	21.85	4.3032	0.9917	7.87	157.1	17.8241	0	glucosamine-6-phosphate isomerase	sp|B3GZ06|NAGB_ACTP7, Desc:Glucosamine-6-phosphate deaminase OS=Actinobacillus pleuropneumoniae serotype 7 (strain AP76) GN=nagB PE=3 SV=1, ID:0.601, Cov:0.503	Glucosamine_iso: Glucosamine-6-phosphate isomerases/6-phosphogluconolactonase (PF01182.1)	No	No	No	mitochondria
MgP02063	MGG_13645	150.41	168.28	1.11802	0.9996	58.66	1058.47	17.7585	0	60S ribosomal protein L13-A	sp|O59931|RL13_CANAL, Desc:60S ribosomal protein L13 OS=Candida albicans GN=RPL13 PE=3 SV=1, ID:0.473, Cov:0.876	Ribosomal_L13e: Ribosomal protein L13e (PF01294.12)	No	No	No	nuclear
MgP01045	MGG_11075	0.29	45.39	35.9612	0.0277	4.8	101.97	17.7534	0	ent-kaurene oxidase	sp|O15528|CP27B_HUMAN, Desc:25-hydroxyvitamin D-1 alpha hydroxylase, mitochondrial OS=Homo sapiens GN=CYP27B1 PE=1 SV=1, ID:0.311, Cov:0.595	p450: Cytochrome P450 (PF00067.16)	No	No	No	cytosol
MgP02128	MGG_09995	2.96	8.25	2.33586	0.9996	0.73	29.67	17.7283	0	glucan 1,3-beta-glucosidase precursor	sp|P49426|EXG1_COCCA, Desc:Glucan 1,3-beta-glucosidase OS=Cochliobolus carbonum GN=EXG1 PE=1 SV=1, ID:0.332, Cov:0.519	Pectate_lyase_3: Pectate lyase superfamily protein (PF12708.1)	No	No	No	cytosol
MgP00878	MGG_08583	10.97	13.52	1.21303	0.9996	6.64	133.68	17.6283	0	beta-glucosidase 1 precursor	sp|Q2U325|BGLG_ASPOR, Desc:Probable beta-glucosidase G OS=Aspergillus oryzae GN=bglG PE=3 SV=1, ID:0.640, Cov:0.887	Glyco_hydro_3: Glycosyl hydrolase family 3 N terminal domain (PF00933.15), Glyco_hydro_3_C: Glycosyl hydrolase family 3 C terminal domain (PF01915.16)	No	No	No	plasma membrane
MgA01721	MGG_02252	81.47	351.8	4.27792	0.0061	27.08	488.52	17.433	0	tetrahydroxynaphthalene reductase	sp|Q12634|T4HR_MAGGR, Desc:Tetrahydroxynaphthalene reductase OS=Magnaporthe grisea GN=MGG_02252 PE=1 SV=2, ID:1.000, Cov:0.744	adh_short: short chain dehydrogenase (PF00106.19)	No	No	No	cytosol
MgP07193	MGG_04921	130.99	673.13	5.10743	0.0164	56.64	982.86	17.069	0	60S ribosomal protein L23	sp|P04451|RL23_YEAST, Desc:60S ribosomal protein L23 OS=Saccharomyces cerevisiae GN=RPL23A PE=1 SV=3, ID:0.820, Cov:0.950	Ribosomal_L14: Ribosomal protein L14p/L23e (PF00238.13)	No	No	No	cytosol
MgP04408	MGG_06821	11.48	24.04	2.00641	0.9996	5.39	108.01	17.0595	0	mitochondrial carrier protein	-	-	No	No	No	mitochondria
MgP09071	MGG_08783	33.01	45.05	1.35401	0.9996	7.53	141.67	16.7257	0	conserved hypothetical protein	-	Aldedh: Aldehyde dehydrogenase family (PF00171.1)	No	No	No	mitochondria
MgP09381	MGG_03640	10.31	101.55	9.0672	0.0061	7.52	136.87	16.1819	0	conserved hypothetical protein	-	MFS_1: Major Facilitator Superfamily (PF07690.10)	No	No	No	plasma membrane
MgP11183	MGG_08207	8.04	76.1	8.52876	0.0211	4.19	82.05	16.0019	0	conserved hypothetical protein	-	-	No	No	No	plasma membrane
MgP09525	MGG_10827	164.82	535.45	3.23513	0.383	65.29	1058.47	15.9824	0	conserved hypothetical protein	sp|P42037|RLA2_ALTAL, Desc:60S acidic ribosomal protein P2 OS=Alternaria alternata GN=ALTA5 PE=1 SV=1, ID:0.514, Cov:0.991	Ribosomal_60s: 60s Acidic ribosomal protein (PF00428.13)	Yes	Yes	Yes	cytosol
MgA02351	MGG_00221,MGG_00222	118.49	159.91	1.34664	0.9996	48.48	775.89	15.7011	0	40S ribosomal protein S7;dynactin Arp1 p62 subunit RO2	sp|O43105|RS7_NEUCR, Desc:40S ribosomal protein S7 OS=Neurospora crassa GN=rps-7 PE=3 SV=2, ID:0.890, Cov:0.543	Ribosomal_S7e: Ribosomal protein S7e (PF01251.12)	No	No	No	nuclear
MgP07969	MGG_02747	169.68	582.27	3.41733	0.0114	70.92	1126.89	15.6826	0	40S ribosomal protein S4-A	sp|P87158|RS4A_SCHPO, Desc:40S ribosomal protein S4-A OS=Schizosaccharomyces pombe GN=rps4a PE=2 SV=2, ID:0.809, Cov:0.973	Ribosomal_L7Ae: Ribosomal protein L7Ae/L30e/S12e/Gadd45 family (PF01248.20)	No	No	No	mitochondria
MgA00774	MGG_06480,MGG_12826	176.31	228.88	1.29649	0.9996	72.68	1151.7	15.6447	0	40S ribosomal protein S12;peptidyl-prolyl cis-trans isomerase PIN4	-	Ribosomal_L7Ae: Ribosomal protein L7Ae/L30e/S12e/Gadd45 family (PF01248.20)	No	No	No	cytosol
MgP00859	MGG_08601	58.77	40.76	0.698678	0.9996	35.12	549.38	15.2375	0	choline-sulfatase	sp|O69787|BETC_RHIME, Desc:Choline-sulfatase OS=Rhizobium meliloti GN=betC PE=1 SV=2, ID:0.461, Cov:0.896	Choline_sulf_C: Choline sulfatase enzyme C terminal (PF12411.2), Sulfatase: Sulfatase (PF00884.17)	No	No	No	nuclear
MgP07801	MGG_14999	12.3	83.94	6.38647	0.2995	9	150.85	15.185	0	pigment biosynthesis protein Ayg1	-	Abhydrolase_6: Alpha/beta hydrolase family (PF12697.1)	No	No	No	cytosol
MgP04674	MGG_06704	34.7	19.8	0.582633	0.9921	4.4	80.05	15.0093	0	glycerophosphodiester phosphodiesterase GDE1	sp|Q74ZH9|GDE1_ASHGO, Desc:Glycerophosphodiester phosphodiesterase GDE1 OS=Ashbya gossypii GN=GDE1 PE=3 SV=1, ID:0.415, Cov:0.963	Ank_2: Ankyrin repeats (3 copies) (PF12796.1), GDPD: Glycerophosphoryl diester phosphodiesterase family (PF03009.11), SPX: SPX domain (PF03105.13)	No	No	No	mitochondria
MgP01285	MGG_04114	151.05	474.35	3.12627	0.3133	70.29	1065.57	14.961	0	40S ribosomal protein S17	sp|P27770|RS17_NEUCR, Desc:40S ribosomal protein S17 OS=Neurospora crassa GN=rps-17 PE=3 SV=1, ID:0.933, Cov:0.899	Ribosomal_S17e: Ribosomal S17 (PF00833.12)	No	No	No	nuclear
MgP05937	MGG_00981	8.44	54.28	5.85593	0.5575	8.85	146.33	14.9574	0	aspartic endopeptidase	-	Asp: Eukaryotic aspartyl protease (PF00026.17)	No	No	No	cytoskeleton
MgP10342	MGG_01404	29.59	250.63	8.22589	0.0033	18.49	289.55	14.9076	0	NAD(P)H-dependent D-xylose reductase	sp|Q5BGA7|XYL1_EMENI, Desc:Probable NAD(P)H-dependent D-xylose reductase xyl1 OS=Emericella nidulans GN=xyl1 PE=3 SV=1, ID:0.572, Cov:0.994	Aldo_ket_red: Aldo/keto reductase family (PF00248.15)	No	No	No	cytosol
MgP08208	MGG_03070	15.89	146.88	8.75548	0.0232	15.05	237.56	14.8636	0	epoxide hydrolase domain-containing protein	sp|P07099|HYEP_HUMAN, Desc:Epoxide hydrolase 1 OS=Homo sapiens GN=EPHX1 PE=1 SV=1, ID:0.336, Cov:0.935	Abhydrolase_1: alpha/beta hydrolase fold (PF00561.1), EHN: Epoxide hydrolase N terminus (PF06441.6)	No	No	No	cytosol
MgP10052	MGG_08983	11.63	110.44	8.82344	0.2345	15.27	231.54	14.2926	0	catechol 1,2-dioxygenase 1	sp|P86029|HQD2_CANAL, Desc:Catechol 1,2-dioxygenase OS=Candida albicans GN=HQD2 PE=1 SV=1, ID:0.399, Cov:0.822	Dioxygenase_C: Dioxygenase (PF00775.15), Dioxygenase_N: Catechol dioxygenase N terminus (PF04444.8)	No	No	No	cytosol
MgA03787	MGG_08983	11.04	104.04	8.72425	0.2372	14.39	218.13	14.2385	0	catechol 1,2-dioxygenase 1	sp|P86029|HQD2_CANAL, Desc:Catechol 1,2-dioxygenase OS=Candida albicans GN=HQD2 PE=1 SV=1, ID:0.399, Cov:0.822	Dioxygenase_C: Dioxygenase (PF00775.15), Dioxygenase_N: Catechol dioxygenase N terminus (PF04444.8)	No	No	No	cytosol
MgA02306	MGG_00349	274.01	725.11	2.6403	0.0114	112.62	1611.71	14.1939	0	40S ribosomal protein S13	-	Ribosomal_S13_N: Ribosomal S13/S15 N-terminal domain (PF08069.6), Ribosomal_S15: Ribosomal protein S15 (PF00312.16)	No	No	No	mitochondria
MgP09403	MGG_03662	76.4	66.37	0.870413	0.9996	15.88	238.53	14.1902	0	phosphoadenosine phosphosulfate reductase	sp|P56859|MET16_EMENI, Desc:Phosphoadenosine phosphosulfate reductase OS=Emericella nidulans GN=sA PE=3 SV=2, ID:0.610, Cov:0.693	PAPS_reduct: Phosphoadenosine phosphosulfate reductase family (PF01507.13)	No	No	No	nuclear
MgA01332	MGG_09927	120.45	195.61	1.61886	0.8767	60.59	849.51	13.8092	0	60S ribosomal protein L35a-2	-	-	No	No	No	-
MgA02563	MGG_04921	89.92	342.1	3.77365	0.0277	44.03	614.79	13.6751	0	60S ribosomal protein L23	-	Ribosomal_L14: Ribosomal protein L14p/L23e (PF00238.13)	No	No	No	cytosol
MgP02781	MGG_03193	139.61	389.66	2.77832	0.0612	68.15	942.66	13.6466	0	60S ribosomal protein L3	sp|P59671|RL3_NEUCR, Desc:60S ribosomal protein L3 OS=Neurospora crassa GN=rpl-3 PE=3 SV=1, ID:0.893, Cov:0.997	Ribosomal_L3: Ribosomal protein L3 (PF00297.16)	No	No	No	mitochondria
MgP10735	MGG_07753	160.4	285.57	1.77553	0.9201	64.99	898.1	13.6248	0	60S ribosomal protein L11	sp|Q94793|RL11_TOXCA, Desc:60S ribosomal protein L11 (Fragment) OS=Toxocara canis GN=RPL11 PE=2 SV=1, ID:0.879, Cov:0.648		No	No	No	mitochondria
MgA03906	MGG_01404	24.39	184.61	7.31036	0.0061	15.07	213.27	13.3335	0	NAD(P)H-dependent D-xylose reductase	sp|Q5BGA7|XYL1_EMENI, Desc:Probable NAD(P)H-dependent D-xylose reductase xyl1 OS=Emericella nidulans GN=xyl1 PE=3 SV=1, ID:0.572, Cov:0.732	Aldo_ket_red: Aldo/keto reductase family (PF00248.15)	No	No	No	cytosol
MgP03740	MGG_04467	143.73	300.12	2.08056	0.4991	60.2	809.02	13.2356	0	60S acidic ribosomal protein P0	sp|Q96TJ5|RLA0_NEUCR, Desc:60S acidic ribosomal protein P0 OS=Neurospora crassa GN=crpp0 PE=2 SV=1, ID:0.762, Cov:0.869	Ribosomal_60s: 60s Acidic ribosomal protein (PF00428.13), Ribosomal_L10: Ribosomal protein L10 (PF00466.14)	No	No	No	cytosol
MgP01545	MGG_03891	350.42	295.55	0.843862	0.9996	36.47	493.19	13.189	0	conserved hypothetical protein	-	-	Yes	Yes	Yes	extracellular
MgA01331	MGG_09927	146.68	211.82	1.44109	0.9734	76.53	1015.12	13.1062	0	60S ribosomal protein L35a-2	-	Ribosomal_L35Ae: Ribosomal protein L35Ae (PF01247.12)	No	No	No	mitochondria
MgP03118	MGG_09796	1.76	18.82	7.18116	0.8508	9.4	135.27	13.1029	0	predicted protein	-	-	Yes	Yes	Yes	extracellular
MgP02318	MGG_06269	270.5	323.37	1.19473	0.9996	116.37	1535.82	13.0938	0	60S ribosomal protein L2	sp|Q75AP7|RL2_ASHGO, Desc:60S ribosomal protein L2 OS=Ashbya gossypii GN=RPL2 PE=4 SV=1, ID:0.799, Cov:0.996	Ribosomal_L2: Ribosomal Proteins L2, RNA binding domain (PF00181.17), Ribosomal_L2_C: Ribosomal Proteins L2, C-terminal domain (PF03947.12)	No	No	No	mitochondria
MgP02534	MGG_06479	144.31	269.77	1.8634	0.9675	36.55	484.8	12.9374	0	40S ribosomal protein S22	sp|Q7RV75|RS22_NEUCR, Desc:40S ribosomal protein S22 OS=Neurospora crassa GN=rps-22 PE=3 SV=1, ID:0.923, Cov:0.992	Ribosomal_S8: Ribosomal protein S8 (PF00410.13)	No	No	No	mitochondria
MgP03762	MGG_04484	132.35	320.1	2.40795	0.5891	56.92	747.83	12.9287	0	60S ribosomal protein L18	sp|P07279|RL18_YEAST, Desc:60S ribosomal protein L18 OS=Saccharomyces cerevisiae GN=RPL18A PE=1 SV=1, ID:0.636, Cov:0.940	Ribosomal_L18e: Ribosomal protein L18e/L15 (PF00828.13)	No	No	No	nuclear
MgA00894	MGG_03193	122.21	355.05	2.88978	0.0211	63.64	829.48	12.8478	0	60S ribosomal protein L3	sp|P59671|RL3_NEUCR, Desc:60S ribosomal protein L3 OS=Neurospora crassa GN=rpl-3 PE=3 SV=1, ID:0.893, Cov:0.788	Ribosomal_L3: Ribosomal protein L3 (PF00297.16)	No	No	No	mitochondria
MgP11166	MGG_08190	129.33	158.33	1.22251	0.9996	50.28	654.43	12.7814	0	60S ribosomal protein L4-A	sp|P35679|RL4A_SCHPO, Desc:60S ribosomal protein L4-A OS=Schizosaccharomyces pombe GN=rpl4a PE=1 SV=2, ID:0.532, Cov:0.995	Ribosomal_L4: Ribosomal protein L4/L1 family (PF00573.16)	No	No	No	mitochondria
MgP09649	MGG_04523	6.02	0	0.14245	0.9996	5.59	81.84	12.5706	0	ATP-dependent RNA helicase ROK1	sp|A4RMV8|ROK1_MAGGR, Desc:ATP-dependent RNA helicase ROK1 OS=Magnaporthe grisea GN=ROK1 PE=3 SV=1, ID:0.769, Cov:0.977	DEAD: DEAD/DEAH box helicase (PF00270.23), Helicase_C: Helicase conserved C-terminal domain (PF00271.25)	No	No	No	cytosol
MgA00773	MGG_06480,MGG_12826	123.15	209.85	1.69835	0.889	53.31	678.83	12.5176	0	40S ribosomal protein S12;peptidyl-prolyl cis-trans isomerase PIN4	-	Ribosomal_L7Ae: Ribosomal protein L7Ae/L30e/S12e/Gadd45 family (PF01248.20)	No	No	No	cytosol
MgA01231	MGG_04466,MGG_04467	118.58	240.24	2.01739	0.4233	54.32	690.78	12.5051	0	DNA mismatch repair protein mutS;60S acidic ribosomal protein P0	sp|Q96TJ5|RLA0_NEUCR, Desc:60S acidic ribosomal protein P0 OS=Neurospora crassa GN=crpp0 PE=2 SV=1, ID:0.762, Cov:0.557	Ribosomal_60s: 60s Acidic ribosomal protein (PF00428.13), Ribosomal_L10: Ribosomal protein L10 (PF00466.14)	No	No	No	cytosol
MgP09618	MGG_04444	124.51	464.23	3.70672	0.0918	57.49	729.98	12.4975	0	60S ribosomal protein L6-B	sp|P05739|RL6B_YEAST, Desc:60S ribosomal protein L6-B OS=Saccharomyces cerevisiae GN=RPL6B PE=1 SV=4, ID:0.539, Cov:0.887	Ribosomal_L6e: Ribosomal protein L6e (PF01159.13)	No	No	No	mitochondria
MgP03411	MGG_05673	122.14	313.53	2.55425	0.3805	47.41	603.69	12.491	0	40S ribosomal protein S3	sp|O60128|RS3_SCHPO, Desc:40S ribosomal protein S3 OS=Schizosaccharomyces pombe GN=rps3 PE=1 SV=1, ID:0.787, Cov:0.840	KH_2: KH domain (PF07650.11), Ribosomal_S3_C: Ribosomal protein S3, C-terminal domain (PF00189.14)	No	No	No	mitochondria
MgP05797	MGG_01113	282.21	826.65	2.92239	0.063	137.96	1733.17	12.4796	0	40S ribosomal protein S10-A	sp|O13614|RS10B_SCHPO, Desc:40S ribosomal protein S10-B OS=Schizosaccharomyces pombe GN=rps10b PE=2 SV=1, ID:0.653, Cov:0.591	S10_plectin: Plectin/S10 domain (PF03501.9)	No	No	No	mitochondria
MgP07585	MGG_05296	195.67	906.14	4.6125	0.0164	78.86	995.14	12.4736	0	60S ribosomal protein L34-B	sp|O42846|RL34A_SCHPO, Desc:60S ribosomal protein L34-A OS=Schizosaccharomyces pombe GN=rpl34a PE=2 SV=1, ID:0.702, Cov:0.889	Ribosomal_L34e: Ribosomal protein L34e (PF01199.12)	No	No	No	nuclear
MgP03240	MGG_05449	162.34	406.2	2.49296	0.4157	74.44	938.54	12.4541	0	60S ribosomal protein L16	sp|Q9P720|RL16_NEUCR, Desc:60S ribosomal protein L16 OS=Neurospora crassa GN=rpl-16 PE=3 SV=1, ID:0.871, Cov:0.995	Ribosomal_L13: Ribosomal protein L13 (PF00572.12)	No	No	No	cytosol
MgP07087	MGG_09462	38.29	74.09	1.91117	0.9996	20.55	266.28	12.4028	0	inositol oxygenase 1	sp|O82200|MIOX2_ARATH, Desc:Inositol oxygenase 2 OS=Arabidopsis thaliana GN=MIOX2 PE=2 SV=2, ID:0.495, Cov:0.884	-	No	No	No	cytosol
MgA04242	MGG_08190	118.27	130.5	1.10254	0.9996	48.73	609.75	12.2813	0	60S ribosomal protein L4-A	sp|P35679|RL4A_SCHPO, Desc:60S ribosomal protein L4-A OS=Schizosaccharomyces pombe GN=rpl4a PE=1 SV=2, ID:0.532, Cov:0.820	Ribosomal_L4: Ribosomal protein L4/L1 family (PF00573.16)	No	No	No	mitochondria
MgP04665	MGG_06693	88.01	294.5	3.31985	0.4818	37.09	463.08	12.1838	0	60S ribosomal protein L27-B	sp|O14388|RL27A_SCHPO, Desc:60S ribosomal protein L27-A OS=Schizosaccharomyces pombe GN=rpl27a PE=2 SV=2, ID:0.597, Cov:0.931	Ribosomal_L27e: Ribosomal L27e protein family (PF01777.12)	No	No	No	mitochondria
MgP04690	MGG_06721	180.4	234.04	1.2957	0.9996	79.93	981.36	12.1384	0	60S ribosomal protein L27a	sp|P08978|RL28_NEUCR, Desc:60S ribosomal protein L28 OS=Neurospora crassa GN=rpl-28 PE=2 SV=1, ID:0.788, Cov:0.874	Ribosomal_L18e: Ribosomal protein L18e/L15 (PF00828.13)	No	No	No	mitochondria
MgP08330	MGG_10232	16.15	27.78	1.67813	0.9996	11.53	149.78	12.0335	0	hypothetical protein	-	-	No	No	No	nuclear
MgA02069	MGG_11474	22.05	48.88	2.16399	0.9905	15.52	197.64	12.0242	0	conserved hypothetical protein	-	Fig1: Ca2+ regulator and membrane fusion protein Fig1 (PF12351.2)	Yes	Yes	Yes	plasma membrane
MgA02756	MGG_12892	129.93	256.88	1.9696	0.6104	62.3	758.41	11.997	0	40S ribosomal protein S16	gi|258543525|ref|YP_003188958.1|, Desc:SSU ribosomal protein S9P [Acetobacter pasteurianus IFO 3283-01], ID:0.315, Cov:0.505	Ribosomal_S9: Ribosomal protein S9/S16 (PF00380.13)	No	No	No	mitochondria
MgP07533	MGG_05248	164.41	356.96	2.16408	0.7738	79.35	962.25	11.9882	0	60S ribosomal protein L32	sp|Q7RXY1|RL32_NEUCR, Desc:60S ribosomal protein L32 OS=Neurospora crassa GN=rpl-32 PE=3 SV=1, ID:0.847, Cov:0.992	Ribosomal_L32e: Ribosomal protein L32 (PF01655.12)	No	No	No	mitochondria
MgA02854	MGG_14999	11.41	84.8	6.91378	0.1375	8.62	114.29	11.9844	0	pigment biosynthesis protein Ayg1	-	Abhydrolase_6: Alpha/beta hydrolase family (PF12697.1)	No	No	No	cytosol
MgA02307	MGG_00349	201.64	484.54	2.39607	0.0974	80.42	957.85	11.7766	0	40S ribosomal protein S13	-	-	No	No	No	-
MgA03550	MGG_10827	175.47	676.6	3.83975	0.0033	84.4	982.09	11.5116	0	conserved hypothetical protein	-	Ribosomal_60s: 60s Acidic ribosomal protein (PF00428.13)	Yes	Yes	Yes	cytosol
MgA03549	MGG_10827	178.62	689.81	3.84595	0.0033	86.49	1001.26	11.4557	0	conserved hypothetical protein	-	Ribosomal_60s: 60s Acidic ribosomal protein (PF00428.13)	Yes	Yes	Yes	cytosol
MgA02761	MGG_05296	132.44	475.22	3.56879	0.0232	64.02	737.56	11.359	0	60S ribosomal protein L34-B	-	Ribosomal_L34e: Ribosomal protein L34e (PF01199.12)	No	No	No	nuclear
MgA00640	MGG_06269	204.01	240.61	1.17853	0.9996	96.65	1108.02	11.3571	0	60S ribosomal protein L2	sp|Q75AP7|RL2_ASHGO, Desc:60S ribosomal protein L2 OS=Ashbya gossypii GN=RPL2 PE=4 SV=1, ID:0.799, Cov:0.649	Ribosomal_L2: Ribosomal Proteins L2, RNA binding domain (PF00181.17), Ribosomal_L2_C: Ribosomal Proteins L2, C-terminal domain (PF03947.12)	No	No	No	mitochondria
MgA00639	MGG_06269	211.03	248.43	1.17639	0.9996	99.92	1144.04	11.346	0	60S ribosomal protein L2	sp|Q75AP7|RL2_ASHGO, Desc:60S ribosomal protein L2 OS=Ashbya gossypii GN=RPL2 PE=4 SV=1, ID:0.799, Cov:0.649	Ribosomal_L2: Ribosomal Proteins L2, RNA binding domain (PF00181.17), Ribosomal_L2_C: Ribosomal Proteins L2, C-terminal domain (PF03947.12)	No	No	No	mitochondria
MgP04626	MGG_06657	400.49	1487.98	3.70864	0.0114	186.37	2116.94	11.3035	0	40S ribosomal protein S25	sp|Q7SC06|RS25_NEUCR, Desc:40S ribosomal protein S25 OS=Neurospora crassa GN=rps-25 PE=3 SV=1, ID:0.878, Cov:0.779	Ribosomal_S25: S25 ribosomal protein (PF03297.9)	No	No	No	cytosol
MgA02757	MGG_12892	101.86	150.51	1.47297	0.9898	49.58	568	11.2495	0	40S ribosomal protein S16	-	-	No	No	No	-
MgP06978	MGG_09571	36.35	33.18	0.915127	0.9996	19.04	223.62	11.2086	0	hypothetical protein	-	-	No	No	No	nuclear
MgA03484	MGG_03662	58.23	42.71	0.737971	0.9996	12.93	153.49	11.0905	0	phosphoadenosine phosphosulfate reductase	-	PAPS_reduct: Phosphoadenosine phosphosulfate reductase family (PF01507.13)	No	No	No	mitochondria
MgP10538	MGG_01594	26.79	0	0.0359842	0.9996	20.1	224.52	10.6882	0	uridylate kinase	sp|P15700|UMPK_YEAST, Desc:Uridylate kinase OS=Saccharomyces cerevisiae GN=URA6 PE=1 SV=1, ID:0.592, Cov:0.639	ADK: Adenylate kinase (PF00406.16)	No	No	No	mitochondria
MgA04125	MGG_07753	136.64	251.71	1.83602	0.8224	58.61	633.27	10.6403	0	60S ribosomal protein L11	sp|Q7RVN0|RL11_NEUCR, Desc:60S ribosomal protein L11 OS=Neurospora crassa GN=rpl-11 PE=3 SV=2, ID:0.843, Cov:0.735	Ribosomal_L5: Ribosomal protein L5 (PF00281.13), Ribosomal_L5_C: ribosomal L5P family C-terminus (PF00673.15)	No	No	No	mitochondria
MgP08018	MGG_02696	823.23	899.44	1.09246	0.9996	142.38	1512.1	10.5531	0	woronin body major protein	sp|Q9P8K9|HEX1_EMENI, Desc:Woronin body major protein OS=Emericella nidulans GN=hex1 PE=2 SV=1, ID:0.522, Cov:0.500	-	No	No	No	nuclear
MgA01961	MGG_01113	208.77	594.56	2.83911	0.0164	111.08	1168.66	10.4359	0	40S ribosomal protein S10-A	-	S10_plectin: Plectin/S10 domain (PF03501.9)	No	No	No	mitochondria
MgA02826	MGG_02953	105.62	307.3	2.89158	0.2707	65.7	690.31	10.3645	0	60S ribosomal protein L21-B	sp|Q9UUC1|RL21A_SCHPO, Desc:60S ribosomal protein L21-A OS=Schizosaccharomyces pombe GN=rpl21a PE=2 SV=1, ID:0.594, Cov:0.522	Ribosomal_L21e: Ribosomal protein L21e (PF01157.12)	No	No	No	mitochondria
MgP02633	MGG_06571	98.67	664.99	6.68195	0.009	57.11	597.52	10.2998	0	60S ribosomal protein L37a-2	sp|P49631|RL43_YEAST, Desc:60S ribosomal protein L43 OS=Saccharomyces cerevisiae GN=RPL43A PE=1 SV=2, ID:0.500, Cov:0.984	Ribosomal_L37ae: Ribosomal L37ae protein family (PF01780.13)	No	No	No	mitochondria
MgP02831	MGG_03236	109.65	245.41	2.22693	0.6527	41.98	441.03	10.2846	0	40S ribosomal protein S6-B	sp|Q9C0Z7|RS6B_SCHPO, Desc:40S ribosomal protein S6-B OS=Schizosaccharomyces pombe GN=rps6b PE=1 SV=1, ID:0.731, Cov:0.912	Ribosomal_S6e: Ribosomal protein S6e (PF01092.13)	No	No	No	nuclear
MgA02961	MGG_02696	651.66	675.41	1.03639	0.9996	116.32	1194.2	10.1875	0	woronin body major protein	-	-	No	No	No	nuclear
MgP07089	MGG_09460	223.69	328.52	1.46655	0.9252	44.71	463.87	10.17	0	cell wall protein	-	HsbA: Hydrophobic surface binding protein A (PF12296.2)	Yes	Yes	Yes	extracellular
MgP06412	MGG_00527	252.33	283.17	1.12174	0.9996	135.72	1373.98	10.0569	0	hypothetical protein	-	-	Yes	Yes	Yes	extracellular
MgP02720	MGG_03135	267.11	545.36	2.03782	0.7271	214.27	2156.14	10.0206	0	60S ribosomal protein L30	sp|Q7S7F1|RL30_NEUCR, Desc:60S ribosomal protein L30 OS=Neurospora crassa GN=rpl-30 PE=3 SV=1, ID:0.811, Cov:0.981	Ribosomal_L7Ae: Ribosomal protein L7Ae/L30e/S12e/Gadd45 family (PF01248.20)	No	No	No	mitochondria
MgA00772	MGG_06479	114.2	241.39	2.10408	0.6995	42.52	433.8	9.99081	0	40S ribosomal protein S22	sp|Q7RV75|RS22_NEUCR, Desc:40S ribosomal protein S22 OS=Neurospora crassa GN=rps-22 PE=3 SV=1, ID:0.923, Cov:0.533	Ribosomal_S8: Ribosomal protein S8 (PF00410.13)	No	No	No	mitochondria
MgA02755	MGG_12892	101.71	225.91	2.20923	0.5043	49.6	492.99	9.76265	0	40S ribosomal protein S16	sp|Q7SFJ9|RS16_NEUCR, Desc:40S ribosomal protein S16 OS=Neurospora crassa GN=rps-16 PE=3 SV=1, ID:0.568, Cov:0.501	Ribosomal_S9: Ribosomal protein S9/S16 (PF00380.13)	No	No	No	mitochondria
MgP07822	MGG_02889	72.09	0	0.0136818	0.9626	52.57	514.93	9.63095	0	hypothetical protein	-	-	No	No	No	cytosol_nuclear
MgA03620	MGG_04612	194.95	435.05	2.22531	0.2528	74.67	721.68	9.55042	0	60S ribosomal protein L8-B	sp|O13672|RL8_SCHPO, Desc:60S ribosomal protein L8 OS=Schizosaccharomyces pombe GN=rpl8 PE=1 SV=3, ID:0.602, Cov:0.670	Ribosomal_L7Ae: Ribosomal protein L7Ae/L30e/S12e/Gadd45 family (PF01248.20)	No	No	No	mitochondria
MgP07763	MGG_02953	155.32	439	2.81474	0.386	81.78	788.92	9.5424	0	60S ribosomal protein L21-B	sp|Q9UUC1|RL21A_SCHPO, Desc:60S ribosomal protein L21-A OS=Schizosaccharomyces pombe GN=rpl21a PE=2 SV=1, ID:0.594, Cov:0.994	Ribosomal_L21e: Ribosomal protein L21e (PF01157.12)	No	No	No	mitochondria
MgP04148	MGG_09222	192.16	310	1.61006	0.8338	91.69	875.43	9.4555	0	40S ribosomal protein S2	sp|P25443|RS2_YEAST, Desc:40S ribosomal protein S2 OS=Saccharomyces cerevisiae GN=RPS2 PE=1 SV=3, ID:0.718, Cov:0.812	Ribosomal_S5: Ribosomal protein S5, N-terminal domain (PF00333.14), Ribosomal_S5_C: Ribosomal protein S5, C-terminal domain (PF03719.9)	No	No	No	cytosol
MgA00771	MGG_06479	82.55	163.16	1.96481	0.755	30.12	293.2	9.45373	0	40S ribosomal protein S22	-	Ribosomal_S8: Ribosomal protein S8 (PF00410.13)	No	No	No	mitochondria
MgP02977	MGG_03372	193.13	604.09	3.11693	0.3175	106.57	995.14	9.26039	0	40S ribosomal protein S20	sp|Q4R5D0|RS20_MACFA, Desc:40S ribosomal protein S20 OS=Macaca fascicularis GN=RPS20 PE=3 SV=1, ID:0.778, Cov:0.846	Ribosomal_S10: Ribosomal protein S10p/S20e (PF00338.16)	No	No	No	cytosol
MgA02960	MGG_02696	698.01	689.88	0.988369	0.9996	124.56	1159.78	9.24482	0	woronin body major protein	-	-	No	No	No	nuclear
MgP01147	MGG_14897	2.23	5.6	2.04334	0.9996	2.39	30.17	9.19469	0	polyketide synthase	-	AMP-binding: AMP-binding enzyme (PF00501.22), Condensation: Condensation domain (PF00668.14), KR: KR domain (PF08659.4), NAD_binding_4: Male sterility protein (PF07993.6), PP-binding: Phosphopantetheine attachment site (PF00550.19)	No	No	No	mitochondria
MgA01244	MGG_04484	92.82	260.7	2.78938	0.2305	45.87	416.45	8.90655	0	60S ribosomal protein L18	-	Ribosomal_L18e: Ribosomal protein L18e/L15 (PF00828.13)	No	No	No	mitochondria
MgA02514	MGG_09462,MGG_09463	27.82	44.21	1.5687	0.9996	15.54	145.66	8.86699	0	inositol oxygenase 1;conserved hypothetical protein	-	-	No	No	No	cytosol
MgP04048	MGG_09927	225.71	428.36	1.89387	0.8767	107.91	962.25	8.84446	0	60S ribosomal protein L35a-2	sp|P05744|RL33A_YEAST, Desc:60S ribosomal protein L33-A OS=Saccharomyces cerevisiae GN=RPL33A PE=1 SV=3, ID:0.728, Cov:0.936	Ribosomal_L36e: Ribosomal protein L36e (PF01158.12)	No	No	No	mitochondria
MgA03420	MGG_03554	98.23	358	3.61786	0.1692	56.3	505.49	8.83927	0	60S ribosomal protein L36	-	Ribosomal_L36e: Ribosomal protein L36e (PF01158.12)	No	No	No	mitochondria
MgP10705	MGG_07728	12.48	11.4	0.919881	0.9996	9.56	92.22	8.82765	0	conserved hypothetical protein	-	DNA_pol_phi: DNA polymerase phi (PF04931.7)	No	No	No	nuclear
MgP03442	MGG_05706	26.29	0	0.0366435	0.6527	10.65	101.24	8.77597	0	conserved hypothetical protein	-	La: La domain (PF05383.11)	No	No	No	nuclear
MgP07522	MGG_05237	107.24	278.26	2.58001	0.4538	47.52	416.72	8.60923	0	60S ribosomal protein L7	sp|Q7SBD5|RL7_NEUCR, Desc:60S ribosomal protein L7 OS=Neurospora crassa GN=rpl-7 PE=3 SV=2, ID:0.784, Cov:0.929	Ribosomal_L30: Ribosomal protein L30p/L7e (PF00327.14), Ribosomal_L30_N: Ribosomal L30 N-terminal domain (PF08079.6)	No	No	No	nuclear
MgP02847	MGG_03251	184.63	464.23	2.50622	0.3476	96.06	834.26	8.6056	0	40S ribosomal protein S8-B	sp|Q9P7B2|RS8B_SCHPO, Desc:40S ribosomal protein S8-B OS=Schizosaccharomyces pombe GN=rps8b PE=1 SV=1, ID:0.700, Cov:0.985	Ribosomal_S8e: Ribosomal protein S8e (PF01201.16)	No	No	No	mitochondria
MgP09697	MGG_04612	191.44	386.93	2.01585	0.484	66.8	579.45	8.56121	0	60S ribosomal protein L8-B	sp|O13672|RL8_SCHPO, Desc:60S ribosomal protein L8 OS=Schizosaccharomyces pombe GN=rpl8 PE=1 SV=3, ID:0.602, Cov:0.861	Ribosomal_L7Ae: Ribosomal protein L7Ae/L30e/S12e/Gadd45 family (PF01248.20)	No	No	No	nuclear
MgA04312	MGG_07136	31.62	45.99	1.44053	0.9996	18.44	165.31	8.55504	0	nucleolar GTP-binding protein 1	sp|Q6FRV0|NOG1_CANGA, Desc:Nucleolar GTP-binding protein 1 OS=Candida glabrata GN=NOG1 PE=3 SV=1, ID:0.554, Cov:0.858	NOG1: Nucleolar GTP-binding protein 1 (NOG1) (PF06858.8), NOGCT: NOGCT (NUC087) domain (PF08155.5)	No	No	No	cytosol
MgA00220	MGG_08601	56.98	48.33	0.850811	0.9996	39.9	347.4	8.51834	0	choline-sulfatase	sp|O69787|BETC_RHIME, Desc:Choline-sulfatase OS=Rhizobium meliloti GN=betC PE=1 SV=2, ID:0.461, Cov:0.531	Choline_sulf_C: Choline sulfatase enzyme C terminal (PF12411.2), Sulfatase: Sulfatase (PF00884.17)	No	No	No	nuclear
MgA02725	MGG_05237	123.21	377.41	3.04653	0.068	57.23	493.27	8.48824	0	60S ribosomal protein L7	sp|Q7SBD5|RL7_NEUCR, Desc:60S ribosomal protein L7 OS=Neurospora crassa GN=rpl-7 PE=3 SV=2, ID:0.786, Cov:0.722	Ribosomal_L30: Ribosomal protein L30p/L7e (PF00327.14), Ribosomal_L30_N: Ribosomal L30 N-terminal domain (PF08079.6)	No	No	No	nuclear
MgP03901	MGG_04719	173.36	297.28	1.71071	0.7123	81.97	701.19	8.46318	0	WD repeat-containing protein 38	sp|Q01369|GBLP_NEUCR, Desc:Guanine nucleotide-binding protein subunit beta-like protein OS=Neurospora crassa GN=cpc-2 PE=3 SV=1, ID:0.953, Cov:0.997	WD40: WD domain, G-beta repeat (PF00400.26)	No	No	No	cytosol_nuclear
MgA02222	MGG_00527	219.92	369.87	1.67875	0.6088	138.52	1178.32	8.45269	0	hypothetical protein	-	-	Yes	Yes	Yes	extracellular
MgA02865	MGG_02889	60.35	0	0.0162999	0.9217	45.25	389.36	8.44022	0	hypothetical protein	-	-	No	No	No	cytosol
MgA02730	MGG_05247	58.09	148.11	2.52344	0.5455	28.09	239.55	8.26916	0	NAD-specific glutamate dehydrogenase	sp|P00365|DHE2_NEUCR, Desc:NAD-specific glutamate dehydrogenase OS=Neurospora crassa GN=gdh-1 PE=1 SV=4, ID:0.806, Cov:0.636	ELFV_dehydrog: Glutamate/Leucine/Phenylalanine/Valine dehydrogenase (PF00208.15)	No	No	No	cytoskeleton
MgP05669	MGG_07634	13.31	0	0.0698812	0.9996	12.23	108.15	8.25019	0	beta-glucosidase 1	sp|Q2U325|BGLG_ASPOR, Desc:Probable beta-glucosidase G OS=Aspergillus oryzae GN=bglG PE=3 SV=1, ID:0.563, Cov:0.939	Glyco_hydro_3: Glycosyl hydrolase family 3 N terminal domain (PF00933.15), Glyco_hydro_3_C: Glycosyl hydrolase family 3 C terminal domain (PF01915.16)	Yes	Yes	Yes	extracellular
MgP08688	MGG_05974	137.39	318.37	2.30775	0.418	82.56	679.42	8.14289	0	conserved hypothetical protein	-	-	No	No	No	cytosol
MgP10098	MGG_01183	18.27	51.89	2.74468	0.7188	14.43	124.34	8.12314	0	conserved hypothetical protein	sp|A4RLI4|PESC_MAGGR, Desc:Pescadillo homolog OS=Magnaporthe grisea GN=NOP7 PE=3 SV=1, ID:0.844, Cov:0.999	BRCT: BRCA1 C Terminus (BRCT) domain (PF00533.20), Pescadillo_N: Pescadillo N-terminus (PF06732.5)	No	No	No	nuclear
MgA01243	MGG_04484	113.86	322.57	2.81708	0.2211	59.03	483.07	8.0638	0	60S ribosomal protein L18	sp|P07279|RL18_YEAST, Desc:60S ribosomal protein L18 OS=Saccharomyces cerevisiae GN=RPL18A PE=1 SV=1, ID:0.576, Cov:0.560	Ribosomal_L18e: Ribosomal protein L18e/L15 (PF00828.13)	No	No	No	mitochondria
MgA01481	MGG_06919	167.83	429.92	2.55239	0.0596	85.43	695.35	8.05681	0	40S ribosomal protein S3aE	sp|A4R1I7|RS3A_MAGGR, Desc:40S ribosomal protein S1 OS=Magnaporthe grisea GN=RPS1 PE=2 SV=1, ID:1.000, Cov:0.577	Ribosomal_S3Ae: Ribosomal S3Ae family (PF01015.12)	No	No	No	nuclear
MgP04307	MGG_06919	212.56	550.03	2.58021	0.1375	91.99	741.34	7.98301	0	40S ribosomal protein S3aE	sp|A4R1I7|RS3A_MAGGR, Desc:40S ribosomal protein S1 OS=Magnaporthe grisea GN=RPS1 PE=2 SV=1, ID:1.000, Cov:0.577	Ribosomal_S3Ae: Ribosomal S3Ae family (PF01015.12)	No	No	No	nuclear
MgP11311	MGG_07136	32.57	53.54	1.62466	0.9996	19.27	160.37	7.96103	0	nucleolar GTP-binding protein 1	sp|Q6FRV0|NOG1_CANGA, Desc:Nucleolar GTP-binding protein 1 OS=Candida glabrata GN=NOG1 PE=3 SV=1, ID:0.554, Cov:0.998	NOG1: Nucleolar GTP-binding protein 1 (NOG1) (PF06858.8), NOGCT: NOGCT (NUC087) domain (PF08155.5)	No	No	No	cytosol
MgP09810	MGG_04829	145.8	604.09	4.12187	0.0164	74.94	597.09	7.87582	0	60S ribosomal protein L9-A	sp|P05738|RL9A_YEAST, Desc:60S ribosomal protein L9-A OS=Saccharomyces cerevisiae GN=RPL9A PE=1 SV=2, ID:0.618, Cov:0.979	Ribosomal_L6: Ribosomal protein L6 (PF00347.17)	No	No	No	cytosol_nuclear
MgA02864	MGG_02889	56.82	0	0.0172951	0.901	43.5	347.67	7.83528	0	hypothetical protein	-	-	No	No	No	cytosol_nuclear
MgA01065	MGG_05449	155.45	484.1	3.10067	0.0061	96.33	761.23	7.8314	0	60S ribosomal protein L16	sp|Q9P720|RL16_NEUCR, Desc:60S ribosomal protein L16 OS=Neurospora crassa GN=rpl-16 PE=3 SV=1, ID:0.871, Cov:0.519	Ribosomal_L13: Ribosomal protein L13 (PF00572.12)	No	No	No	cytosol
MgA02731	MGG_05248,MGG_05249	100.51	160.49	1.59088	0.9379	65.5	519.14	7.82165	0	60S ribosomal protein L32;chaperone protein dnaJ 3	-	Ribosomal_L32e: Ribosomal protein L32 (PF01655.12)	No	No	No	mitochondria
MgA03255	MGG_05974	115.73	319.04	2.74171	0.0665	73.15	573.34	7.74565	0	conserved hypothetical protein	-	-	No	No	No	cytosol
MgP09394	MGG_03653	170.5	314.97	1.84239	0.8205	94.41	735.83	7.72278	0	60S ribosomal protein L20	sp|P0C2I0|RL20_YEAST, Desc:60S ribosomal protein L20 OS=Saccharomyces cerevisiae GN=RPL20A PE=1 SV=2, ID:0.709, Cov:0.920	Ribosomal_L18ae: Ribosomal L18ae/LX protein domain (PF01775.11)	No	No	No	mitochondria
MgA03590	MGG_04444	112.93	300.51	2.64645	0.2168	62.09	486.03	7.71961	0	60S ribosomal protein L6-B	sp|Q54D63|RL6_DICDI, Desc:60S ribosomal protein L6 OS=Dictyostelium discoideum GN=rpl6 PE=1 SV=1, ID:0.448, Cov:0.518	Ribosomal_L6e: Ribosomal protein L6e (PF01159.13)	No	No	No	mitochondria
MgA01388	MGG_09222	122.42	199.43	1.62397	0.6892	64.43	501.76	7.68394	0	40S ribosomal protein S2	-	Ribosomal_S5: Ribosomal protein S5, N-terminal domain (PF00333.14), Ribosomal_S5_C: Ribosomal protein S5, C-terminal domain (PF03719.9)	No	No	No	cytosol
MgA00202	MGG_10680	133.14	156.51	1.17422	0.9996	76.87	590.64	7.59779	0	40S ribosomal protein S24	-	Ribosomal_S24e: Ribosomal protein S24e (PF01282.13)	No	No	No	nuclear
MgA00713	-	332.81	1000.17	2.99922	0.052	364.18	2770.99	7.59075	0	-	-	-	No	No	No	-
MgA01482	MGG_06919	176.92	439.91	2.47814	0.075	93	711.5	7.57979	0	40S ribosomal protein S3aE	sp|A4R1I7|RS3A_MAGGR, Desc:40S ribosomal protein S1 OS=Magnaporthe grisea GN=RPS1 PE=2 SV=1, ID:1.000, Cov:0.590	Ribosomal_S3Ae: Ribosomal S3Ae family (PF01015.12)	No	No	No	nuclear
MgP09607	MGG_04433	28.48	56.91	1.96438	0.7454	9.97	81.81	7.54877	0	sulfate transporter family protein	sp|Q09764|YA7B_SCHPO, Desc:Uncharacterized protein C24H6.11c OS=Schizosaccharomyces pombe GN=SPAC24H6.11c PE=2 SV=1, ID:0.454, Cov:0.764	STAS: STAS domain (PF01740.15), Sulfate_transp: Sulfate transporter family (PF00916.14), cNMP_binding: Cyclic nucleotide-binding domain (PF00027.23)	No	No	No	plasma membrane
MgP08463	MGG_06185	208.66	535.45	2.55867	0.538	127.41	962.25	7.50136	0	hypothetical protein	sp|P49148|RLA1_ALTAL, Desc:60S acidic ribosomal protein P1 OS=Alternaria alternata GN=ALTA12 PE=1 SV=1, ID:0.596, Cov:0.991	Ribosomal_60s: 60s Acidic ribosomal protein (PF00428.13)	No	No	No	cytosol
MgA00712	-	339.8	986.22	2.89677	0.0665	374.06	2732.33	7.28771	0	-	-	-	No	No	No	-
MgA02885	MGG_02851	124.85	378.41	3.01478	0.0033	64.26	472.25	7.25176	0	conserved hypothetical protein	-	-	Yes	Yes	Yes	extracellular
MgP09892	MGG_08834	386.04	77.5	0.202821	0.4233	182.43	1323.09	7.2185	0	conserved hypothetical protein	sp|O14069|RL28E_SCHPO, Desc:Probable 60S ribosomal protein L28e OS=Schizosaccharomyces pombe GN=rpl28e PE=1 SV=1, ID:0.447, Cov:0.868	Ribosomal_L28e: Ribosomal L28e protein family (PF01778.11)	No	No	No	nuclear
MgA03593	MGG_04455	192.05	629.66	3.26682	0.0033	109.13	777.94	7.07291	0	60S ribosomal protein L35	-	Ribosomal_L29: Ribosomal L29 protein (PF00831.17)	No	No	No	nuclear
MgA03256	MGG_05974	102.17	272.99	2.65571	0.1544	63.78	445.98	6.89997	0	conserved hypothetical protein	-	-	No	No	No	cytosol
MgA03007	MGG_02620	216.51	518.43	2.38807	0.218	89.26	621.11	6.89242	0	conserved hypothetical protein	-	-	No	No	No	-
MgA02732	MGG_05248,MGG_05249	88.69	152.59	1.71245	0.8809	59.05	411.32	6.86628	0	60S ribosomal protein L32;chaperone protein dnaJ 3	-	Ribosomal_L32e: Ribosomal protein L32 (PF01655.12)	No	No	No	mitochondria
MgA03687	MGG_04829	95.03	357.26	3.73071	0.009	50.55	347.77	6.76566	0	60S ribosomal protein L9-A	sp|Q8TW14|RL6_METKA, Desc:50S ribosomal protein L6P OS=Methanopyrus kandleri GN=rpl6p PE=3 SV=1, ID:0.332, Cov:0.503	Ribosomal_L6: Ribosomal protein L6 (PF00347.17)	No	No	No	cytosol_nuclear
MgP04629	MGG_06660	138.39	90.96	0.659732	0.9996	72.21	490.41	6.71233	0	3-oxoacyl-[acyl-carrier-protein] reductase	gi|157829018|ref|YP_001495260.1|, Desc:3-ketoacyl-(acyl-carrier-protein) reductase [Rickettsia rickettsii str. 'Sheila Smith'], ID:0.391, Cov:0.622	adh_short: short chain dehydrogenase (PF00106.19)	No	No	No	cytoskeleton
MgP09328	MGG_03595	81.7	57.89	0.712092	0.9996	41.79	286.07	6.70881	0	G2/mitotic-specific cyclin-B1	sp|Q39067|CCB12_ARATH, Desc:Cyclin-B1-2 OS=Arabidopsis thaliana GN=CYCB1-2 PE=1 SV=2, ID:0.344, Cov:0.514	Cyclin_C: Cyclin, C-terminal domain (PF02984.13), Cyclin_N: Cyclin, N-terminal domain (PF00134.17)	No	No	No	nuclear
MgP09745	MGG_04696	167.97	540.36	3.20388	0.0766	143.22	922.52	6.40355	0	60S ribosomal protein L10a	sp|Q7RZS0|RL10A_NEUCR, Desc:60S ribosomal protein L10a OS=Neurospora crassa GN=rpl-10a PE=3 SV=1, ID:0.816, Cov:0.995	Ribosomal_L1: Ribosomal protein L1p/L10e family (PF00687.15)	No	No	No	cytosol
MgA01295	MGG_04719	170.71	284.58	1.66315	0.617	93.65	604.4	6.3962	0	WD repeat-containing protein 38	sp|Q01369|GBLP_NEUCR, Desc:Guanine nucleotide-binding protein subunit beta-like protein OS=Neurospora crassa GN=cpc-2 PE=3 SV=1, ID:0.953, Cov:0.694	WD40: WD domain, G-beta repeat (PF00400.26)	No	No	No	cytosol_nuclear
MgA01000	MGG_03372	176.52	415.76	2.34768	0.3928	124.1	793.85	6.35372	0	40S ribosomal protein S20	gi|15231154|ref|NP_187919.1|, Desc:30S ribosomal protein S10, chloroplast, putative [Arabidopsis thaliana], ID:0.318, Cov:0.582	Ribosomal_S10: Ribosomal protein S10p/S20e (PF00338.16)	No	No	No	cytosol
MgP07596	MGG_05307	261.83	297.28	1.13488	0.9996	146.32	934.93	6.35304	0	hypothetical protein	-	HABP4_PAI-RBP1: Hyaluronan / mRNA binding family (PF04774.9), Stm1_N: Stm1 (PF09598.4)	No	No	No	cytosol
MgP04390	MGG_06837	384.65	535.45	1.39103	0.9996	238.6	1443.37	6.02826	0	40S ribosomal protein S21	sp|Q4WI01|RS21_ASPFU, Desc:40S ribosomal protein S21 OS=Aspergillus fumigatus GN=rps21 PE=3 SV=1, ID:0.805, Cov:0.989	Ribosomal_S21e: Ribosomal protein S21e (PF01249.12)	No	No	No	cytosol
MgP10479	MGG_01537	12.03	52.94	4.13968	0.0114	15.8	99.9	6.00595	0	conserved hypothetical protein	sp|O93937|PYR1_EMENI, Desc:Protein pyrABCN OS=Emericella nidulans GN=pyrABCN PE=3 SV=2, ID:0.739, Cov:0.998	CPSase_L_D2: Carbamoyl-phosphate synthase L chain, ATP binding domain (PF02786.11), CPSase_L_D3: Carbamoyl-phosphate synthetase large chain, oligomerisation domain (PF02787.13), CPSase_L_chain: Carbamoyl-phosphate synthase L chain, N-terminal domain (PF00289.16), CPSase_sm_chain: Carbamoyl-phosphate synthase small chain, CPSase domain (PF00988.16), GATase: Glutamine amidotransferase class-I (PF00…	No	No	No	mitochondria
MgP03780	MGG_04503	42.82	121.23	2.78937	0.0766	32.59	199.71	5.97529	0	carbamoyl-phosphate synthase arginine-specific large chain	sp|P03965|CARB_YEAST, Desc:Carbamoyl-phosphate synthase arginine-specific large chain OS=Saccharomyces cerevisiae GN=CPA2 PE=1 SV=1, ID:0.666, Cov:0.918	CPSase_L_D2: Carbamoyl-phosphate synthase L chain, ATP binding domain (PF02786.11), CPSase_L_D3: Carbamoyl-phosphate synthetase large chain, oligomerisation domain (PF02787.13), CPSase_L_chain: Carbamoyl-phosphate synthase L chain, N-terminal domain (PF00289.16)	No	No	No	mitochondria
MgP10834	MGG_07843	57.15	157.97	2.73379	0.333	54.56	324.44	5.85745	0	conserved hypothetical protein	-	MFS_1: Major Facilitator Superfamily (PF07690.10)	No	No	No	plasma membrane
MgA02593	MGG_04977	175.61	0	0.00566219	0.4233	136.41	764.54	5.57121	0	hypothetical protein	-	-	No	No	No	-
MgA04153	MGG_07929	397.37	908.88	2.28401	0.0868	280.91	1537.26	5.45656	0	40S ribosomal protein S26E	-	Ribosomal_S26e: Ribosomal protein S26e (PF01283.13)	No	No	No	mitochondria
MgA01665	MGG_06693	150.78	275.37	1.82086	0.7561	83.56	453.63	5.37642	0	60S ribosomal protein L27-B	sp|O14388|RL27A_SCHPO, Desc:60S ribosomal protein L27-A OS=Schizosaccharomyces pombe GN=rpl27a PE=2 SV=2, ID:0.659, Cov:0.526	Ribosomal_L27e: Ribosomal L27e protein family (PF01777.12)	No	No	No	mitochondria
MgA03642	MGG_04696	116.31	334.83	2.86276	0.0988	102.2	547.01	5.31017	0	60S ribosomal protein L10a	sp|Q7RZS0|RL10A_NEUCR, Desc:60S ribosomal protein L10a OS=Neurospora crassa GN=rpl-10a PE=3 SV=1, ID:0.816, Cov:0.561	Ribosomal_L1: Ribosomal protein L1p/L10e family (PF00687.15)	No	No	No	cytosol
MgA03476	MGG_03653	140.36	287.02	2.03749	0.5171	86.13	451.33	5.19144	0	60S ribosomal protein L20	sp|P0C2I0|RL20_YEAST, Desc:60S ribosomal protein L20 OS=Saccharomyces cerevisiae GN=RPL20A PE=1 SV=2, ID:0.711, Cov:0.527	Ribosomal_L18ae: Ribosomal L18ae/LX protein domain (PF01775.11)	No	No	No	nuclear
MgA01640	MGG_06660	134.75	185.02	1.37031	0.9996	74.81	387.92	5.13019	0	3-oxoacyl-[acyl-carrier-protein] reductase	gi|16262973|ref|NP_435766.1|, Desc:3-ketoacyl-(acyl-carrier-protein) reductase [Sinorhizobium meliloti 1021], ID:0.337, Cov:0.505	adh_short: short chain dehydrogenase (PF00106.19)	No	No	No	cytoskeleton
MgA01250	MGG_04503	43.55	110.81	2.50976	0.1523	36.71	190.84	5.08724	0	carbamoyl-phosphate synthase arginine-specific large chain	sp|P03965|CARB_YEAST, Desc:Carbamoyl-phosphate synthase arginine-specific large chain OS=Saccharomyces cerevisiae GN=CPA2 PE=1 SV=1, ID:0.666, Cov:0.839	CPSase_L_D2: Carbamoyl-phosphate synthase L chain, ATP binding domain (PF02786.11), CPSase_L_D3: Carbamoyl-phosphate synthetase large chain, oligomerisation domain (PF02787.13), CPSase_L_chain: Carbamoyl-phosphate synthase L chain, N-terminal domain (PF00289.16)	No	No	No	mitochondria
MgA03727	MGG_08834	294.71	83.74	0.286565	0.3789	165.22	827.71	4.98562	0	conserved hypothetical protein	sp|O82204|RL281_ARATH, Desc:60S ribosomal protein L28-1 OS=Arabidopsis thaliana GN=RPL28A PE=1 SV=1, ID:0.408, Cov:0.505	Ribosomal_L28e: Ribosomal L28e protein family (PF01778.11)	No	No	No	nuclear
MgP08813	MGG_05865	128.46	227.68	1.76641	0.2538	47.65	231.26	4.7741	0	root-specific lectin	-	Chitin_bind_1: Chitin recognition protein (PF00187.13), DUF1929: Domain of unknown function (DUF1929) (PF09118.5), Glyoxal_oxid_N: Glyoxal oxidase N-terminus (PF07250.5)	Yes	Yes	Yes	extracellular
MgA01294	MGG_04718,MGG_04719	100.78	168.11	1.66152	0.6995	55.75	268.53	4.74943	0	conserved hypothetical protein;WD repeat-containing protein 38	-	His_Phos_1: Histidine phosphatase superfamily (branch 1) (PF00300.1)	No	No	No	cytosol
MgP06496	MGG_00447	26.22	103.12	3.82513	0.0033	33.85	163.94	4.73286	0	brefeldin A resistance protein	sp|Q55DR1|ABCGE_DICDI, Desc:ABC transporter G family member 14 OS=Dictyostelium discoideum GN=abcG14 PE=3 SV=1, ID:0.381, Cov:0.953	ABC2_membrane: ABC-2 type transporter (PF01061.18), ABC_tran: ABC transporter (PF00005.21), PDR_CDR: CDR ABC transporter (PF06422.6)	No	No	No	plasma membrane
MgA02272	MGG_00447	24.82	95.22	3.72657	0.0061	32.68	157.95	4.71942	0	brefeldin A resistance protein	sp|Q55DR1|ABCGE_DICDI, Desc:ABC transporter G family member 14 OS=Dictyostelium discoideum GN=abcG14 PE=3 SV=1, ID:0.381, Cov:0.953	ABC2_membrane: ABC-2 type transporter (PF01061.18), ABC_tran: ABC transporter (PF00005.21), PDR_CDR: CDR ABC transporter (PF06422.6)	No	No	No	plasma membrane
MgP01495	MGG_03937	59.1	24.72	0.427953	0.7361	28.36	133.28	4.57357	0	serine/threonine protein kinase	sp|O14050|YEYH_SCHPO, Desc:Uncharacterized mscS family protein C2C4.17c OS=Schizosaccharomyces pombe GN=SPAC2C4.17c PE=2 SV=1, ID:0.333, Cov:0.555	MS_channel: Mechanosensitive ion channel (PF00924.12)	No	No	No	plasma membrane
MgP07401	MGG_05129	35.88	54.12	1.49458	0.8284	20.01	91.85	4.41932	0	predicted protein	-	-	No	No	No	nuclear
MgP01252	MGG_04144	79.79	37.16	0.472336	0.6801	34.61	155.82	4.40382	0	sulfite reductase subunit beta	sp|Q1K9C2|MET5_SCHPO, Desc:Sulfite reductase [NADPH] subunit beta OS=Schizosaccharomyces pombe GN=sir1 PE=3 SV=1, ID:0.552, Cov:0.944	Flavodoxin_1: Flavodoxin (PF00258.19), NIR_SIR: Nitrite and sulphite reductase 4Fe-4S domain (PF01077.16), NIR_SIR_ferr: Nitrite/Sulfite reductase ferredoxin-like half domain (PF03460.11)	No	No	No	nuclear
MgA02891	MGG_02841,MGG_02842	92.56	73.55	0.796815	0.9996	61.58	264.34	4.24001	0	xaa-Pro aminopeptidase family enzyme;hsp70-like protein	sp|P38788|SSZ1_YEAST, Desc:Ribosome-associated complex subunit SSZ1 OS=Saccharomyces cerevisiae GN=SSZ1 PE=1 SV=2, ID:0.399, Cov:0.868	HSP70: Hsp70 protein (PF00012.14)	No	No	No	cytosol
MgP07870	MGG_02842	99.39	82.23	0.829067	0.9996	65.63	277.09	4.17365	0	hsp70-like protein	sp|P38788|SSZ1_YEAST, Desc:Ribosome-associated complex subunit SSZ1 OS=Saccharomyces cerevisiae GN=SSZ1 PE=1 SV=2, ID:0.399, Cov:0.868	HSP70: Hsp70 protein (PF00012.14)	No	No	No	cytosol
MgA03494	MGG_03680	148.66	226.53	1.52031	0.929	121.17	508.88	4.17353	0	40S ribosomal protein S11	sp|P79013|RS11_SCHPO, Desc:40S ribosomal protein S11 OS=Schizosaccharomyces pombe GN=rps11a PE=2 SV=2, ID:0.752, Cov:0.516	Ribosomal_S17: Ribosomal protein S17 (PF00366.14)	No	No	No	mitochondria
MgP02670	MGG_06605	131.92	68.35	0.521742	0.8014	68.78	286.63	4.12195	0	DUF895 domain membrane protein	sp|Q9URX1|YLX5_SCHPO, Desc:UNC93-like protein C922.05c OS=Schizosaccharomyces pombe GN=SPAC922.05c PE=2 SV=1, ID:0.462, Cov:0.859	MFS_1: Major Facilitator Superfamily (PF07690.10)	No	No	No	plasma membrane
MgA02668	MGG_05129	34.24	48.42	1.40238	0.9076	19.2	82.19	4.11832	0	predicted protein	-	-	No	No	No	nuclear
MgA02667	MGG_05129	32.95	45.59	1.37231	0.9287	18.53	77.37	4.0128	0	predicted protein	-	-	No	No	No	nuclear
MgA02669	MGG_05129	32.5	44.59	1.3609	0.9391	18.29	75.68	3.97512	0	predicted protein	-	-	No	No	No	nuclear
MgA02153	MGG_11513	149.83	158.26	1.05589	0.9996	131.87	526.15	3.96741	0	heat shock protein SSB1	sp|P87222|HSP75_CANAL, Desc:Heat shock protein SSB1 OS=Candida albicans GN=SSB1 PE=1 SV=1, ID:0.717, Cov:0.825	HSP70: Hsp70 protein (PF00012.14)	No	No	No	cytosol
MgP06254	MGG_11513	140.04	134.08	0.957742	0.9996	115.56	447.48	3.84763	0	heat shock protein SSB1	sp|P87222|HSP75_CANAL, Desc:Heat shock protein SSB1 OS=Candida albicans GN=SSB1 PE=1 SV=1, ID:0.717, Cov:0.825	HSP70: Hsp70 protein (PF00012.14)	No	No	No	cytosol
MgA00839	MGG_06605	116.39	86.96	0.749297	0.9996	61.12	234.41	3.7896	0	DUF895 domain membrane protein	sp|Q9URX1|YLX5_SCHPO, Desc:UNC93-like protein C922.05c OS=Schizosaccharomyces pombe GN=SPAC922.05c PE=2 SV=1, ID:0.462, Cov:0.656	MFS_1: Major Facilitator Superfamily (PF07690.10)	No	No	No	plasma membrane
MgP05209	MGG_09272	58.76	107.82	1.82095	0.6364	71.5	266.43	3.68869	0	beta-glucosidase 1	sp|A1CR85|BGLA_ASPCL, Desc:Probable beta-glucosidase A OS=Aspergillus clavatus GN=bglA PE=3 SV=1, ID:0.582, Cov:0.961	Glyco_hydro_3: Glycosyl hydrolase family 3 N terminal domain (PF00933.15), Glyco_hydro_3_C: Glycosyl hydrolase family 3 C terminal domain (PF01915.16)	Yes	Yes	No	extracellular
MgP02721	MGG_03136	336.27	588.99	1.74931	0.5569	288.82	1058.47	3.65561	0	60S ribosomal protein L10-B	sp|Q09127|RL10A_SCHPO, Desc:60S ribosomal protein L10-A OS=Schizosaccharomyces pombe GN=rpl10a PE=2 SV=2, ID:0.764, Cov:0.982	Ribosomal_L16: Ribosomal protein L16p/L10e (PF00252.12)	No	No	No	mitochondria
MgP02426	MGG_06379	6.48	12.52	1.80749	0.7815	8.79	33.75	3.54954	0	midasin	-	AAA_5: AAA domain (dynein-related subfamily) (PF07728.8)	No	No	No	nuclear
MgA01280	MGG_13782	360.73	551.7	1.52794	0.538	273.29	908.83	3.31704	0	60S ribosomal protein L19	-	Ribosomal_L19e: Ribosomal protein L19e (PF01280.14)	No	No	No	mitochondria
MgP08009	MGG_02708	228.85	392.66	1.71268	0.5142	216.63	678.51	3.12232	0	conserved hypothetical protein	-	-	Yes	Yes	Yes	plasma membrane
MgA00859	MGG_03136	216.29	419.15	1.93359	0.2906	225.04	612.01	2.71195	0	60S ribosomal protein L10-B	-	Ribosomal_L16: Ribosomal protein L16p/L10e (PF00252.12)	No	No	No	mitochondria
MgP11376	MGG_07200	309.84	571.84	1.84288	0.009	443.65	981.97	2.21066	0	plasma membrane ATPase	sp|Q07421|PMA1_AJECA, Desc:Plasma membrane ATPase OS=Ajellomyces capsulata GN=PMA1 PE=3 SV=1, ID:0.827, Cov:0.936	Cation_ATPase_N: Cation transporter/ATPase, N-terminus (PF00690.20), E1-E2_ATPase: E1-E2 ATPase (PF00122.14), Hydrolase: haloacid dehalogenase-like hydrolase (PF00702.1)	No	No	No	plasma membrane
MgP00027	MGG_01742	627.75	495.99	0.790441	0.62	334.36	680.89	2.03331	0	elongation factor 2	sp|Q96X45|EF2_NEUCR, Desc:Elongation factor 2 OS=Neurospora crassa GN=cot-3 PE=3 SV=3, ID:0.865, Cov:0.986	EFG_C: Elongation factor G C-terminus (PF00679.18), EFG_IV: Elongation factor G, domain IV (PF03764.12), GTP_EFTU: Elongation factor Tu GTP binding domain (PF00009.21), GTP_EFTU_D2: Elongation factor Tu domain 2 (PF03144.19)	No	No	No	cytosol
MgA00005	MGG_01742	606.93	475.75	0.784219	0.5592	334	679.58	2.03158	0	elongation factor 2	sp|Q96X45|EF2_NEUCR, Desc:Elongation factor 2 OS=Neurospora crassa GN=cot-3 PE=3 SV=3, ID:0.865, Cov:0.986	EFG_C: Elongation factor G C-terminus (PF00679.18), EFG_IV: Elongation factor G, domain IV (PF03764.12), GTP_EFTU: Elongation factor Tu GTP binding domain (PF00009.21), GTP_EFTU_D2: Elongation factor Tu domain 2 (PF03144.19)	No	No	No	cytosol
MgP09382	MGG_03641	3365.37	2584.6	0.768068	0.1061	2294.32	3304.93	1.44029	0	elongation factor 1-alpha	sp|Q9Y713|EF1A_ASPOR, Desc:Elongation factor 1-alpha OS=Aspergillus oryzae GN=tef1 PE=3 SV=1, ID:0.817, Cov:0.979	GTP_EFTU: Elongation factor Tu GTP binding domain (PF00009.21), GTP_EFTU_D2: Elongation factor Tu domain 2 (PF03144.19), GTP_EFTU_D3: Elongation factor Tu C-terminal domain (PF03143.11)	No	No	No	cytosol

## Sheet: common, down
Table S2-D. Commonly down-regulated fungal transcripts at the initial infection stage
		RPKM (COM)				RPKM (INC)
Transcript ID	Broad ID	Control	Infected	Fold change	FDR	Control	Infected	Fold change	FDR	Broad Annotation	Homologs in UniProt & RefSeq	Pfam domain	Putative secreted protein	Secretory protein by SignalP	Secretory pathway by TargetP	Localization by WoLFPSORT
MgP02000	MGG_13656	257.61	0	0.00386683	0	1962.97	0	0.000509173	0	conserved hypothetical protein	-	-	No	No	No	plasma membrane
MgA00562	MGG_13656	235.14	0	0.00423478	0	1915.14	0	0.000521883	0	conserved hypothetical protein	-	-	No	No	No	plasma membrane
MgP07413	MGG_05140	519.77	0	0.00192023	0	297.48	0	0.00335031	0	conserved hypothetical protein	-	2OG-FeII_Oxy: 2OG-Fe(II) oxygenase superfamily (PF03171.14)	No	No	No	cytoskeleton
MgA02675	MGG_05139,MGG_05140	445.01	0	0.0022421	0	262.35	0	0.00379723	0	conserved hypothetical protein	-	2OG-FeII_Oxy: 2OG-Fe(II) oxygenase superfamily (PF03171.14)	No	No	No	cytoskeleton
MgA02358	MGG_00198	259.97	0	0.00383186	0	2651.41	37.27	0.0144284	0	bacterial hemoglobin	sp|Q7TTP0|HMP_BORPE, Desc:Flavohemoprotein OS=Bordetella pertussis GN=hmp PE=3 SV=1, ID:0.450, Cov:0.739	FAD_binding_6: Oxidoreductase FAD-binding domain (PF00970.18), Globin: Globin (PF00042.1)	No	No	No	plasma membrane
MgP06759	MGG_00198	283.35	0	0.00351679	0	2699.67	47.25	0.0178659	0	bacterial hemoglobin	sp|Q7TTP0|HMP_BORPE, Desc:Flavohemoprotein OS=Bordetella pertussis GN=hmp PE=3 SV=1, ID:0.450, Cov:0.938	FAD_binding_6: Oxidoreductase FAD-binding domain (PF00970.18), Globin: Globin (PF00042.1)	No	No	No	plasma membrane
MgP05551	MGG_07522	1077.21	38	0.0361711	0	423.37	0	0.00235643	0	conserved hypothetical protein	-	-	No	No	No	cytosol
MgA04121	MGG_07748	710.03	33.28	0.0482117	0	611.59	0	0.00163241	0	hypothetical protein	-	-	Yes	Yes	Yes	extracellular
MgA04122	MGG_07748	660.79	31.67	0.0493661	0	555.19	0	0.00179795	0	hypothetical protein	-	-	Yes	Yes	Yes	extracellular
MgP02161	MGG_13607	593.82	27.72	0.0482835	0	58.77	0	0.0167308	0	conserved hypothetical protein	-	-	Yes	Yes	Yes	extracellular
MgP01786	MGG_09355	2510.3	134.78	0.0540676	0	475.71	4.84	0.0122506	0	NACHT domain-containing protein	-	NACHT: NACHT domain (PF05729.6)	No	No	No	cytosol_nuclear
MgA00783	MGG_06493	495.11	19.41	0.0411401	0	528.4	17.44	0.0348319	0	beta-glucanase	-	Glyco_hydro_16: Glycosyl hydrolases family 16 (PF00722.15)	Yes	Yes	Yes	extracellular
MgA04163	MGG_10859	1094.32	82.18	0.0759413	0	407.94	0	0.00244535	0	linoleate diol synthase	sp|Q4WY82|PPOC_ASPFU, Desc:Psi-producing oxygenase C OS=Aspergillus fumigatus GN=ppoC PE=1 SV=2, ID:0.507, Cov:0.914	An_peroxidase: Animal haem peroxidase (PF03098.9), p450: Cytochrome P450 (PF00067.16)	No	No	No	nuclear
MgP10987	MGG_10859	1098.24	85.36	0.0785634	0	398.86	0	0.00250088	0	linoleate diol synthase	sp|Q4WY82|PPOC_ASPFU, Desc:Psi-producing oxygenase C OS=Aspergillus fumigatus GN=ppoC PE=1 SV=2, ID:0.507, Cov:0.949	An_peroxidase: Animal haem peroxidase (PF03098.9), p450: Cytochrome P450 (PF00067.16)	No	No	No	nuclear
MgP03509	MGG_05761	1238.45	98.17	0.0800113	0	842.25	0	0.00118589	0	conserved hypothetical protein	-	-	No	No	No	cytosol
MgP07023	MGG_09527	16597.5	959.17	0.0578469	0	11996	350.13	0.0292682	0	conserved hypothetical protein	-	-	Yes	Yes	Yes	extracellular
MgP02549	MGG_06493	578.22	30.36	0.0541418	0	621.37	27.28	0.0454392	0	beta-glucanase	sp|P45798|GUB_RHOMR, Desc:Beta-glucanase OS=Rhodothermus marinus GN=bglA PE=1 SV=1, ID:0.312, Cov:0.637	Glyco_hydro_16: Glycosyl hydrolases family 16 (PF00722.15)	Yes	Yes	Yes	extracellular
MgP03510	MGG_13178	673.78	68.69	0.103278	0	422.55	0	0.002361	0	conserved hypothetical protein	-	-	No	Yes	No	mitochondria
MgA01133	MGG_05693	366.89	24.3	0.0687706	0	543.64	21.84	0.041936	0	MIF domain-containing protein	-	MIF: Macrophage migration inhibitory factor (MIF) (PF01187.12)	No	No	No	nuclear
MgA01134	MGG_05693	347.74	24.25	0.0724035	0	507.51	21.79	0.0448172	0	MIF domain-containing protein	-	MIF: Macrophage migration inhibitory factor (MIF) (PF01187.12)	No	No	No	nuclear
MgP08078	MGG_02647	103907	13724	0.132089	0	16061.7	308.29	0.0192552	0	conserved hypothetical protein	-	-	Yes	Yes	Yes	extracellular
MgA03257	MGG_13239	314.55	27.75	0.0911108	0	236.11	16.63	0.0743537	0	linoleate diol synthase	sp|Q9UUS2|LIDS_GAEGR, Desc:Linoleate diol synthase OS=Gaeumannomyces graminis var. graminis PE=1 SV=3, ID:0.635, Cov:0.885	An_peroxidase: Animal haem peroxidase (PF03098.9)	No	No	No	mitochondria
MgP08689	MGG_13239	340.56	30.15	0.0911992	0	253.92	18.06	0.0747686	0	linoleate diol synthase	sp|Q9UUS2|LIDS_GAEGR, Desc:Linoleate diol synthase OS=Gaeumannomyces graminis var. graminis PE=1 SV=3, ID:0.635, Cov:0.962	An_peroxidase: Animal haem peroxidase (PF03098.9)	No	No	No	mitochondria
MgA00831	MGG_06585	959.98	101.77	0.106943	0	1739.89	114.31	0.0662362	0	conserved hypothetical protein	-	Epimerase: NAD dependent epimerase/dehydratase family (PF01370.15)	Yes	Yes	Yes	extracellular
MgP04168	MGG_09200	734.85	65.32	0.0901271	0	688.56	58.7	0.0865769	0	zinc finger protein	-	-	No	No	No	nuclear
MgP04439	MGG_02378	855.81	113.7	0.133869	0	440.59	20.43	0.0485292	0	glutamate decarboxylase 1	gi|15226854|ref|NP_178310.1|, Desc:GAD4 (glutamate decarboxylase 4); calmodulin binding [Arabidopsis thaliana], ID:0.583, Cov:0.851	Pyridoxal_deC: Pyridoxal-dependent decarboxylase conserved domain (PF00282.13)	No	No	No	cytosol
MgP02648	MGG_06585	1051.36	118.99	0.11402	0	1906.3	133.65	0.0705972	0	conserved hypothetical protein	-	Epimerase: NAD dependent epimerase/dehydratase family (PF01370.15)	No	No	No	cytosol
MgP09056	MGG_14136	353.43	42.53	0.122817	0	464.08	38.21	0.0843081	0	quinate permease	sp|Q6MYX6|QUTD_ASPFU, Desc:Probable quinate permease OS=Aspergillus fumigatus GN=qutD PE=3 SV=1, ID:0.320, Cov:0.969	Sugar_tr: Sugar (and other) transporter (PF00083.18)	No	No	No	plasma membrane
MgA01385	MGG_09238	1326.68	106.64	0.0810738	0	1034.72	153.31	0.148988	0	conserved hypothetical protein	sp|Q5UPS5|YL780_MIMIV, Desc:Uncharacterized protein L780 OS=Acanthamoeba polyphaga mimivirus GN=MIMI_L780 PE=4 SV=1, ID:0.389, Cov:0.512	RmlD_sub_bind: RmlD substrate binding domain (PF04321.11)	No	No	No	cytosol
MgP03631	MGG_05352	1743.29	261.77	0.150646	0	631.62	52.27	0.0842054	0	conserved hypothetical protein	-	-	No	No	Yes	plasma membrane
MgA01534	MGG_02378	760.63	112.25	0.148694	0	397.38	33.62	0.086902	0	glutamate decarboxylase 1	gi|15226854|ref|NP_178310.1|, Desc:GAD4 (glutamate decarboxylase 4); calmodulin binding [Arabidopsis thaliana], ID:0.583, Cov:0.700	Pyridoxal_deC: Pyridoxal-dependent decarboxylase conserved domain (PF00282.13)	No	No	No	cytosol
MgA03343	MGG_14136	350.12	56.04	0.162452	0	468.88	33.57	0.073572	0	quinate permease	sp|Q6MYX6|QUTD_ASPFU, Desc:Probable quinate permease OS=Aspergillus fumigatus GN=qutD PE=3 SV=1, ID:0.320, Cov:0.851	Sugar_tr: Sugar (and other) transporter (PF00083.18)	No	No	No	plasma membrane
MgP04130	MGG_09238	2060.15	120.61	0.059001	0	1481.42	289	0.195626	0	conserved hypothetical protein	gi|18407710|ref|NP_564806.1|, Desc:NRS/ER (NUCLEOTIDE-RHAMNOSE SYNTHASE/EPIMERASE-REDUCTASE); UDP-4-keto-6-deoxy-glucose-3,5-epimerase/ UDP-4-keto-rhamnose-4-keto-reductase/ dTDP-4-dehydrorhamnose 3,5-epimerase/ dTDP-4-dehydrorhamnose reductase [Arabidopsis thaliana], ID:0.565, Cov:0.894	RmlD_sub_bind: RmlD substrate binding domain (PF04321.11)	No	No	No	cytosol
MgP02932	MGG_03327	1176.22	137.51	0.117659	0	996.9	164.74	0.166089	0	hypothetical protein	-	MARVEL: Membrane-associating domain (PF01284.17)	Yes	Yes	Yes	plasma membrane
MgA00976	MGG_03327	907.41	150.92	0.167237	0	874.41	113	0.130225	0	hypothetical protein	-	MARVEL: Membrane-associating domain (PF01284.17)	Yes	Yes	Yes	plasma membrane
MgP08207	MGG_12521	7315.35	696.66	0.0953563	0	4476.62	967.42	0.21628	0	predicted protein	-	CFEM: CFEM domain (PF05730.5)	Yes	Yes	Yes	extracellular
MgA04016	MGG_01605,MGG_01606	351.86	51.52	0.148841	0	358.5	61.72	0.174465	0	FAD binding domain-containing protein;methylmalonate-semialdehyde dehydrogenase, mitochondrial precursor	gi|145651820|ref|NP_112319.2|, Desc:methylmalonate-semialdehyde dehydrogenase [acylating], mitochondrial precursor [Rattus norvegicus], ID:0.615, Cov:0.716	Aldedh: Aldehyde dehydrogenase family (PF00171.1)	No	No	No	mitochondria
MgA03042	MGG_12521	5242.71	687.69	0.131336	0	3789.9	755.23	0.199486	0	predicted protein	-	CFEM: CFEM domain (PF05730.5)	Yes	Yes	Yes	extracellular
MgP10553	MGG_01605,MGG_01606	393.39	61.04	0.157306	0	390.38	73.12	0.189381	0	FAD binding domain-containing protein;methylmalonate-semialdehyde dehydrogenase, mitochondrial precursor	gi|145651820|ref|NP_112319.2|, Desc:methylmalonate-semialdehyde dehydrogenase [acylating], mitochondrial precursor [Rattus norvegicus], ID:0.615, Cov:0.848	Aldedh: Aldehyde dehydrogenase family (PF00171.1)	No	No	No	mitochondria
MgP01673	MGG_03765	1892.25	263.53	0.139723	0	460.92	94.72	0.207222	0	7-dehydrocholesterol reductase	sp|Q9UBM7|DHCR7_HUMAN, Desc:7-dehydrocholesterol reductase OS=Homo sapiens GN=DHCR7 PE=1 SV=1, ID:0.447, Cov:0.830	ERG4_ERG24: Ergosterol biosynthesis ERG4/ERG24 family (PF01222.11)	Yes	Yes	Yes	plasma membrane
MgA04015	MGG_01605,MGG_01606	325.8	60.77	0.189015	0	331.86	54.61	0.167067	0	FAD binding domain-containing protein;methylmalonate-semialdehyde dehydrogenase, mitochondrial precursor	gi|145651820|ref|NP_112319.2|, Desc:methylmalonate-semialdehyde dehydrogenase [acylating], mitochondrial precursor [Rattus norvegicus], ID:0.615, Cov:0.633	Aldedh: Aldehyde dehydrogenase family (PF00171.1)	No	No	No	mitochondria
MgA03944	MGG_01490	969.84	296.07	0.305993	0	2521.37	145.11	0.0579257	0	conserved hypothetical protein	-	-	No	No	No	cytoskeleton
MgP08719	MGG_05949	353.02	45.84	0.132309	0	519.51	123.56	0.239304	0	acyl-CoA dehydrogenase	gi|71985184|ref|NP_001022062.1|, Desc:Acyl CoA DeHydrogenase family member (acdh-12) [Caenorhabditis elegans], ID:0.341, Cov:0.519	Acyl-CoA_dh_1: Acyl-CoA dehydrogenase, C-terminal domain (PF00441.1), Acyl-CoA_dh_M: Acyl-CoA dehydrogenase, middle domain (PF02770.13), Cyt-b5: Cytochrome b5-like Heme/Steroid binding domain (PF00173.22)	No	No	No	cytoskeleton
MgA00378	MGG_04034,MGG_04034T1	428.94	54.24	0.128483	0	606.76	170.59	0.282332	0	formate dehydrogenase;formate dehydrogenase	sp|Q07103|FDH_NEUCR, Desc:Formate dehydrogenase OS=Neurospora crassa GN=fdh PE=2 SV=1, ID:0.894, Cov:0.847	2-Hacid_dh: D-isomer specific 2-hydroxyacid dehydrogenase, catalytic domain (PF00389.24), 2-Hacid_dh_C: D-isomer specific 2-hydroxyacid dehydrogenase, NAD binding domain (PF02826.13)	No	No	No	cytosol
MgA01043	MGG_14154	3209.94	971.37	0.30283	0	4623.42	581.88	0.126044	0	conserved hypothetical protein	-	-	No	No	Yes	plasma membrane
MgA04054	MGG_01662	540.57	111.33	0.207415	0	508.73	114.33	0.226257	0	4-aminobutyrate aminotransferase	sp|P14010|GATA_EMENI, Desc:4-aminobutyrate aminotransferase OS=Emericella nidulans GN=gatA PE=3 SV=1, ID:0.670, Cov:0.675	Aminotran_3: Aminotransferase class-III (PF00202.15)	No	No	No	mitochondria
MgP01059	MGG_04346	1286.65	363.98	0.283447	0	2166.59	327.06	0.151348	0	sterol 24-C-methyltransferase	sp|Q5EN22|ERG6_MAGGR, Desc:Sterol 24-C-methyltransferase OS=Magnaporthe grisea GN=ERG6 PE=2 SV=2, ID:0.921, Cov:0.997	Methyltransf_11: Methyltransferase domain (PF08241.6), Sterol_MT_C: Sterol methyltransferase C-terminal (PF08498.4)	No	No	No	cytosol
MgP04463	MGG_11916	1954.02	566.94	0.290503	0	2246.74	339.62	0.151539	0	CAP20	sp|P09937|SPS4_YEAST, Desc:Sporulation-specific protein 4 OS=Saccharomyces cerevisiae GN=SPS4 PE=1 SV=2, ID:0.330, Cov:0.503	-	No	No	No	cytosol
MgA02537	MGG_04873	7883.01	1760.9	0.223478	0	1676.44	381.92	0.228276	0	conserved hypothetical protein	-	-	No	No	No	cytosol_nuclear
MgA01044	MGG_14154	2841.53	888.16	0.312806	0	4171.43	588.04	0.141174	0	conserved hypothetical protein	-	-	No	No	Yes	plasma membrane
MgA04055	MGG_01662	499.44	109.9	0.221605	0	473.4	112.85	0.239987	0	4-aminobutyrate aminotransferase	sp|P14010|GATA_EMENI, Desc:4-aminobutyrate aminotransferase OS=Emericella nidulans GN=gatA PE=3 SV=1, ID:0.670, Cov:0.666	Aminotran_3: Aminotransferase class-III (PF00202.15)	No	No	No	mitochondria
MgP05546	MGG_07517	591.66	83.19	0.142054	0	581.3	194.35	0.33548	0	conserved hypothetical protein	-	-	No	No	No	cytosol
MgA01541	MGG_11916	1208.1	362.13	0.300331	0	1695.45	306.25	0.181114	0	CAP20	-	-	No	No	No	cytosol
MgA04053	MGG_01662	487.11	114.05	0.235705	0	458.25	117.12	0.257202	0	4-aminobutyrate aminotransferase	sp|P14010|GATA_EMENI, Desc:4-aminobutyrate aminotransferase OS=Emericella nidulans GN=gatA PE=3 SV=1, ID:0.670, Cov:0.692	Aminotran_3: Aminotransferase class-III (PF00202.15)	No	No	No	mitochondria
MgA01540	MGG_11916	1238.92	430.97	0.348385	0	1787.68	281.63	0.15801	0	CAP20	-	-	No	No	No	cytosol
MgA03878	MGG_11224	1794.77	373.04	0.208289	0	1373.56	446.93	0.325872	0	conserved hypothetical protein	-	DPBB_1: Rare lipoprotein A (RlpA)-like double-psi beta-barrel (PF03330.12)	Yes	Yes	Yes	extracellular
MgP06617	MGG_11597	725.42	212.99	0.294582	0	461.7	117.77	0.256689	0	glucosamine-fructose-6-phosphate aminotransferase	sp|P53704|GFA1_CANAL, Desc:Glucosamine--fructose-6-phosphate aminotransferase [isomerizing] OS=Candida albicans GN=GFA1 PE=1 SV=2, ID:0.620, Cov:0.982	GATase_2: Glutamine amidotransferases class-II (PF00310.1), SIS: SIS domain (PF01380.16)	No	No	No	cytosol
MgP11618	MGG_08370	1739.62	463.25	0.266715	0	1283.93	376.61	0.293876	0	1,3-beta-glucanosyltransferase gel3	sp|P0C956|GEL4_ASPFU, Desc:1,3-beta-glucanosyltransferase gel4 OS=Aspergillus fumigatus GN=gel4 PE=3 SV=1, ID:0.515, Cov:0.837	Glyco_hydro_72: Glycolipid anchored surface protein (GAS1) (PF03198.8), X8: X8 domain (PF07983.7)	Yes	Yes	Yes	extracellular
MgA04439	MGG_08370	1608.56	519.95	0.32366	0	1231.91	295.89	0.240804	0	1,3-beta-glucanosyltransferase gel3	sp|P0C956|GEL4_ASPFU, Desc:1,3-beta-glucanosyltransferase gel4 OS=Aspergillus fumigatus GN=gel4 PE=3 SV=1, ID:0.515, Cov:0.658	Glyco_hydro_72: Glycolipid anchored surface protein (GAS1) (PF03198.8), X8: X8 domain (PF07983.7)	Yes	Yes	Yes	extracellular
MgP10278	MGG_11224	2151.65	507.08	0.236025	0	1527.27	525.73	0.344658	0	conserved hypothetical protein	-	DPBB_1: Rare lipoprotein A (RlpA)-like double-psi beta-barrel (PF03330.12)	Yes	Yes	Yes	extracellular
MgP05271	MGG_10315	10624.6	3231.63	0.30423	0	4646.25	1311.38	0.282399	0	hydrophobin	sp|P52751|MPG1_MAGGR, Desc:Hydrophobin-like protein MPG1 OS=Magnaporthe grisea GN=MPG1 PE=3 SV=1, ID:0.920, Cov:0.991	Hydrophobin: Fungal hydrophobin (PF01185.12)	Yes	Yes	Yes	extracellular
MgA02319	MGG_11597	686.75	219.76	0.320989	0	484.51	135.75	0.281663	0	glucosamine-fructose-6-phosphate aminotransferase	sp|P53704|GFA1_CANAL, Desc:Glucosamine--fructose-6-phosphate aminotransferase [isomerizing] OS=Candida albicans GN=GFA1 PE=1 SV=2, ID:0.620, Cov:0.823	GATase_2: Glutamine amidotransferases class-II (PF00310.1), SIS: SIS domain (PF01380.16)	No	No	No	cytosol
MgA00056	MGG_01819	478.19	145.98	0.306726	0	356.62	109.31	0.308456	0	glycogen phosphorylase	sp|P06738|PHSG_YEAST, Desc:Glycogen phosphorylase OS=Saccharomyces cerevisiae GN=GPH1 PE=1 SV=4, ID:0.619, Cov:0.876	Phosphorylase: Carbohydrate phosphorylase (PF00343.14)	No	No	No	nuclear
MgP10988	MGG_14307	816.12	195.03	0.239904	0	667.52	262.87	0.394708	0	L-ascorbate oxidase	gi|240256322|ref|NP_680176.5|, Desc:L-ascorbate oxidase/ copper ion binding / oxidoreductase [Arabidopsis thaliana], ID:0.317, Cov:0.863	Cu-oxidase: Multicopper oxidase (PF00394.16), Cu-oxidase_2: Multicopper oxidase (PF07731.8), Cu-oxidase_3: Multicopper oxidase (PF07732.9)	Yes	Yes	Yes	extracellular
MgA04164	MGG_14307	790.05	202.25	0.256937	0	650.73	247.82	0.381784	0	L-ascorbate oxidase	gi|240256322|ref|NP_680176.5|, Desc:L-ascorbate oxidase/ copper ion binding / oxidoreductase [Arabidopsis thaliana], ID:0.317, Cov:0.813	Cu-oxidase: Multicopper oxidase (PF00394.16), Cu-oxidase_2: Multicopper oxidase (PF07731.8), Cu-oxidase_3: Multicopper oxidase (PF07732.9)	Yes	Yes	Yes	extracellular
MgA02365	MGG_00179	832.97	314.78	0.378647	0	654.07	216.85	0.33256	0	conserved hypothetical protein	-	-	No	No	No	nuclear
MgP06776	MGG_00179	836.12	332	0.397792	0	623.53	209.93	0.337742	0	conserved hypothetical protein	-	-	No	No	No	nuclear
MgA03107	MGG_06203	831.37	210.45	0.254034	0	1681.08	916.4	0.545396	0	high-affinity glucose transporter RGT2	sp|P10870|SNF3_YEAST, Desc:High-affinity glucose transporter SNF3 OS=Saccharomyces cerevisiae GN=SNF3 PE=1 SV=3, ID:0.416, Cov:0.654	Sugar_tr: Sugar (and other) transporter (PF00083.18)	No	No	No	plasma membrane
MgP08441	MGG_06203	1073.79	285.7	0.26675	0	2140.87	1204.6	0.562873	0	high-affinity glucose transporter RGT2	sp|P10870|SNF3_YEAST, Desc:High-affinity glucose transporter SNF3 OS=Saccharomyces cerevisiae GN=SNF3 PE=1 SV=3, ID:0.416, Cov:0.654	Sugar_tr: Sugar (and other) transporter (PF00083.18)	No	No	No	plasma membrane
MgA03489	MGG_03670	2102.49	830.12	0.395115	0	1254.51	578.45	0.461526	0	cerevisin	sp|P58371|SPM1_MAGGR, Desc:Subtilisin-like proteinase Spm1 OS=Magnaporthe grisea GN=SPM1 PE=3 SV=1, ID:0.869, Cov:0.771	Inhibitor_I9: Peptidase inhibitor I9 (PF05922.10), Peptidase_S8: Subtilase family (PF00082.16)	Yes	Yes	Yes	extracellular
MgP09412	MGG_03670	2287.33	921.33	0.403058	0	1293.48	689.88	0.533712	0	cerevisin	sp|P58371|SPM1_MAGGR, Desc:Subtilisin-like proteinase Spm1 OS=Magnaporthe grisea GN=SPM1 PE=3 SV=1, ID:0.869, Cov:0.998	Inhibitor_I9: Peptidase inhibitor I9 (PF05922.10), Peptidase_S8: Subtilase family (PF00082.16)	Yes	Yes	Yes	extracellular

## Sheet: COM, down
Table S2-E. Compatible-specific down-regulated fungal transcripts at the initial infection stage
		RPKM (COM)				RPKM (INC)
Transcript ID	Broad ID	Control	Infected	Fold change	FDR	Control	Infected	Fold change	FDR	Broad Annotation	Homologs in UniProt & RefSeq	Pfam domain	Putative secreted protein	Secretory protein by SignalP	Secretory pathway by TargetP	Localization by WoLFPSORT
MgA02523	MGG_10910	667.69	0	0.00149546	0	2.78	0	0.26455	0.7064	aflatoxin biosynthesis ketoreductase nor-1	-	adh_short: short chain dehydrogenase (PF00106.19)	No	No	No	cytosol
MgP11718	MGG_12484	380.82	0	0.00261904	0	99.75	0	0.00992556	0.1052	predicted protein	-	PAN_1: PAN domain (PF00024.20)	Yes	Yes	Yes	extracellular
MgA04165	MGG_14308	187.53	0	0.0053042	0	140.46	14.73	0.111198	0.0165	conserved hypothetical protein	-	-	No	No	No	nuclear
MgP10989	MGG_14308	187.19	0	0.00531378	0	134.67	15.87	0.124346	0.0379	conserved hypothetical protein	-	-	No	No	No	nuclear
MgA03973	MGG_01551	159.14	0	0.00624454	0	152.32	26.64	0.180277	0.0187	long-chain-fatty-acid-CoA ligase 1	sp|O60135|LCF1_SCHPO, Desc:Long-chain-fatty-acid--CoA ligase 1 OS=Schizosaccharomyces pombe GN=lcf1 PE=2 SV=1, ID:0.489, Cov:0.824	AMP-binding: AMP-binding enzyme (PF00501.22)	No	No	No	cytosol
MgA02522	MGG_10910	636.9	29.35	0.047578	0	2.36	0	0.297619	0.7292	aflatoxin biosynthesis ketoreductase nor-1	sp|Q00278|NOR1_ASPPA, Desc:Aflatoxin biosynthesis ketoreductase nor-1 OS=Aspergillus parasiticus GN=nor-1 PE=3 SV=1, ID:0.325, Cov:0.699	adh_short: short chain dehydrogenase (PF00106.19)	No	No	No	mitochondria
MgA02834	MGG_02935	339.34	20.53	0.0632603	0	117.89	0	0.00841114	0.0302	conserved hypothetical protein	-	-	No	No	No	plasma membrane
MgA02524	MGG_10910	518.38	35.66	0.0705842	0	1.96	0	0.337838	0.6494	aflatoxin biosynthesis ketoreductase nor-1	sp|Q00278|NOR1_ASPPA, Desc:Aflatoxin biosynthesis ketoreductase nor-1 OS=Aspergillus parasiticus GN=nor-1 PE=3 SV=1, ID:0.325, Cov:0.699	adh_short: short chain dehydrogenase (PF00106.19)	No	No	No	mitochondria
MgP03511	MGG_13179	543.88	49.19	0.092112	0	117.66	22.1	0.194674	0.2828	hypothetical protein	-	-	No	No	No	nuclear
MgP06737	MGG_11634	662.07	71.32	0.109068	0	233.62	96.13	0.413989	0.0357	ankyrin repeat and SOCS box protein 16	sp|P16157|ANK1_HUMAN, Desc:Ankyrin-1 OS=Homo sapiens GN=ANK1 PE=1 SV=3, ID:0.324, Cov:0.529	Ank_2: Ankyrin repeats (3 copies) (PF12796.1)	No	No	No	cytosol
MgA00977	MGG_03327	739.03	81.62	0.111644	0	707.51	146.67	0.208423	0.0018	hypothetical protein	-	-	No	No	No	-
MgP07096	MGG_10961	379.28	46.38	0.124592	0	155.42	0	0.00639304	0.0116	conserved hypothetical protein	-	BBE: Berberine and berberine like (PF08031.6), FAD_binding_4: FAD binding domain (PF01565.17)	Yes	Yes	Yes	extracellular
MgP01371	MGG_04034,MGG_04034T1	416.65	53.18	0.129726	0	572.93	191.15	0.334797	0.0049	formate dehydrogenase;formate dehydrogenase	sp|Q07103|FDH_NEUCR, Desc:Formate dehydrogenase OS=Neurospora crassa GN=fdh PE=2 SV=1, ID:0.894, Cov:0.828	2-Hacid_dh: D-isomer specific 2-hydroxyacid dehydrogenase, catalytic domain (PF00389.24), 2-Hacid_dh_C: D-isomer specific 2-hydroxyacid dehydrogenase, NAD binding domain (PF02826.13)	No	No	No	mitochondria
MgA00501	MGG_03765	1671.44	229.48	0.137811	0	433.48	137.46	0.31868	0.0018	7-dehydrocholesterol reductase	sp|Q9UBM7|DHCR7_HUMAN, Desc:7-dehydrocholesterol reductase OS=Homo sapiens GN=DHCR7 PE=1 SV=1, ID:0.447, Cov:0.602	ERG4_ERG24: Ergosterol biosynthesis ERG4/ERG24 family (PF01222.11)	Yes	Yes	Yes	plasma membrane
MgA02920	MGG_02775	401.85	61.21	0.154425	0	163.62	0	0.0060746	0.0034	conserved hypothetical protein	-	zf-C2H2: Zinc finger, C2H2 type (PF00096.20)	No	No	No	nuclear
MgP07961	MGG_02753	1287.62	206.21	0.1608	0	193.39	23.16	0.124286	0.0422	conserved hypothetical protein	-	-	No	No	No	plasma membrane
MgA02237	MGG_00501	1197.99	194.74	0.163254	0	508.34	244.98	0.482939	0.0034	cutinase G-box binding protein	-	zf-C2H2: Zinc finger, C2H2 type (PF00096.20), zf-met: Zinc-finger of C2H2 type (PF12874.1)	No	No	No	nuclear
MgP11362	MGG_07187	141.2	22.55	0.165612	0	184.01	177.26	0.963515	0.9944	ferredoxin-dependent glutamate synthase 1	sp|Q9C102|GLT1_SCHPO, Desc:Putative glutamate synthase [NADPH] OS=Schizosaccharomyces pombe GN=SPAPB1E7.07 PE=2 SV=1, ID:0.670, Cov:0.981	GATase_2: Glutamine amidotransferases class-II (PF00310.1), GXGXG: GXGXG motif (PF01493.13), Glu_syn_central: Glutamate synthase central domain (PF04898.8), Glu_synthase: Conserved region in glutamate synthase (PF01645.11), Pyr_redox_2: Pyridine nucleotide-disulphide oxidoreductase (PF07992.8)	No	No	No	cytosol
MgP06437	MGG_00501	1397.58	236.03	0.169479	0	539.35	269.92	0.501379	0.0572	cutinase G-box binding protein	-	zf-C2H2: Zinc finger, C2H2 type (PF00096.20), zf-met: Zinc-finger of C2H2 type (PF12874.1)	No	No	No	nuclear
MgA03013	MGG_02611	221.49	37.72	0.17403	0	114.65	50.83	0.448163	0.2639	L-aminoadipate-semialdehyde dehydrogenase large subunit	sp|O74298|LYS2_PENCH, Desc:L-aminoadipate-semialdehyde dehydrogenase large subunit OS=Penicillium chrysogenum GN=lys2 PE=3 SV=1, ID:0.557, Cov:0.933	AMP-binding: AMP-binding enzyme (PF00501.22), NAD_binding_4: Male sterility protein (PF07993.6), PP-binding: Phosphopantetheine attachment site (PF00550.19)	No	No	No	cytosol
MgP08111	MGG_02611	226.24	39.63	0.178798	0	115.1	53.41	0.468648	0.2732	L-aminoadipate-semialdehyde dehydrogenase large subunit	sp|O74298|LYS2_PENCH, Desc:L-aminoadipate-semialdehyde dehydrogenase large subunit OS=Penicillium chrysogenum GN=lys2 PE=3 SV=1, ID:0.557, Cov:0.981	AMP-binding: AMP-binding enzyme (PF00501.22), NAD_binding_4: Male sterility protein (PF07993.6), PP-binding: Phosphopantetheine attachment site (PF00550.19)	No	No	No	cytosol
MgA02238	MGG_00501	1037.36	192.36	0.186217	0	401.51	222.23	0.554595	0.3533	cutinase G-box binding protein	-	-	No	No	No	nuclear
MgP07142	MGG_04873	10249.1	1931.12	0.188498	0	1989.25	607.32	0.30565	0.0034	conserved hypothetical protein	-	-	No	No	No	cytosol_nuclear
MgP03737	MGG_04464	233.59	43.87	0.19127	0	122.69	29.57	0.24715	0.0337	alpha-mannosidase	sp|Q9UT61|MAN1_SCHPO, Desc:Alpha-mannosidase OS=Schizosaccharomyces pombe GN=ams1 PE=2 SV=1, ID:0.493, Cov:0.986	Alpha-mann_mid: Alpha mannosidase, middle domain (PF09261.5), Glyco_hydro_38: Glycosyl hydrolases family 38 N-terminal domain (PF01074.16), Glyco_hydro_38C: Glycosyl hydrolases family 38 C-terminal domain (PF07748.7)	No	No	No	cytosol
MgP10599	MGG_01662	522.69	116.86	0.225057	0	461.73	126.01	0.27448	0.0018	4-aminobutyrate aminotransferase	sp|P14010|GATA_EMENI, Desc:4-aminobutyrate aminotransferase OS=Emericella nidulans GN=gatA PE=3 SV=1, ID:0.670, Cov:0.992	Aminotran_3: Aminotransferase class-III (PF00202.15)	No	No	No	mitochondria
MgP06309	MGG_11534	252.3	57.29	0.230122	0	202.41	82.37	0.409862	0.0534	conserved hypothetical protein	-	-	No	No	No	nuclear
MgP00109	MGG_01819	485.1	132.51	0.274655	0	348.45	119.06	0.343568	0.0018	glycogen phosphorylase	sp|P06738|PHSG_YEAST, Desc:Glycogen phosphorylase OS=Saccharomyces cerevisiae GN=GPH1 PE=1 SV=4, ID:0.619, Cov:0.954	Phosphorylase: Carbohydrate phosphorylase (PF00343.14)	No	No	No	nuclear
MgP09046	MGG_08760	1742.09	479.41	0.275608	0	74.04	164.1	2.20016	0.3533	high-affinity nicotinic acid transporter	sp|P53322|TNA1_YEAST, Desc:High-affinity nicotinic acid transporter OS=Saccharomyces cerevisiae GN=TNA1 PE=1 SV=1, ID:0.305, Cov:0.890	MFS_1: Major Facilitator Superfamily (PF07690.10)	No	No	No	plasma membrane
MgP10210	MGG_01285	430.85	118.09	0.275767	0	233.12	238.75	1.02405	0.9987	conserved hypothetical protein	-	-	No	No	No	nuclear
MgA03341	MGG_08760	1478.12	427.22	0.28951	0	64.18	122.84	1.89997	0.491	high-affinity nicotinic acid transporter	sp|P53322|TNA1_YEAST, Desc:High-affinity nicotinic acid transporter OS=Saccharomyces cerevisiae GN=TNA1 PE=1 SV=1, ID:0.305, Cov:0.890	MFS_1: Major Facilitator Superfamily (PF07690.10)	No	No	No	plasma membrane
MgP04462	MGG_02398	407.99	120.48	0.297024	0	349.97	228.53	0.653988	0.3212	DENN domain-containing protein	-	DENN: DENN (AEX-3) domain (PF02141.15), uDENN: uDENN domain (PF03456.12)	No	No	No	mitochondria
MgA04182	MGG_08072	191.13	57.73	0.305678	0	26.31	32.42	1.22373	0.9925	cholesterol oxidase	-	FAD_binding_2: FAD binding domain (PF00890.18), GMC_oxred_C: GMC oxidoreductase (PF05199.7), GMC_oxred_N: GMC oxidoreductase (PF00732.13)	No	No	No	nuclear
MgP08263	MGG_09055	4943.89	1593.4	0.322434	0	1008.81	664.74	0.659273	0.4815	hypothetical protein	-	-	Yes	Yes	Yes	extracellular
MgA04124	MGG_07752	872.43	300.54	0.345237	0	824.16	635.4	0.771244	0.4071	ATP synthase subunit alpha liver isoform	sp|P37211|ATPA_NEUCR, Desc:ATP synthase subunit alpha, mitochondrial OS=Neurospora crassa GN=atp-1 PE=3 SV=1, ID:0.859, Cov:0.798	ATP-synt_ab: ATP synthase alpha/beta family, nucleotide-binding domain (PF00006.19), ATP-synt_ab_C: ATP synthase alpha/beta chain, C terminal domain (PF00306.21)	No	No	No	mitochondria
MgA04433	MGG_12423	548.54	195.97	0.358427	0	164.9	88.04	0.536709	0.4569	choline monooxygenase	-	Rieske: Rieske [2Fe-2S] domain (PF00355.20)	No	No	No	cytosol
MgA00699	MGG_12847	4019.41	1618.11	0.402723	0	1839.18	1977.36	1.07509	0.9295	conserved hypothetical protein	sp|Q9HC84|MUC5B_HUMAN, Desc:Mucin-5B OS=Homo sapiens GN=MUC5B PE=1 SV=3, ID:0.305, Cov:0.514	-	Yes	Yes	Yes	extracellular
MgA00700	MGG_12847	4019.41	1618.11	0.402723	0	1839.18	1977.36	1.07509	0.9295	conserved hypothetical protein	sp|Q9HC84|MUC5B_HUMAN, Desc:Mucin-5B OS=Homo sapiens GN=MUC5B PE=1 SV=3, ID:0.305, Cov:0.514	-	No	No	No	-
MgP10734	MGG_07752	948.82	384.12	0.405466	0	789.86	651.96	0.825633	0.6761	ATP synthase subunit alpha liver isoform	sp|P37211|ATPA_NEUCR, Desc:ATP synthase subunit alpha, mitochondrial OS=Neurospora crassa GN=atp-1 PE=3 SV=1, ID:0.864, Cov:0.996	ATP-synt_ab: ATP synthase alpha/beta family, nucleotide-binding domain (PF00006.19), ATP-synt_ab_C: ATP synthase alpha/beta chain, C terminal domain (PF00306.21), ATP-synt_ab_N: ATP synthase alpha/beta family, beta-barrel domain (PF02874.17)	No	No	No	mitochondria
MgA04123	MGG_07752	869.54	366.38	0.422014	0	808.4	673.39	0.833197	0.6202	ATP synthase subunit alpha liver isoform	sp|P37211|ATPA_NEUCR, Desc:ATP synthase subunit alpha, mitochondrial OS=Neurospora crassa GN=atp-1 PE=3 SV=1, ID:0.864, Cov:0.778	ATP-synt_ab: ATP synthase alpha/beta family, nucleotide-binding domain (PF00006.19), ATP-synt_ab_C: ATP synthase alpha/beta chain, C terminal domain (PF00306.21), ATP-synt_ab_N: ATP synthase alpha/beta family, beta-barrel domain (PF02874.17)	No	No	No	mitochondria
MgP02410	MGG_12847	5396.17	2396.76	0.444262	0	2237.22	2657.63	1.18783	0.6111	conserved hypothetical protein	sp|Q02817|MUC2_HUMAN, Desc:Mucin-2 OS=Homo sapiens GN=MUC2 PE=1 SV=2, ID:0.353, Cov:0.589	-	Yes	Yes	Yes	extracellular
MgP03836	MGG_04599	3218.82	1434.06	0.445696	0	2508.02	2531.12	1.00921	1	hypothetical protein	-	GPI-anchored: Ser-Thr-rich glycosyl-phosphatidyl-inositol-anchored membrane family (PF10342.3)	Yes	Yes	Yes	extracellular

## Sheet: INC, down
Table S2-F. Incompatible-specific down-regulated fungal transcripts at the initial infection stage
		RPKM (COM)				RPKM (INC)
Transcript ID	Broad ID	Control	Infected	Fold change	FDR	Control	Infected	Fold change	FDR	Broad Annotation	Homologs in UniProt & RefSeq	Pfam domain	Putative secreted protein	Secretory protein by SignalP	Secretory pathway by TargetP	Localization by WoLFPSORT
MgP07326	MGG_05058	353.76	0	0.00281881	0.4783	4996.98	0	0.000200081	0	hypothetical protein	-	-	No	Yes	No	mitochondria
MgP07405	MGG_12936	229.58	0	0.00433689	0.0232	2835.31	0	0.000352571	0	alternative oxidase	sp|O93788|AOX_MAGGR, Desc:Alternative oxidase, mitochondrial OS=Magnaporthe grisea GN=AOX1 PE=2 SV=1, ID:0.968, Cov:0.997	AOX: Alternative oxidase (PF01786.11)	No	No	No	mitochondria
MgP02079	MGG_09783	133.28	108.07	0.812258	0.9996	2300.16	0	0.000434563	0	hypothetical protein	-	-	No	No	No	nuclear
MgP08798	MGG_05880	51.37	0	0.0190949	0.8383	1976.09	0	0.000505794	0	glycerol uptake facilitator protein	sp|P31140|GLPF_SHIFL, Desc:Glycerol uptake facilitator protein OS=Shigella flexneri GN=glpF PE=3 SV=2, ID:0.311, Cov:0.725	MIP: Major intrinsic protein (PF00230.14)	No	No	No	plasma membrane
MgP07003	MGG_09549	52.59	0	0.0186602	0.9996	1960.06	0	0.000509928	0	conserved hypothetical protein	-	-	No	No	No	mitochondria
MgP03738	MGG_04465	80.3	0	0.0123001	0.7998	1957.04	0	0.000510715	0	hypothetical protein	-	-	No	No	No	mitochondria
MgA00591	MGG_09783	81.3	98.23	1.20571	0.9996	1822.82	0	0.0005483	0	hypothetical protein	-	-	No	No	No	nuclear
MgA00151	MGG_10575	125.92	24.02	0.197132	0.3817	1734.04	0	0.000576356	0	conserved hypothetical protein	-	HLH: Helix-loop-helix DNA-binding domain (PF00010.20)	No	No	No	nuclear
MgP07803	MGG_02908	165.17	56.63	0.346814	0.8559	1615.16	0	0.000618751	0	hypothetical protein	-	-	No	No	No	nuclear
MgP09169	MGG_03446	94.46	0	0.0104756	0.5237	1568.42	0	0.000637178	0	conserved hypothetical protein	-	-	No	No	No	nuclear
MgP00438	MGG_10575	116.04	0	0.00854409	0.4221	1531.28	0	0.000652622	0	conserved hypothetical protein	-	HLH: Helix-loop-helix DNA-binding domain (PF00010.20)	No	No	No	nuclear
MgA01230	MGG_04465	67.52	19.25	0.295534	0.7104	1451.89	0	0.000688283	0	hypothetical protein	-	-	No	No	No	nuclear
MgP07184	MGG_04913	1995.18	1555.82	0.7799	0.89	1389.89	0	0.000718964	0	conserved hypothetical protein	sp|Q7S6U4|CVNH_NEUCR, Desc:Cyanovirin-N homolog OS=Neurospora crassa GN=NCU05495 PE=1 SV=2, ID:0.554, Cov:0.953	CVNH: CVNH domain (PF08881.4)	No	No	No	nuclear
MgA03368	MGG_03446	79.02	0	0.0124969	0.4233	1362.05	0	0.000733649	0	conserved hypothetical protein	-	-	No	No	No	nuclear
MgA02855	MGG_02908	118.96	35.02	0.300267	0.7353	1320.21	0	0.000756882	0	hypothetical protein	-	-	No	No	No	nuclear
MgP05854	MGG_01061	116.1	31	0.273271	0.6527	1167.58	0	0.000855739	0	coproporphyrinogen III oxidase	sp|P11353|HEM6_YEAST, Desc:Coproporphyrinogen-III oxidase OS=Saccharomyces cerevisiae GN=HEM13 PE=1 SV=2, ID:0.588, Cov:0.824	Coprogen_oxidas: Coproporphyrinogen III oxidase (PF01218.12)	Yes	Yes	Yes	mitochondria
MgP01540	MGG_03896	205.99	32.72	0.162906	0.2906	1152.37	0	0.000867024	0	conserved hypothetical protein	-	Abhydrolase_6: Alpha/beta hydrolase family (PF12697.1)	No	No	No	mitochondria
MgA03369	MGG_03446,MGG_13553	69	0	0.0142857	0.3516	1104.55	0	0.000904527	0	conserved hypothetical protein;predicted protein	-	-	No	No	No	nuclear
MgA00463	MGG_03896	173.77	24.92	0.148309	0.1973	995.34	0	0.00100367	0	conserved hypothetical protein	-	Abhydrolase_6: Alpha/beta hydrolase family (PF12697.1)	No	No	No	mitochondria
MgP05656	MGG_07623	976.08	96.56	0.0998485	0.0188	912.86	0	0.00109426	0	predicted protein	sp|Q9S8M0|LECT_SOLTU, Desc:Chitin-binding lectin 1 OS=Solanum tuberosum PE=1 SV=2, ID:0.382, Cov:0.623	-	Yes	Yes	Yes	extracellular
MgA00462	MGG_03896	160.27	23.81	0.153841	0.2331	905.5	0	0.00110314	0	conserved hypothetical protein	-	-	No	No	No	mitochondria
MgP00313	MGG_14260	325.57	27.91	0.0885262	0.0061	859.09	0	0.00116267	0	conserved hypothetical protein	-	Amino_oxidase: Flavin containing amine oxidoreductase (PF01593.18)	Yes	Yes	Yes	extracellular
MgP08194	MGG_03085	150.13	42.07	0.284986	0.697	807.78	0	0.00123643	0	conserved hypothetical protein	sp|P47032|PRY1_YEAST, Desc:Protein PRY1 OS=Saccharomyces cerevisiae GN=PRY1 PE=1 SV=1, ID:0.362, Cov:0.571, Score:81.3, E-val:1e-14	CAP: Cysteine-rich secretory protein family (PF00188.20)	Yes	Yes	Yes	extracellular
MgA03038	MGG_03085	116.23	25.61	0.22699	0.4936	653.79	0	0.00152721	0	conserved hypothetical protein	-	CAP: Cysteine-rich secretory protein family (PF00188.20)	Yes	Yes	Yes	extracellular
MgP03431	MGG_05693	437.4	38.12	0.0892336	0.0061	586.06	0	0.0017034	0	MIF domain-containing protein	-	MIF: Macrophage migration inhibitory factor (MIF) (PF01187.12)	No	No	No	nuclear
MgP08718	MGG_13246	184.05	61.35	0.336936	0.5171	537.84	0	0.00185584	0	amine oxidase	sp|Q9LID0|LDL2_ARATH, Desc:Lysine-specific histone demethylase 1 homolog 2 OS=Arabidopsis thaliana GN=LDL2 PE=2 SV=1, ID:0.344, Cov:0.544	Amino_oxidase: Flavin containing amine oxidoreductase (PF01593.18)	No	No	No	cytosol
MgA00452	MGG_03920	39.13	0	0.024919	0.9536	526.96	0	0.00189408	0	inositolphosphorylceramide-B C-26 hydroxylase	sp|Q03529|SCS7_YEAST, Desc:Ceramide very long chain fatty acid hydroxylase SCS7 OS=Saccharomyces cerevisiae GN=SCS7 PE=1 SV=1, ID:0.485, Cov:0.583	-	No	No	No	cytosol
MgA00451	MGG_03920	33.04	0	0.0293772	0.8675	495.56	0	0.00201386	0	inositolphosphorylceramide-B C-26 hydroxylase	sp|Q03529|SCS7_YEAST, Desc:Ceramide very long chain fatty acid hydroxylase SCS7 OS=Saccharomyces cerevisiae GN=SCS7 PE=1 SV=1, ID:0.527, Cov:0.613	FA_hydroxylase: Fatty acid hydroxylase superfamily (PF04116.7)	No	No	No	cytosol
MgP07015	MGG_09537	90.33	101.11	1.11803	0.9996	467.06	0	0.00213648	0	MSF1 domain-containing protein	sp|Q54G07|SLMO_DICDI, Desc:Protein slowmo homolog OS=Dictyostelium discoideum GN=slmo PE=3 SV=1, ID:0.308, Cov:0.515	PRELI: PRELI-like family (PF04707.8)	No	No	No	nuclear
MgA02204	MGG_00548	134.13	31.55	0.240879	0.5501	431.77	0	0.0023107	0	ctr copper transporter family protein	-	Ctr: Ctr copper transporter family (PF04145.9)	No	No	No	plasma membrane
MgA02203	MGG_00548	131.84	31.81	0.246989	0.5708	430.82	0	0.00231578	0	ctr copper transporter family protein	-	Ctr: Ctr copper transporter family (PF04145.9)	No	No	No	plasma membrane
MgP01509	MGG_03920	31.98	0	0.0303214	0.9996	421.59	0	0.00236636	0	inositolphosphorylceramide-B C-26 hydroxylase	sp|O13846|SCS7_SCHPO, Desc:Ceramide very long chain fatty acid hydroxylase-like protein C19G12.08 OS=Schizosaccharomyces pombe GN=SPAC19G12.08 PE=2 SV=1, ID:0.528, Cov:0.701	FA_hydroxylase: Fatty acid hydroxylase superfamily (PF04116.7)	No	No	No	cytosol
MgA02057	MGG_00907	134.16	130.12	0.970109	0.9996	409.75	0	0.00243457	0	conserved hypothetical protein	-	-	No	No	No	nuclear
MgA02205	MGG_00548	133.66	30.26	0.23214	0.5171	405.44	0	0.00246039	0	ctr copper transporter family protein	-	Ctr: Ctr copper transporter family (PF04145.9)	No	No	No	plasma membrane
MgP02300	MGG_06250	87.37	160.05	1.82245	0.8265	399.81	0	0.00249495	0	conserved hypothetical protein	sp|P38992|SUR2_YEAST, Desc:Sphingolipid C4-hydroxylase SUR2 OS=Saccharomyces cerevisiae GN=SUR2 PE=1 SV=1, ID:0.420, Cov:0.853	FA_hydroxylase: Fatty acid hydroxylase superfamily (PF04116.7)	No	No	Yes	mitochondria
MgA02058	MGG_00907	124.42	123.82	0.995216	0.9996	383.65	0	0.00259977	0	conserved hypothetical protein	-	-	No	No	No	nuclear
MgA00627	MGG_06250	70.13	134.15	1.90004	0.6509	374.3	0	0.00266454	0	conserved hypothetical protein	sp|P38992|SUR2_YEAST, Desc:Sphingolipid C4-hydroxylase SUR2 OS=Saccharomyces cerevisiae GN=SUR2 PE=1 SV=1, ID:0.420, Cov:0.511	FA_hydroxylase: Fatty acid hydroxylase superfamily (PF04116.7)	No	No	No	mitochondria
MgP07379	MGG_05110	212.39	93	0.440508	0.6104	325.5	0	0.00306279	0	conserved hypothetical protein	-	-	Yes	Yes	Yes	E.R.
MgA02658	MGG_05110	192.19	100.32	0.524458	0.6977	303.28	0	0.00328645	0	conserved hypothetical protein	-	-	Yes	Yes	Yes	E.R.
MgP11146	MGG_08168	133.12	19.22	0.150761	0.2035	292.17	0	0.00341099	0	conserved hypothetical protein	-	-	No	No	No	nuclear
MgP07378	MGG_05109	192.89	151.8	0.788076	0.9996	284.72	0	0.00349993	0	conserved hypothetical protein	-	-	Yes	Yes	No	extracellular
MgP03079	MGG_09834	119.54	44.9	0.380786	0.4443	282.83	0	0.00352324	0	peroxidase/catalase 2	sp|A4QUT2|KATG2_MAGGR, Desc:Catalase-peroxidase 2 OS=Magnaporthe grisea GN=katG2 PE=3 SV=1, ID:0.970, Cov:0.980	peroxidase: Peroxidase (PF00141.17)	Yes	Yes	Yes	extracellular
MgP04144	MGG_09226	26.83	0	0.0359324	0.9287	271.75	0	0.00366636	0	fumarate reductase	sp|P32614|FRDS_YEAST, Desc:Fumarate reductase OS=Saccharomyces cerevisiae GN=YEL047C PE=1 SV=1, ID:0.413, Cov:0.847	FAD_binding_2: FAD binding domain (PF00890.18)	Yes	Yes	Yes	extracellular
MgA01387	MGG_09226	26.02	0	0.0370096	0.9163	265.26	0	0.00375573	0	fumarate reductase	sp|P32614|FRDS_YEAST, Desc:Fumarate reductase OS=Saccharomyces cerevisiae GN=YEL047C PE=1 SV=1, ID:0.413, Cov:0.789	FAD_binding_2: FAD binding domain (PF00890.18)	Yes	Yes	Yes	extracellular
MgP11370	MGG_07195	199.01	103.11	0.520524	0.6892	258.76	0	0.00384971	0	O-acetylhomoserine (thiol)-lyase	sp|P50125|CYSD_EMENI, Desc:O-acetylhomoserine (thiol)-lyase OS=Emericella nidulans GN=cysD PE=2 SV=2, ID:0.731, Cov:0.952	Cys_Met_Meta_PP: Cys/Met metabolism PLP-dependent enzyme (PF01053.14)	No	No	No	cytosol
MgA04353	MGG_07195	185.05	109.55	0.594195	0.7738	245.35	0	0.00405927	0	O-acetylhomoserine (thiol)-lyase	sp|P50125|CYSD_EMENI, Desc:O-acetylhomoserine (thiol)-lyase OS=Emericella nidulans GN=cysD PE=2 SV=2, ID:0.731, Cov:0.809	Cys_Met_Meta_PP: Cys/Met metabolism PLP-dependent enzyme (PF01053.14)	No	No	No	cytosol
MgP10159	MGG_01240	237.23	269.39	1.135	0.9996	228.01	0	0.00436662	0	RING-8 protein	-	zf-C3HC4: Zinc finger, C3HC4 type (RING finger) (PF00097.19)	No	No	No	nuclear
MgA03943	MGG_01489	27.68	10.81	0.411785	0.9411	197.93	0	0.00502689	0	conserved hypothetical protein	-	Hamartin: Hamartin protein (PF04388.6)	No	No	No	nuclear
MgP10428	MGG_01489	26.49	12.49	0.490724	0.9996	181.57	0	0.00547735	0	conserved hypothetical protein	-	Hamartin: Hamartin protein (PF04388.6)	No	No	No	nuclear
MgA04227	MGG_08161,MGG_12304	67.41	0	0.0146177	0.2906	170.89	0	0.00581767	0	conserved hypothetical protein;conserved hypothetical protein	-	-	No	No	No	cytosol
MgA00165	MGG_09610	0.4	0	0.714286	0.4924	4230.62	28.66	0.00700914	0	conserved hypothetical protein	-	Abhydrolase_6: Alpha/beta hydrolase family (PF12697.1)	Yes	Yes	Yes	extracellular
MgP00541	MGG_09610	0.41	0	0.70922	0.4603	5010.99	36.5	0.00748206	0	conserved hypothetical protein	-	Abhydrolase_6: Alpha/beta hydrolase family (PF12697.1)	Yes	Yes	Yes	extracellular
MgP10126	MGG_01210	310.13	92.75	0.301321	0.4233	3788.87	41.67	0.011259	0	mitochondrial hypoxia responsive domain-containing protein	-	HIG_1_N: Hypoxia induced protein conserved region (PF04588.7)	No	No	No	mitochondria
MgP00077	MGG_01790	149.23	24.75	0.171404	0.2906	1602.37	22.24	0.0144945	0	acyl-CoA desaturase	sp|Q12618|ACO1_AJECA, Desc:Acyl-CoA desaturase OS=Ajellomyces capsulata GN=OLE1 PE=3 SV=1, ID:0.770, Cov:0.996	Cyt-b5: Cytochrome b5-like Heme/Steroid binding domain (PF00173.22), FA_desaturase: Fatty acid desaturase (PF00487.18)	No	No	No	cytosol
MgA04014	MGG_01605	209.45	32.57	0.159515	0.0114	998.82	14.63	0.0156328	0	FAD binding domain-containing protein	sp|P15245|PH2M_TRICU, Desc:Phenol 2-monooxygenase OS=Trichosporon cutaneum PE=1 SV=3, ID:0.388, Cov:0.542	FAD_binding_3: FAD binding domain (PF01494.13), Phe_hydrox_dim: Phenol hydroxylase, C-terminal dimerisation domain (PF07976.6)	No	No	No	cytosol_nuclear
MgP10552	MGG_01605	220.29	36.08	0.167563	0.0188	1038.5	16.21	0.016556	0	FAD binding domain-containing protein	sp|P15245|PH2M_TRICU, Desc:Phenol 2-monooxygenase OS=Trichosporon cutaneum PE=1 SV=3, ID:0.388, Cov:0.600	FAD_binding_3: FAD binding domain (PF01494.13), Phe_hydrox_dim: Phenol hydroxylase, C-terminal dimerisation domain (PF07976.6)	No	No	No	cytosol_nuclear
MgA03808	MGG_01210	164.27	48.68	0.300599	0.2447	2218.37	43.74	0.0201589	0	mitochondrial hypoxia responsive domain-containing protein	-	HIG_1_N: Hypoxia induced protein conserved region (PF04588.7)	No	No	No	mitochondria
MgA01991	MGG_01061	98.53	23.85	0.249673	0.5752	1028.88	21.43	0.0217792	0	coproporphyrinogen III oxidase	sp|P11353|HEM6_YEAST, Desc:Coproporphyrinogen-III oxidase OS=Saccharomyces cerevisiae GN=HEM13 PE=1 SV=2, ID:0.588, Cov:0.634	Coprogen_oxidas: Coproporphyrinogen III oxidase (PF01218.12)	No	No	No	mitochondria
MgA01992	MGG_01061	98.8	24.87	0.259218	0.6076	1035.78	22.35	0.0225217	0	coproporphyrinogen III oxidase	sp|P11353|HEM6_YEAST, Desc:Coproporphyrinogen-III oxidase OS=Saccharomyces cerevisiae GN=HEM13 PE=1 SV=2, ID:0.588, Cov:0.661	Coprogen_oxidas: Coproporphyrinogen III oxidase (PF01218.12)	No	No	No	cytosol
MgA00758	MGG_06459	57.6	49.6	0.863481	0.9996	523.57	11.14	0.0231428	0	heat shock protein HSP98	sp|P31540|HSP98_NEUCR, Desc:Heat shock protein hsp98 OS=Neurospora crassa GN=hsp98 PE=1 SV=2, ID:0.792, Cov:0.971	AAA: ATPase family associated with various cellular activities (AAA) (PF00004.23), AAA_2: AAA domain (Cdc48 subfamily) (PF07724.8), ClpB_D2-small: C-terminal, D2-small domain, of ClpB protein (PF10431.3), Clp_N: Clp amino terminal domain (PF02861.14)	No	No	No	nuclear
MgP02510	MGG_06459	57.02	51.05	0.897104	0.9996	513.82	11.47	0.0242221	0	heat shock protein HSP98	sp|P31540|HSP98_NEUCR, Desc:Heat shock protein hsp98 OS=Neurospora crassa GN=hsp98 PE=1 SV=2, ID:0.792, Cov:0.999	AAA: ATPase family associated with various cellular activities (AAA) (PF00004.23), AAA_2: AAA domain (Cdc48 subfamily) (PF07724.8), ClpB_D2-small: C-terminal, D2-small domain, of ClpB protein (PF10431.3), Clp_N: Clp amino terminal domain (PF02861.14)	No	No	No	nuclear
MgA04262	MGG_07044	60.74	34.58	0.576288	0.9996	1162.14	31.07	0.0275719	0	hypothetical protein	-	-	No	No	No	mitochondria
MgA01955	MGG_01127	27.76	9.83	0.376565	0.88	341.92	8.84	0.0286947	0	conserved hypothetical protein	-	zf-C2H2: Zinc finger, C2H2 type (PF00096.20)	No	No	No	nuclear
MgA03267	MGG_13246	168.2	69.02	0.41383	0.4175	532.67	15.5	0.030918	0	amine oxidase	-	Amino_oxidase: Flavin containing amine oxidoreductase (PF01593.18)	No	No	No	cytosol_nuclear
MgA00038	MGG_01790	138.61	53.79	0.39245	0.4783	1574.57	48.33	0.0313093	0	acyl-CoA desaturase	sp|Q12618|ACO1_AJECA, Desc:Acyl-CoA desaturase OS=Ajellomyces capsulata GN=OLE1 PE=3 SV=1, ID:0.776, Cov:0.712	Cyt-b5: Cytochrome b5-like Heme/Steroid binding domain (PF00173.22), FA_desaturase: Fatty acid desaturase (PF00487.18)	No	No	No	cytosol
MgP01781	MGG_09361	605.6	510.15	0.842648	0.9996	1162.42	41.67	0.0366764	0	hypothetical protein	-	Rick_17kDa_Anti: Glycine zipper 2TM domain (PF05433.9)	No	No	No	nuclear
MgA00039	MGG_01790	123.68	64.61	0.526227	0.9378	1521.53	58.05	0.0387841	0	acyl-CoA desaturase	sp|Q12618|ACO1_AJECA, Desc:Acyl-CoA desaturase OS=Ajellomyces capsulata GN=OLE1 PE=3 SV=1, ID:0.823, Cov:0.650	-	No	No	No	mitochondria
MgA00998	MGG_03370	145.62	0	0.00682035	0.1872	2735.81	107.64	0.0396959	0	C-4 methylsterol oxidase	sp|P53045|ERG25_YEAST, Desc:C-4 methylsterol oxidase OS=Saccharomyces cerevisiae GN=ERG25 PE=1 SV=1, ID:0.614, Cov:0.679	FA_hydroxylase: Fatty acid hydroxylase superfamily (PF04116.7)	No	No	No	mitochondria
MgA00997	MGG_03370	134.04	0	0.00740521	0.2064	2444.36	101.61	0.0419611	0	C-4 methylsterol oxidase	sp|O59933|ERG25_CANAL, Desc:C-4 methylsterol oxidase OS=Candida albicans GN=ERG25 PE=3 SV=1, ID:0.585, Cov:0.509	FA_hydroxylase: Fatty acid hydroxylase superfamily (PF04116.7)	Yes	Yes	Yes	mitochondria
MgP03875	MGG_04687	126.99	0	0.00781311	0.4233	857.1	37.01	0.0442955	0	predicted protein	-	-	No	No	No	nuclear
MgP05776	MGG_01127	33.6	0	0.0289017	0.6657	350.31	14.8	0.0449745	0	conserved hypothetical protein	-	zf-C2H2: Zinc finger, C2H2 type (PF00096.20)	No	No	No	nuclear
MgP02975	MGG_03370	158.45	0	0.00627156	0.2906	2813.5	140.66	0.0503322	0	C-4 methylsterol oxidase	sp|P53045|ERG25_YEAST, Desc:C-4 methylsterol oxidase OS=Saccharomyces cerevisiae GN=ERG25 PE=1 SV=1, ID:0.614, Cov:0.887	FA_hydroxylase: Fatty acid hydroxylase superfamily (PF04116.7)	No	No	No	mitochondria
MgA02236	MGG_00503	311.15	124.18	0.401025	0.1255	322.3	15.94	0.0523972	0	diacylglycerol O-acyltransferase 2A	sp|Q96UY2|DGT2A_UMBRA, Desc:Diacylglycerol O-acyltransferase 2A OS=Umbelopsis ramanniana GN=DGAT2A PE=1 SV=1, ID:0.490, Cov:0.508	DAGAT: Diacylglycerol acyltransferase (PF03982.7)	No	No	No	plasma membrane
MgP06532	MGG_00409	825.4	208.49	0.253497	0.2906	3233.44	187.34	0.0582296	0	conserved hypothetical protein	sp|Q42783|BCCP_SOYBN, Desc:Biotin carboxyl carrier protein of acetyl-CoA carboxylase, chloroplastic OS=Glycine max GN=ACCB-1 PE=1 SV=1, ID:0.483, Cov:0.531	-	No	No	No	mitochondria
MgP10429	MGG_01490	937.31	364.32	0.389338	0.0321	2491.83	145.49	0.0587645	0	conserved hypothetical protein	-	-	No	No	No	cytoskeleton
MgA02559	MGG_04913	1158.84	974.53	0.84109	0.9637	797.84	46.09	0.058948	0	conserved hypothetical protein	-	CVNH: CVNH domain (PF08881.4)	No	No	No	cytosol
MgA03851	MGG_01288	285.53	156.89	0.551042	0.4654	287.12	17.62	0.0646259	0	mannose-1-phosphate guanyltransferase	sp|Q7RVR8|MPG1_NEUCR, Desc:Mannose-1-phosphate guanyltransferase OS=Neurospora crassa GN=mpg-1 PE=3 SV=1, ID:0.841, Cov:0.606	Hexapep: Bacterial transferase hexapeptide (six repeats) (PF00132.18), NTP_transferase: Nucleotidyl transferase (PF00483.17)	No	Yes	No	cytosol
MgA03850	MGG_01288	258.86	146.56	0.567844	0.5171	260.46	16.46	0.0667789	0	mannose-1-phosphate guanyltransferase	-	Hexapep: Bacterial transferase hexapeptide (six repeats) (PF00132.18)	No	No	No	cytosol
MgA00838	MGG_06601	108.62	149.11	1.36937	0.9996	1006.32	66.99	0.0674959	0	conserved hypothetical protein	-	-	Yes	Yes	Yes	mitochondria
MgA01801	MGG_11737	170.87	165.14	0.966661	0.9996	610.78	42.4	0.0709405	0	conserved hypothetical protein	-	-	No	No	No	nuclear
MgP11346	MGG_07171	238.99	59.2	0.250844	0.2906	1128.69	79.78	0.0715063	0	conserved hypothetical protein	-	-	No	No	No	nuclear
MgP06436	MGG_00503	295.88	69.98	0.239086	0.0502	299.44	20.96	0.0730928	0	diacylglycerol O-acyltransferase 2A	sp|Q96UY2|DGT2A_UMBRA, Desc:Diacylglycerol O-acyltransferase 2A OS=Umbelopsis ramanniana GN=DGAT2A PE=1 SV=1, ID:0.490, Cov:0.667	DAGAT: Diacylglycerol acyltransferase (PF03982.7)	No	No	No	plasma membrane
MgA01042	MGG_09795	149.29	0	0.0066538	0.2906	457.74	33.64	0.0755112	0	conserved hypothetical protein	-	PLAC8: PLAC8 family (PF04749.11)	No	No	No	mitochondria
MgP06499	MGG_00444	176.93	250.63	1.41421	0.9872	493.08	37.53	0.0779833	0	conserved hypothetical protein	sp|P87216|VIPI_SCHPO, Desc:Protein vip1 OS=Schizosaccharomyces pombe GN=vip1 PE=1 SV=1, ID:0.361, Cov:0.943	RRM_1: RNA recognition motif. (a.k.a. RRM, RBD, or RNP domain) (PF00076.16)	No	No	No	cytosol
MgP04609	MGG_06642	52.31	37.16	0.715813	0.9996	431.33	33.39	0.0795457	0	phosphoglycerate mutase family domain-containing protein	-	His_Phos_1: Histidine phosphatase superfamily (branch 1) (PF00300.1)	No	No	No	nuclear
MgP00901	MGG_08561	207.65	117.36	0.567266	0.5171	659.36	52.73	0.0813647	0	RING finger and CHY zinc finger domain-containing protein 1	-	zf-C3HC4: Zinc finger, C3HC4 type (RING finger) (PF00097.19), zf-CHY: CHY zinc finger (PF05495.6)	No	No	Yes	extracellular
MgP07635	MGG_10274	558.98	184.78	0.331762	0.2009	1008.24	83.02	0.0832508	0	aflatoxin biosynthesis ketoreductase nor-1	sp|Q00278|NOR1_ASPPA, Desc:Aflatoxin biosynthesis ketoreductase nor-1 OS=Aspergillus parasiticus GN=nor-1 PE=3 SV=1, ID:0.382, Cov:0.984	adh_short: short chain dehydrogenase (PF00106.19)	No	No	No	cytosol
MgP08937	MGG_01925	178.84	43.11	0.245274	0.0114	531.19	48.42	0.0928616	0	bifunctional P-450:NADPH-P450 reductase	sp|Q9Y8G7|C505_FUSOX, Desc:Bifunctional P-450:NADPH-P450 reductase OS=Fusarium oxysporum GN=CYP505 PE=1 SV=1, ID:0.550, Cov:0.987	FAD_binding_1: FAD binding domain (PF00667.14), Flavodoxin_1: Flavodoxin (PF00258.19), NAD_binding_1: Oxidoreductase NAD-binding domain (PF00175.15), p450: Cytochrome P450 (PF00067.16)	No	No	No	cytosol
MgA04335	MGG_07171	89.5	18.22	0.212376	0.1019	440.54	40.93	0.0949631	0	conserved hypothetical protein	-	-	No	No	No	nuclear
MgA02659	MGG_05111	127.18	55.16	0.438134	0.5938	485.15	49.56	0.104001	0	hypothetical protein	-	-	No	No	No	nuclear
MgA02474	MGG_09537	63.08	40	0.639825	0.9996	352	35.94	0.104646	0	MSF1 domain-containing protein	-	PRELI: PRELI-like family (PF04707.8)	No	No	No	nuclear
MgP10208	MGG_01282	1230.22	500.45	0.407279	0.0061	1893.92	207.54	0.110052	0	ubiquitin	sp|P0CG75|UBI4P_KLULA, Desc:Polyubiquitin OS=Kluyveromyces lactis GN=ubi4 PE=1 SV=1, ID:1.000, Cov:0.993	ubiquitin: Ubiquitin family (PF00240.17)	No	No	No	cytosol_nuclear
MgP10171	MGG_14773	239.45	105.04	0.441006	0.266	245.37	26.97	0.113528	0	serine/threonine-protein kinase SCH9	sp|P11792|SCH9_YEAST, Desc:Serine/threonine-protein kinase SCH9 OS=Saccharomyces cerevisiae GN=SCH9 PE=1 SV=3, ID:0.640, Cov:0.555	Pkinase: Protein kinase domain (PF00069.19), Pkinase_C: Protein kinase C terminal domain (PF00433.18)	No	No	No	nuclear
MgP06314	MGG_11537	472.76	184.06	0.39062	0.1743	449.26	55.13	0.124661	0	conserved hypothetical protein	-	APH: Phosphotransferase enzyme family (PF01636.17)	No	No	No	nuclear
MgA02471	MGG_09546	139.38	122.49	0.879684	0.9996	448.35	55.03	0.124691	0	conserved hypothetical protein	-	-	No	No	No	nuclear
MgP07383	MGG_05111	124.06	63.5	0.515752	0.9225	463.79	57.06	0.124917	0	hypothetical protein	-	-	No	No	No	nuclear
MgP07950	MGG_15011	112.67	18.79	0.1741	0.2906	543.68	67.53	0.125817	0	conserved hypothetical protein	-	Cyclin: Cyclin (PF08613.5)	No	No	No	nuclear
MgP11111	MGG_08135	31.31	43.51	1.37759	0.9996	239.52	29.32	0.12606	0	conserved hypothetical protein	-	Sterol-sensing: Sterol-sensing domain of SREBP cleavage-activation (PF12349.2)	Yes	Yes	Yes	plasma membrane
MgA02965	MGG_12614	280.95	495.41	1.76063	0.4233	463.69	59.35	0.129872	0	conserved hypothetical protein	-	Synaptobrevin: Synaptobrevin (PF00957.15)	No	No	No	plasma membrane
MgP05203	MGG_11737	158.78	115.49	0.729065	0.9996	537.7	69.18	0.130277	0	conserved hypothetical protein	-	-	No	No	No	nuclear
MgP07568	MGG_05280	300.34	111.13	0.372105	0.2157	457.62	59.91	0.132811	0	NADPH oxidase regulator NoxR	-	PB1: PB1 domain (PF00564.18), TPR_1: Tetratricopeptide repeat (PF00515.22)	No	No	No	nuclear
MgP06808	MGG_00150	145.69	87.26	0.601677	0.944	722.87	104.54	0.1458	0	conserved hypothetical protein	-	SUR7: SUR7/PalI family (PF06687.6)	Yes	Yes	Yes	extracellular
MgA02111	MGG_14661	493.79	458.95	0.929586	0.9996	770.02	112.47	0.147169	0	predicted protein	-	-	No	No	No	-
MgP06512	MGG_00432	988.21	538.51	0.545395	0.4603	2278.83	362.9	0.159617	0	conserved hypothetical protein	sp|A9KNW4|IF2_CLOPH, Desc:Translation initiation factor IF-2 OS=Clostridium phytofermentans (strain ATCC 700394 / DSM 18823 / ISDg) GN=infB PE=3 SV=1, ID:0.324, Cov:0.583	-	No	No	No	cytosol_nuclear
MgA02293	MGG_00371	90.99	34.44	0.385259	0.3118	150.42	23.21	0.159886	0	cell division control protein 25	-	RasGEF: RasGEF domain (PF00617.13), RasGEF_N: RasGEF N-terminal motif (PF00618.14), SH3_1: SH3 domain (PF00018.22)	No	No	No	nuclear
MgA02212	MGG_00537	185.52	115.76	0.625992	0.7232	372.97	59.44	0.161617	0	ammonium transporter MEP1	sp|P53390|MEP3_YEAST, Desc:Ammonium transporter MEP3 OS=Saccharomyces cerevisiae GN=MEP3 PE=1 SV=1, ID:0.511, Cov:0.597	Ammonium_transp: Ammonium Transporter Family (PF00909.15)	No	No	No	plasma membrane
MgA02385	MGG_00150	126.14	120.61	0.956505	0.9996	670.75	108.38	0.162828	0	conserved hypothetical protein	-	SUR7: SUR7/PalI family (PF06687.6)	Yes	Yes	Yes	extracellular
MgA00734	MGG_06412	310.58	123.64	0.400026	0.2092	567.08	92.58	0.16473	0	conserved hypothetical protein	-	-	Yes	Yes	Yes	extracellular
MgA02211	MGG_00537	189.78	119.79	0.633138	0.7391	378.3	61.51	0.164804	0	ammonium transporter MEP1	sp|P53390|MEP3_YEAST, Desc:Ammonium transporter MEP3 OS=Saccharomyces cerevisiae GN=MEP3 PE=1 SV=1, ID:0.511, Cov:0.617	Ammonium_transp: Ammonium Transporter Family (PF00909.15)	No	No	No	plasma membrane
MgA00325	MGG_04156	222.24	70.07	0.318357	0.2906	469.24	83.95	0.180652	0	aspartate aminotransferase	gi|24654046|ref|NP_725534.1|, Desc:glutamate oxaloacetate transaminase 1, isoform B [Drosophila melanogaster], ID:0.562, Cov:0.738	Aminotran_1_2: Aminotransferase class I and II (PF00155.15)	No	No	No	mitochondria
MgA02279	MGG_00432	944.8	478.02	0.506471	0.1113	2034.44	368.16	0.181366	0	conserved hypothetical protein	-	-	No	No	No	cytosol_nuclear
MgP03122	MGG_14154	3368.97	1188.79	0.353057	0.0033	4265.39	776.86	0.182323	0	conserved hypothetical protein	-	-	No	No	Yes	plasma membrane
MgA03828	MGG_14773	225.08	83.94	0.375708	0.0665	240.45	43.1	0.182647	0	serine/threonine-protein kinase SCH9	sp|P50530|SCK1_SCHPO, Desc:Serine/threonine-protein kinase sck1 OS=Schizosaccharomyces pombe GN=sck1 PE=1 SV=2, ID:0.510, Cov:0.613	Pkinase: Protein kinase domain (PF00069.19), Pkinase_C: Protein kinase C terminal domain (PF00433.18)	No	No	No	nuclear
MgP06402	MGG_00537	215.76	158.27	0.734776	0.9565	418.24	81.26	0.196212	0	ammonium transporter MEP1	sp|P53390|MEP3_YEAST, Desc:Ammonium transporter MEP3 OS=Saccharomyces cerevisiae GN=MEP3 PE=1 SV=1, ID:0.511, Cov:0.816	Ammonium_transp: Ammonium Transporter Family (PF00909.15)	No	No	No	plasma membrane
MgA02574	MGG_04941	410.93	201.94	0.492657	0.5171	706.73	145.16	0.206519	0	hypothetical protein	sp|P47815|IF1A_WHEAT, Desc:Eukaryotic translation initiation factor 1A OS=Triticum aestivum PE=1 SV=2, ID:0.333, Cov:0.504	eIF-1a: Translation initiation factor 1A / IF-1 (PF01176.13)	No	No	No	nuclear
MgA02362	MGG_00189	213.37	235.48	1.10314	0.9996	884.24	195.31	0.221759	0	delta-1-pyrroline-5-carboxylate dehydrogenase	sp|Q9P8I0|PUT2_EMENI, Desc:Delta-1-pyrroline-5-carboxylate dehydrogenase, mitochondrial OS=Emericella nidulans GN=prnC PE=3 SV=2, ID:0.662, Cov:0.856	Aldedh: Aldehyde dehydrogenase family (PF00171.1)	No	No	No	mitochondria
MgP06768	MGG_00189	230.01	275.92	1.19874	0.9996	941.23	228.86	0.243953	0	delta-1-pyrroline-5-carboxylate dehydrogenase	sp|Q9P8I0|PUT2_EMENI, Desc:Delta-1-pyrroline-5-carboxylate dehydrogenase, mitochondrial OS=Emericella nidulans GN=prnC PE=3 SV=2, ID:0.667, Cov:0.995	Aldedh: Aldehyde dehydrogenase family (PF00171.1)	No	No	No	cytosol
MgA00571	-	4858.05	4184.93	0.861471	0.6947	10495.2	2611.36	0.248885	0	-	-	-	No	No	No	-
MgP01557	MGG_03880	414	100.11	0.243639	0.0612	901.41	239.88	0.26693	0	alcohol dehydrogenase 1	sp|Q9P6C8|ADH1_NEUCR, Desc:Alcohol dehydrogenase 1 OS=Neurospora crassa GN=adh-1 PE=3 SV=1, ID:0.640, Cov:0.992	ADH_N: Alcohol dehydrogenase GroES-like domain (PF08240.6), ADH_zinc_N: Zinc-binding dehydrogenase (PF00107.20)	No	No	No	cytosol
MgA01694	MGG_06759	384.85	182.74	0.476195	0.0697	467.08	126.31	0.271983	0	heat shock protein 80	sp|O43109|HSP90_PODAN, Desc:Heat shock protein 90 homolog OS=Podospora anserina GN=MOD-E PE=3 SV=1, ID:0.726, Cov:0.838	HATPase_c: Histidine kinase-, DNA gyrase B-, and HSP90-like ATPase (PF02518.20), HSP90: Hsp90 protein (PF00183.12)	No	No	No	cytosol_nuclear
MgA03458	MGG_03619	571.66	442.56	0.774561	0.6646	735.69	206.2	0.281258	0	fumarate reductase	sp|O13755|FRDS_SCHPO, Desc:Putative fumarate reductase OS=Schizosaccharomyces pombe GN=SPAC17A2.05 PE=2 SV=1, ID:0.484, Cov:0.636	Cyt-b5: Cytochrome b5-like Heme/Steroid binding domain (PF00173.22), FAD_binding_2: FAD binding domain (PF00890.18)	No	Yes	No	cytosol
MgP09360	MGG_03619	620.18	512.99	0.827441	0.8508	784.55	221.94	0.283801	0	fumarate reductase	sp|O13755|FRDS_SCHPO, Desc:Putative fumarate reductase OS=Schizosaccharomyces pombe GN=SPAC17A2.05 PE=2 SV=1, ID:0.484, Cov:0.737	Cyt-b5: Cytochrome b5-like Heme/Steroid binding domain (PF00173.22), FAD_binding_2: FAD binding domain (PF00890.18)	No	Yes	No	cytosol
MgP04728	MGG_06759	412.97	201.08	0.488151	0.1269	472.78	135.51	0.28813	0	heat shock protein 80	sp|P33125|HSP82_AJECA, Desc:Heat shock protein 82 OS=Ajellomyces capsulata GN=HSP82 PE=3 SV=1, ID:0.733, Cov:0.582	HATPase_c: Histidine kinase-, DNA gyrase B-, and HSP90-like ATPase (PF02518.20), HSP90: Hsp90 protein (PF00183.12)	No	No	No	cytosol_nuclear
MgA03758	MGG_08888	413.85	285.83	0.691407	0.4186	336.57	102.73	0.307284	0	conserved hypothetical protein	-	-	No	Yes	No	mitochondria
MgA03268	MGG_05949	331.45	59	0.180478	0.0033	503.41	159.04	0.317282	0	acyl-CoA dehydrogenase	-	Acyl-CoA_dh_1: Acyl-CoA dehydrogenase, C-terminal domain (PF00441.1), Acyl-CoA_dh_M: Acyl-CoA dehydrogenase, middle domain (PF02770.13), Cyt-b5: Cytochrome b5-like Heme/Steroid binding domain (PF00173.22)	No	No	No	cytoskeleton
MgA02289	MGG_00383	171.28	271.84	1.5837	0.6174	567.33	187.89	0.33236	0	S-adenosylmethionine synthetase	sp|P48466|METK_NEUCR, Desc:S-adenosylmethionine synthase OS=Neurospora crassa GN=eth-1 PE=2 SV=1, ID:0.813, Cov:0.666	S-AdoMet_synt_C: S-adenosylmethionine synthetase, C-terminal domain (PF02773.10), S-AdoMet_synt_M: S-adenosylmethionine synthetase, central domain (PF02772.10), S-AdoMet_synt_N: S-adenosylmethionine synthetase, N-terminal domain (PF00438.14)	No	No	No	cytosol
MgA01247	MGG_04489	659.05	549.32	0.833755	0.9819	1510.03	559.4	0.370873	0	nucleosome binding protein	-	HMG_box: HMG (high mobility group) box (PF00505.13)	No	No	No	nuclear
MgA02548	MGG_04895	657.68	361.57	0.550449	0.0463	514.16	197.76	0.385822	0	isocitrate lyase	sp|Q8J232|ACEA_MAGGR, Desc:Isocitrate lyase OS=Magnaporthe grisea GN=ICL1 PE=2 SV=1, ID:0.929, Cov:0.658	ICL: Isocitrate lyase family (PF00463.15)	No	No	No	peroxisome
MgA02547	MGG_04895	763.55	419.51	0.55001	0.0298	594.23	241.25	0.406986	0	isocitrate lyase	sp|Q8J232|ACEA_MAGGR, Desc:Isocitrate lyase OS=Magnaporthe grisea GN=ICL1 PE=2 SV=1, ID:0.978, Cov:0.779	ICL: Isocitrate lyase family (PF00463.15)	No	No	No	peroxisome
MgA02269	MGG_00450	852.3	448.55	0.526837	0.0061	1227.91	590.17	0.481052	0	phosphoenolpyruvate carboxykinase	sp|Q7RVS9|PCKA_NEUCR, Desc:Phosphoenolpyruvate carboxykinase [ATP] OS=Neurospora crassa GN=pck-1 PE=3 SV=1, ID:0.876, Cov:0.756	PEPCK_ATP: Phosphoenolpyruvate carboxykinase (PF01293.14)	No	No	No	mitochondria
