# Supplementary material for: Simultaneous RNA-Seq Analysis of a Mixed Transcriptome of Rice and Blast Fungus Interaction
Source: PLoS One. 2012 Nov 6;7(11):e49423. doi: 10.1371/journal.pone.0049423 (PMC3490861; doi:10.1371/journal.pone.0049423)
Supplement: Table S3 — Expression profiles and functional annotations of infection-responsive rice Cufflinks-predicted unannotated transcripts. (XLSX) [file pone.0049423.s005.xlsx]

## Sheet: common, up
Table S3-A. Commonly up-regulated rice unannotated transcripts at the initial infection stage
	RPKM (COM)				RPKM (INC)
Transcript ID	Control	Infected	Fold change	FDR	Control	Infected	Fold change	FDR	RAP-DB Annotation	Homologs in UniProt & RefSeq	putative secreted protein	Secretory protein by SignalP	Secretory pathway by TargetP	Localization by WoLFPSORT
Rice_CUFF.37638.1	0	7.65	8.65	0	0	95.11	96.11	0	-	-	No	No	No	mitochondria
Rice_CUFF.23531.1	3.06	50.87	12.7759	0	3.06	245.94	60.8227	0	-	-	No	Yes	No	chloroplast
Rice_CUFF.22121.1	1.29	17.9	8.25328	0	1.29	47.51	21.1834	0	gi|79332434|ref|NP_001032150.1|, Desc:LMBR1 integral membrane family protein [Arabidopsis thaliana], ID:0.678, Cov:0.582	-	No	No	No	nuclear
Rice_CUFF.25035.1	0	11.07	12.07	0	0	9.68	10.68	0	gi|18406490|ref|NP_030962.1|, Desc:unknown protein [Arabidopsis thaliana], ID:0.384, Cov:0.727	Glucoamylase: Putative glucoamylase type of glycohydrolase (PF03080.9)	No	No	No	chloroplast
Rice_CUFF.23464.2	0.2	2.43	2.85833	0	0.2	13.43	12.025	0	-	-	No	No	No	chloroplast
Rice_CUFF.28793.1	4.43	12.46	2.47882	0	4.43	40.68	7.67587	0	-	-	No	No	No	mitochondria
Rice_CUFF.25725.1	2.68	15.79	4.5625	0	2.68	13.57	3.95924	0	-	-	Yes	Yes	Yes	extracellular
Rice_CUFF.34181.1	9.28	19.82	2.02529	0	9.28	51.02	5.06031	0	gi|15240884|ref|NP_195726.1|, Desc:protein kinase family protein [Arabidopsis thaliana], ID:0.497, Cov:0.513	Pkinase_Tyr: Protein tyrosine kinase (PF07714.1)	No	No	No	chloroplast
Rice_CUFF.6563.1	2.17	5.4	2.01893	0	2.17	14.06	4.75079	0	-	-	No	No	No	chloroplast
Rice_CUFF.34181.2	10.31	19.89	1.84704	0	10.31	50.16	4.52343	0	sp|Q944A7|Y4523_ARATH, Desc:Probable serine/threonine-protein kinase At4g35230 OS=Arabidopsis thaliana GN=At4g35230 PE=1 SV=1, ID:0.756, Cov:0.709	Pkinase_Tyr: Protein tyrosine kinase (PF07714.1)	No	No	No	chloroplast
Rice_CUFF.23050.1	5.03	14.36	2.54726	0	5.03	16.67	2.93035	0	-	-	No	No	No	chloroplast
Rice_CUFF.19478.1	2.17	5.61	2.08517	0	2.17	9.65	3.35962	0	-	-	No	No	No	nuclear
Rice_CUFF.28396.1	5.09	12.58	2.22989	0	5.09	14.01	2.4647	0	-	-	No	No	No	nuclear
Rice_CUFF.25141.1	5.19	12.25	2.14055	0	5.19	11.91	2.08562	0	-	-	No	No	No	cytosol
Rice_CUFF.27235.1	0.9	2.84	2.02105	0	0.9	2.95	2.07895	0	-	DNA_pol_B_exo1: DNA polymerase family B, exonuclease domain (PF03104.13)	No	No	No	nuclear
Rice_CUFF.38221.1	8.89	18.53	1.97472	0	8.89	18.26	1.94742	0	-	-	No	No	No	chloroplast
Rice_CUFF.35073.1	219.59	367.55	1.67075	0	219.59	454.47	2.06478	0	-	-	No	No	No	chloroplast
Rice_CUFF.2641.1	41.85	84.44	1.99393	0	41.85	71.16	1.68401	0	-	-	No	No	No	nuclear
Rice_CUFF.34085.1	24.74	32.8	1.31313	0	24.74	57.56	2.27506	0	-	-	No	No	No	nuclear
Rice_CUFF.33512.1	7.04	13.09	1.75249	0	7.04	13.75	1.83458	0	-	-	No	No	No	nuclear
Rice_CUFF.10939.1	242.95	523.69	2.15081	0	242.95	309.68	1.27354	0	-	-	No	No	No	chloroplast
Rice_CUFF.33051.1	44.92	77.91	1.71842	0	44.92	65.39	1.44578	0	-	-	No	No	No	chloroplast
Rice_CUFF.33052.2	46.45	79.3	1.69231	0	46.45	66.43	1.42107	0	-	-	No	No	No	chloroplast
Rice_CUFF.33052.1	55.62	90.38	1.61392	0	55.62	78.25	1.39968	0	-	-	No	No	No	chloroplast
Rice_CUFF.25681.1	4.18	5.9	1.33205	0	4.18	7.6	1.66023	0	-	-	No	No	No	chloroplast
Rice_CUFF.6998.2	52.14	75.19	1.43376	0	52.14	75.33	1.43639	0	-	-	No	No	No	chloroplast

## Sheet: COM, up
Table S3-B. Compatible-specific up-regulated rice unannotated transcripts at the initial infection stage
	RPKM (COM)				RPKM (INC)
Transcript ID	Control	Infected	Fold change	FDR	Control	Infected	Fold change	FDR	RAP-DB Annotation	Homologs in UniProt & RefSeq	putative secreted protein	Secretory protein by SignalP	Secretory pathway by TargetP	Localization by WoLFPSORT
Rice_CUFF.14000.2	53.48	68.35	1.27294	0	53.48	40	0.75257	0	-	FAR1: FAR1 DNA-binding domain (PF03101.9)	No	No	No	nuclear
Rice_CUFF.972.1	24.86	35.83	1.42421	0	24.86	16.01	0.657773	0	sp|Q53P49|GH312_ORYSJ, Desc:Probable indole-3-acetic acid-amido synthetase GH3.12 OS=Oryza sativa subsp. japonica GN=GH3.12 PE=2 SV=1, ID:0.620, Cov:0.500	-	No	No	No	cytosol
Rice_CUFF.10940.1	242.86	484.65	1.99151	0	242.86	307.85	1.26651	0.0592	-	-	No	No	No	mitochondria
Rice_CUFF.11938.1	14.94	28.09	1.82497	0	14.94	14.42	0.967378	0.9667	-	FAR1: FAR1 DNA-binding domain (PF03101.9)	No	No	No	mitochondria
Rice_CUFF.12046.1	11.97	20.96	1.69314	0	11.97	13.06	1.08404	0.9168	-	-	No	No	No	plasma membrane
Rice_CUFF.16056.1	217.99	293.52	1.3449	0	217.99	222.48	1.0205	0.9303	-	-	No	No	No	nuclear
Rice_CUFF.16057.1	208.38	283.7	1.35973	0	208.38	214.58	1.02961	0.8645	-	-	No	Yes	No	chloroplast
Rice_CUFF.22425.1	116.51	180.77	1.54685	0	116.51	97.02	0.834142	0.007	-	-	No	No	No	mitochondria
Rice_CUFF.23195.1	14.98	24.57	1.60013	0	14.98	14.25	0.954318	0.9242	-	DBD_Tnp_Mut: MuDR family transposase (PF03108.9), MULE: MULE transposase domain (PF10551.3)	No	No	No	cytosol
Rice_CUFF.23195.2	8.67	16.1	1.76836	0	8.67	9.03	1.03723	0.9667	-	MULE: MULE transposase domain (PF10551.3), SWIM: SWIM zinc finger (PF04434.11)	No	No	No	cytosol
Rice_CUFF.24850.1	13.57	28.15	2.00069	0	13.57	15.49	1.13178	0.8488	sp|Q9S814|EIN2_ARATH, Desc:Ethylene-insensitive protein 2 OS=Arabidopsis thaliana GN=EIN2 PE=1 SV=1, ID:0.489, Cov:0.515	Nramp: Natural resistance-associated macrophage protein (PF01566.12)	No	No	No	chloroplast
Rice_CUFF.25018.2	1.62	11.89	4.91985	0	1.62	5.93	2.64504	0.0131	-	-	No	No	No	nuclear
Rice_CUFF.25018.3	2.06	11.45	4.06863	0	2.06	5.7	2.18954	0.0412	-	-	No	No	No	nuclear
Rice_CUFF.25019.1	2.97	12.51	3.40302	0	2.97	7.04	2.02519	0.0097	-	-	No	No	No	mitochondria
Rice_CUFF.28015.1	5.61	10.8	1.78517	0	5.61	6.21	1.09077	0.9242	-	MULE: MULE transposase domain (PF10551.3)	No	No	No	cytosol
Rice_CUFF.28015.2	5.11	10.28	1.84615	0	5.11	5.83	1.11784	0.7611	-	DBD_Tnp_Mut: MuDR family transposase (PF03108.9), MULE: MULE transposase domain (PF10551.3)	No	No	No	cytosol
Rice_CUFF.28015.3	3.04	7.33	2.06188	0	3.04	4.19	1.28465	0.3223	-	DBD_Tnp_Mut: MuDR family transposase (PF03108.9), MULE: MULE transposase domain (PF10551.3), SWIM: SWIM zinc finger (PF04434.11)	No	No	No	cytosol
Rice_CUFF.34612.1	4.42	10.39	2.10148	0	4.42	6.98	1.47232	0.1406	-	-	No	No	No	chloroplast
Rice_CUFF.37643.1	0	9.44	10.44	0	0	3.12	4.12	0.2083	-	-	No	No	No	mitochondria
Rice_CUFF.4348.1	224.59	302.59	1.34576	0	224.59	248.48	1.1059	0.3262	-	-	Yes	Yes	Yes	chloroplast
Rice_CUFF.4349.1	128.69	185.83	1.44059	0	128.69	155.26	1.20487	0.0026	-	-	No	No	No	nuclear
Rice_CUFF.8307.1	2.41	5.35	1.86217	0	2.41	4.27	1.54545	0.0247	-	-	No	No	No	chloroplast
Rice_CUFF.8308.1	2.39	5.23	1.83776	0	2.39	4.11	1.50737	0.0619	-	-	No	No	No	chloroplast

## Sheet: INC, up
Table S3-C. Incompatible-specific up-regulated rice unannotated transcripts at the initial infection stage
	RPKM (COM)				RPKM (INC)
Transcript ID	Control	Infected	Fold change	FDR	Control	Infected	Fold change	FDR	RAP-DB Annotation	Homologs in UniProt & RefSeq	putative secreted protein	Secretory protein by SignalP	Secretory pathway by TargetP	Localization by WoLFPSORT
Rice_CUFF.15576.3	0.14	0.12	0.982456	0.9893	0.14	43.12	38.7018	0	-	-	No	No	No	nuclear
Rice_CUFF.37614.1	0.38	3.55	3.2971	0.0688	0.38	46.95	34.7464	0	-	-	No	No	No	chloroplast
Rice_CUFF.34392.1	0	1.37	2.37	0.9208	0	33.68	34.68	0	-	-	No	No	No	cytosol
Rice_CUFF.18803.1	0	0.08	1.08	0.9893	0	30.29	31.29	0	-	-	No	No	No	nuclear
Rice_CUFF.16970.1	0.41	0.86	1.31915	0.9893	0.41	37.81	27.5248	0	-	-	No	No	No	chloroplast
Rice_CUFF.18804.1	0	0.23	1.23	0.9893	0	25.16	26.16	0	-	-	No	No	No	nuclear
Rice_CUFF.15577.1	0	0.1	1.1	0.9893	0	22.06	23.06	0	-	-	No	No	No	nuclear
Rice_CUFF.37616.1	0.25	0.68	1.344	0.9893	0.25	25.6	21.28	0	-	-	No	No	No	cytosol
Rice_CUFF.23464.1	0	3.04	4.04	0.4071	0	19.93	20.93	0	-	-	No	No	No	chloroplast
Rice_CUFF.9089.1	0	1.16	2.16	0.6744	0	19.05	20.05	0	-	-	No	No	No	mitochondria
Rice_CUFF.9088.1	0	1.42	2.42	0.3888	0	18.85	19.85	0	-	-	No	No	No	chloroplast
Rice_CUFF.36541.1	0	1.69	2.69	0.3888	0	16.66	17.66	0	-	-	No	No	No	chloroplast
Rice_CUFF.36708.1	0.57	1.74	1.74522	0.0471	0.57	24.7	16.3694	0	-	-	No	No	No	nuclear
Rice_CUFF.38722.1	1.41	4.38	2.23237	0.2328	1.41	36.47	15.5477	0	-	-	No	No	No	chloroplast
Rice_CUFF.17208.1	0	0.08	1.08	0.9893	0	14.49	15.49	0	-	-	No	No	No	chloroplast
Rice_CUFF.17206.1	0	0.18	1.18	0.9893	0	13.62	14.62	0	-	-	No	No	No	chloroplast
Rice_CUFF.16971.1	0	0.12	1.12	0.9893	0	12.65	13.65	0	-	-	No	No	No	mitochondria
Rice_CUFF.3991.1	0	0.28	1.28	0.9893	0	12.52	13.52	0	-	-	No	No	No	extracellular
Rice_CUFF.35566.1	0	1.27	2.27	0.3888	0	12.51	13.51	0	-	-	No	Yes	No	chloroplast
Rice_CUFF.5620.1	3.47	7.47	1.89485	0.0233	3.47	58.3	13.2662	0	-	-	No	No	No	chloroplast
Rice_CUFF.14145.1	0	0.15	1.15	0.9893	0	11.64	12.64	0	-	-	No	No	No	mitochondria
Rice_CUFF.2283.1	0.48	1.56	1.72973	0.3583	0.48	16.99	12.1554	0	sp|Q9CAL3|CRK2_ARATH, Desc:Cysteine-rich receptor-like protein kinase 2 OS=Arabidopsis thaliana GN=CRK2 PE=2 SV=1, ID:0.339, Cov:0.581	-	No	No	No	chloroplast
Rice_CUFF.2282.1	0.47	1.52	1.71429	0.3583	0.47	16.64	12	0	sp|Q9CAL3|CRK2_ARATH, Desc:Cysteine-rich receptor-like protein kinase 2 OS=Arabidopsis thaliana GN=CRK2 PE=2 SV=1, ID:0.325, Cov:0.646	-	No	No	No	chloroplast
Rice_CUFF.6427.1	0.67	1.83	1.69461	0.3972	0.67	17.84	11.2814	0	-	-	No	No	No	nuclear
Rice_CUFF.15638.1	0.34	1.34	1.74627	0.7904	0.34	13.99	11.1866	0	-	-	No	No	Yes	nuclear
Rice_CUFF.16969.2	0.12	0.25	1.11607	0.9208	0.12	11.14	10.8393	0	-	zf-CCHC: Zinc knuckle (PF00098.17)	Yes	Yes	Yes	vacuolar membrane
Rice_CUFF.20091.1	0	0.7	1.7	0.7465	0	9.75	10.75	0	-	-	No	No	No	nuclear
Rice_CUFF.16969.1	0.12	0.25	1.11607	0.9208	0.12	10.94	10.6607	0	-	zf-CCHC: Zinc knuckle (PF00098.17)	Yes	Yes	Yes	vacuolar membrane
Rice_CUFF.37612.1	0	0.39	1.39	0.9893	0	9.2	10.2	0	-	-	No	No	No	nuclear
Rice_CUFF.2712.1	0	0.63	1.63	0.9893	0	8.91	9.91	0	-	-	No	No	No	cytosol
Rice_CUFF.6685.1	0.4	2.31	2.36429	0.0688	0.4	12.6	9.71429	0	-	-	No	No	No	chloroplast
Rice_CUFF.7607.1	0	0.14	1.14	0.9893	0	8.45	9.45	0	-	-	No	No	No	nuclear
Rice_CUFF.28695.1	0	1.8	2.8	0.0419	0	8.36	9.36	0	sp|Q39527|LECR_CLALU, Desc:Lectin-related protein (Fragment) OS=Cladrastis lutea PE=1 SV=1, ID:0.434, Cov:0.668	-	No	No	No	nuclear
Rice_CUFF.22627.1	0	1.16	2.16	0.6174	0	8.24	9.24	0	-	-	Yes	Yes	Yes	chloroplast
Rice_CUFF.33715.1	0	0.25	1.25	0.8542	0	7.8	8.8	0	sp|Q9AV57|FLOT1_ORYSJ, Desc:Flotillin-like protein 1 OS=Oryza sativa subsp. japonica GN=FLOT1 PE=3 SV=1, ID:0.845, Cov:0.891	Band_7: SPFH domain / Band 7 family (PF01145.19)	No	No	No	cytosol
Rice_CUFF.6686.1	0	1.4	2.4	0.6744	0	7.62	8.62	0	-	-	No	Yes	No	cytosol
Rice_CUFF.6449.1	0	0.36	1.36	0.9893	0	7.38	8.38	0	-	-	Yes	Yes	Yes	extracellular
Rice_CUFF.28752.2	0.33	0	0.75188	0.9893	0.33	10.12	8.3609	0	-	GMC_oxred_C: GMC oxidoreductase (PF05199.7)	No	No	No	chloroplast
Rice_CUFF.28750.1	0	0	1	NaN	0	7.33	8.33	0	-	-	No	No	No	nuclear
Rice_CUFF.22308.1	0.35	0.15	0.851852	0.9893	0.35	9.31	7.63704	0	-	-	No	No	No	cytosol
Rice_CUFF.13526.1	0.46	0.29	0.883562	0.9893	0.46	9.93	7.4863	0	-	-	No	No	No	chloroplast
Rice_CUFF.7414.1	0.69	2.11	1.84024	0.6804	0.69	11.34	7.30178	0	sp|O65405|CRK28_ARATH, Desc:Cysteine-rich receptor-like protein kinase 28 OS=Arabidopsis thaliana GN=CRK28 PE=2 SV=2, ID:0.510, Cov:0.541	-	No	No	No	nuclear
Rice_CUFF.23507.1	0.16	0.7	1.46552	0.083	0.16	7.46	7.2931	0	sp|Q9SD62|Y3471_ARATH, Desc:Putative receptor-like protein kinase At3g47110 OS=Arabidopsis thaliana GN=At3g47110 PE=3 SV=1, ID:0.391, Cov:0.800	LRRNT_2: Leucine rich repeat N-terminal domain (PF08263.6), LRR_1: Leucine Rich Repeat (PF00560.27), LRR_4: Leucine Rich repeats (2 copies) (PF12799.1), Pkinase: Protein kinase domain (PF00069.19)	Yes	Yes	Yes	plasma membrane
Rice_CUFF.16967.1	0	0.15	1.15	0.9893	0	6.14	7.14	0	-	-	No	No	No	chloroplast
Rice_CUFF.23461.2	0.37	0.31	0.956204	0.9893	0.37	8.52	6.94891	0	-	-	No	No	No	chloroplast
Rice_CUFF.28752.1	0.52	0	0.657895	0.5279	0.52	9.51	6.91447	0	-	-	No	No	No	nuclear
Rice_CUFF.23461.1	0.41	0.34	0.950355	0.9893	0.41	8.56	6.78014	0	-	-	No	No	No	chloroplast
Rice_CUFF.24689.1	0	0.39	1.39	0.9893	0	5.65	6.65	0	-	-	No	No	No	chloroplast
Rice_CUFF.16400.1	0.25	1.64	2.112	0.0333	0.25	7.14	6.512	0	-	-	No	No	No	mitochondria
Rice_CUFF.23461.3	0	0.14	1.14	0.9893	0	5.4	6.4	0	-	-	No	No	No	nuclear
Rice_CUFF.16399.1	0.2	1.51	2.09167	0.0097	0.2	6.59	6.325	0	-	-	No	No	No	chloroplast
Rice_CUFF.19686.1	0.25	1.65	2.12	0.0265	0.25	6.81	6.248	0	-	-	No	No	No	cytosol
Rice_CUFF.27218.1	0	0.25	1.25	0.9893	0	5.2	6.2	0	-	-	No	No	No	cytosol
Rice_CUFF.6912.1	0.1	0.91	1.73636	0.0783	0.1	5.81	6.19091	0	sp|Q7XBQ9|RGA2_SOLBU, Desc:Disease resistance protein RGA2 OS=Solanum bulbocastanum GN=RGA2 PE=1 SV=1, ID:0.376, Cov:0.703	NB-ARC: NB-ARC domain (PF00931.16)	No	No	Yes	chloroplast
Rice_CUFF.38724.1	0.48	1.37	1.60135	0.7695	0.48	8.15	6.18243	0	-	-	No	Yes	No	chloroplast
Rice_CUFF.10177.1	0.31	0.33	1.01527	0.9893	0.31	7.04	6.1374	0	-	-	No	No	No	chloroplast
Rice_CUFF.1903.2	0	0.05	1.05	0.9893	0	5.02	6.02	0	-	-	No	No	No	nuclear
Rice_CUFF.3985.1	0.53	2.6	2.35294	0.1614	0.53	8.21	6.01961	0	-	-	No	No	No	chloroplast
Rice_CUFF.15637.1	1.12	0.35	0.636792	0.9893	1.12	11.64	5.96226	0	-	-	No	No	No	nuclear
Rice_CUFF.36701.1	0	0.98	1.98	0.5278	0	4.94	5.94	0	gi|42570170|ref|NP_849504.2|, Desc:MCA1 (mid1-complementing activity 1) [Arabidopsis thaliana], ID:0.400, Cov:0.627	-	No	No	No	nuclear
Rice_CUFF.14920.1	2.49	5.21	1.77937	0.0569	2.49	19.63	5.91117	0	-	DUF594: Protein of unknown function, DUF594 (PF04578.7)	Yes	Yes	Yes	chloroplast
Rice_CUFF.17512.1	0.28	0.53	1.19531	0.9893	0.28	6.48	5.84375	0	-	-	No	Yes	No	nuclear
Rice_CUFF.28691.1	0.34	1.23	1.66418	0.4943	0.34	6.76	5.79104	0	gi|15219803|ref|NP_176870.1|, Desc:protein kinase family protein / glycerophosphoryl diester phosphodiesterase family protein [Arabidopsis thaliana], ID:0.520, Cov:0.792	Pkinase_Tyr: Protein tyrosine kinase (PF07714.1)	No	No	Yes	chloroplast
Rice_CUFF.26607.1	2.07	3.87	1.58632	0.5386	2.07	15.87	5.49511	0	-	-	No	No	No	chloroplast
Rice_CUFF.16663.1	3.02	2.26	0.810945	0.9893	3.02	20.82	5.42786	0	-	-	No	Yes	No	chloroplast
Rice_CUFF.1903.1	0	0.05	1.05	0.9893	0	4.31	5.31	0	-	-	No	No	No	nuclear
Rice_CUFF.22470.1	0	0.42	1.42	0.8542	0	4.3	5.3	0	-	-	Yes	Yes	Yes	cytosol
Rice_CUFF.33990.1	0.38	0.12	0.811594	0.9893	0.38	6.29	5.28261	0	-	-	No	No	No	chloroplast
Rice_CUFF.18945.2	14.5	19.46	1.32	0.2308	14.5	80.27	5.24323	0	sp|Q0DK16|NIP13_ORYSJ, Desc:Aquaporin NIP1-3 OS=Oryza sativa subsp. japonica GN=NIP1-3 PE=3 SV=2, ID:0.889, Cov:0.650	MIP: Major intrinsic protein (PF00230.14)	No	No	No	cytosol
Rice_CUFF.35561.1	0.21	0.63	1.34711	0.9893	0.21	5.23	5.14876	0	-	-	No	No	No	chloroplast
Rice_CUFF.39088.1	0.24	0.65	1.33065	0.9893	0.24	5.28	5.06452	0	-	-	No	No	No	extracellular
Rice_CUFF.7981.1	0.12	0.08	0.964286	0.9893	0.12	4.47	4.88393	0	-	-	No	No	No	nuclear
Rice_CUFF.7415.1	1.01	1.66	1.32338	0.9893	1.01	8.68	4.81592	0	gi|15234434|ref|NP_193871.1|, Desc:protein kinase family protein [Arabidopsis thaliana], ID:0.547, Cov:0.718	Pkinase: Protein kinase domain (PF00069.19)	Yes	Yes	Yes	cytosol
Rice_CUFF.16964.1	0.24	0.05	0.846774	0.9893	0.24	4.93	4.78226	0	-	-	No	Yes	No	chloroplast
Rice_CUFF.1566.1	1.71	1.8	1.03321	0.9893	1.71	11.89	4.75646	0	-	-	No	No	No	nuclear
Rice_CUFF.30879.1	0.96	1.71	1.38265	0.9893	0.96	8.3	4.7449	0	-	-	No	Yes	No	chloroplast
Rice_CUFF.24691.1	0	0.46	1.46	0.5711	0	3.71	4.71	0	-	-	No	No	No	nuclear
Rice_CUFF.6913.1	0	0.61	1.61	0.2175	0	3.7	4.7	0	sp|Q7XA40|RGA3_SOLBU, Desc:Putative disease resistance protein RGA3 OS=Solanum bulbocastanum GN=RGA3 PE=2 SV=2, ID:0.313, Cov:0.713	-	No	No	Yes	cytosol
Rice_CUFF.18295.1	0.46	1.05	1.40411	0.648	0.46	5.81	4.66438	0	-	-	No	No	No	nuclear
Rice_CUFF.20073.1	0.71	0.74	1.01754	0.9893	0.71	6.65	4.47368	0	-	-	No	No	No	mitochondria
Rice_CUFF.20733.1	0.97	3.79	2.43147	0.157	0.97	7.81	4.47208	0	-	-	No	No	No	nuclear
Rice_CUFF.6913.2	0	0.53	1.53	0.0797	0	3.43	4.43	0	-	-	No	No	Yes	cytosol
Rice_CUFF.22807.1	0.21	1.38	1.96694	0.3113	0.21	4.36	4.42975	0	-	-	No	No	No	chloroplast
Rice_CUFF.19682.1	0.74	1.04	1.17241	0.9893	0.74	6.66	4.4023	0	-	-	No	No	No	mitochondria
Rice_CUFF.7979.1	1.21	0.09	0.493213	0.3972	1.21	8.62	4.35294	0	-	-	No	No	No	mitochondria
Rice_CUFF.36311.1	0.28	0.35	1.05469	0.9893	0.28	4.53	4.32031	0	-	-	No	No	No	chloroplast
Rice_CUFF.35558.1	0.18	0.55	1.31356	0.6528	0.18	4.02	4.25424	0	-	-	No	No	No	chloroplast
Rice_CUFF.19046.1	0	0.1	1.1	0.9893	0	3.18	4.18	0	-	-	No	Yes	No	chloroplast
Rice_CUFF.32883.1	0.17	0.25	1.06838	0.9893	0.17	3.81	4.11111	0	-	-	No	No	No	cytosol
Rice_CUFF.12206.1	1.04	1.13	1.04412	0.9893	1.04	7.34	4.08824	0	gi|18400079|ref|NP_566460.1|, Desc:amino acid permease family protein [Arabidopsis thaliana], ID:0.601, Cov:0.673	AA_permease: Amino acid permease (PF00324.15)	No	No	No	plasma membrane
Rice_CUFF.13663.1	0	0.31	1.31	0.9893	0	3.08	4.08	0	-	-	No	No	No	chloroplast
Rice_CUFF.21981.1	0.67	0.7	1.01796	0.9893	0.67	5.73	4.02994	0	-	-	No	No	No	nuclear
Rice_CUFF.34430.1	1.09	3.7	2.2488	0.0333	1.09	7.38	4.00957	0	-	-	No	Yes	No	chloroplast
Rice_CUFF.33349.1	0	0.29	1.29	0.9893	0	2.94	3.94	0	-	-	No	No	No	nuclear
Rice_CUFF.36310.1	0.22	0.55	1.27049	0.9893	0.22	3.75	3.89344	0	-	-	No	No	No	chloroplast
Rice_CUFF.26606.1	1.33	2.06	1.3133	0.6731	1.33	7.85	3.79828	0	-	-	No	No	No	chloroplast
Rice_CUFF.26606.3	1.32	2	1.2931	0.7239	1.32	7.81	3.79741	0	-	-	No	No	No	chloroplast
Rice_CUFF.26606.2	1.32	2	1.2931	0.7239	1.32	7.79	3.78879	0	-	-	No	No	No	chloroplast
Rice_CUFF.37645.1	0.25	0.53	1.224	0.9893	0.25	3.71	3.768	0	-	-	No	No	No	nuclear
Rice_CUFF.35854.1	0.12	0.28	1.14286	0.9893	0.12	3.14	3.69643	0	-	-	No	No	No	mitochondria
Rice_CUFF.20969.1	0.93	1.37	1.22798	0.9893	0.93	6.04	3.64767	0	-	-	No	No	No	nuclear
Rice_CUFF.19680.1	0	0.61	1.61	0.6174	0	2.64	3.64	0	-	-	No	No	No	nuclear
Rice_CUFF.311.1	1.19	1.85	1.30137	0.9893	1.19	6.6	3.47032	0	-	-	Yes	Yes	Yes	chloroplast
Rice_CUFF.37646.1	0.42	0.71	1.20423	0.9893	0.42	3.76	3.35211	0	-	-	No	Yes	No	mitochondria
Rice_CUFF.17313.1	2.23	3.75	1.47059	0.8542	2.23	9.8	3.34365	0	-	-	No	No	No	chloroplast
Rice_CUFF.19005.1	0.74	1.91	1.67241	0.6588	0.74	4.81	3.33908	0	-	-	No	No	No	nuclear
Rice_CUFF.23567.1	1.55	2.37	1.32157	0.6731	1.55	7.29	3.25098	0	-	-	No	No	No	nuclear
Rice_CUFF.16662.1	0.65	0.55	0.939394	0.9893	0.65	4.26	3.18788	0	-	-	No	No	No	chloroplast
Rice_CUFF.35116.1	2.6	2.43	0.952778	0.9893	2.6	10.4	3.16667	0	-	-	No	No	No	chloroplast
Rice_CUFF.26052.1	0.18	0.66	1.40678	0.9106	0.18	2.73	3.16102	0	-	-	No	No	No	nuclear
Rice_CUFF.31172.1	0.5	0.59	1.06	0.9937	0.5	3.68	3.12	0	-	-	No	No	No	cytosol
Rice_CUFF.6854.1	2.63	4.82	1.60331	0.1452	2.63	10.28	3.10744	0	-	-	No	No	No	chloroplast
Rice_CUFF.33350.1	0.12	0.25	1.11607	0.9893	0.12	2.45	3.08036	0	-	-	No	No	No	mitochondria
Rice_CUFF.28882.1	4.33	5.86	1.28705	0.897	4.33	15.32	3.06191	0	-	-	No	No	No	chloroplast
Rice_CUFF.19309.1	4.21	3.84	0.928983	0.9893	4.21	14.74	3.02111	0	-	-	No	No	No	nuclear
Rice_CUFF.23803.1	1.92	3.5	1.5411	0.3611	1.92	7.74	2.99315	0	-	-	No	No	No	nuclear
Rice_CUFF.15737.3	18.44	19.56	1.05761	0.9893	18.44	56.57	2.96142	0	-	-	No	No	No	chloroplast
Rice_CUFF.6436.1	1.67	2.57	1.33708	0.7496	1.67	6.88	2.95131	0	-	-	No	No	No	chloroplast
Rice_CUFF.26220.2	0.3	0.6	1.23077	0.9893	0.3	2.81	2.93077	0	-	NB-ARC: NB-ARC domain (PF00931.16)	No	No	No	cytosol
Rice_CUFF.30263.1	1.08	3.56	2.19231	0.0419	1.08	5.09	2.92788	0	-	-	Yes	Yes	Yes	chloroplast
Rice_CUFF.19684.1	0.33	0.79	1.34586	0.9475	0.33	2.84	2.88722	0	-	-	No	No	No	cytosol_nuclear
Rice_CUFF.23567.2	1.53	1.98	1.17787	0.9893	1.53	6.27	2.87352	0	-	Plant_tran: Plant transposon protein (PF04827.8)	No	No	No	cytosol
Rice_CUFF.37629.1	19.7	26.23	1.31546	0.2046	19.7	58.27	2.86329	0	-	-	No	No	No	E.R.
Rice_CUFF.321.1	0.78	0.95	1.09551	0.9893	0.78	4.01	2.81461	0	-	-	No	No	No	chloroplast
Rice_CUFF.8470.1	0.71	0.49	0.871345	0.9893	0.71	3.8	2.80702	0	-	-	No	No	No	nuclear
Rice_CUFF.36784.1	0.89	1.5	1.32275	0.5898	0.89	4.21	2.75661	0	-	-	No	No	No	nuclear
Rice_CUFF.36783.1	0.86	1.52	1.35484	0.5516	0.86	4.08	2.73118	0	-	-	No	No	No	nuclear
Rice_CUFF.9546.1	14.26	22.55	1.54325	0.1685	14.26	40.63	2.72805	0	-	-	No	No	No	cytosol
Rice_CUFF.22472.1	0	0.12	1.12	0.9893	0	1.69	2.69	0	-	-	No	Yes	No	chloroplast
Rice_CUFF.23876.1	0.72	0.48	0.860465	0.9893	0.72	3.57	2.65698	0	gi|15239759|ref|NP_200294.1|, Desc:DOMON domain-containing protein / dopamine beta-monooxygenase N-terminal domain-containing protein [Arabidopsis thaliana], ID:0.600, Cov:0.987	Cytochrom_B561: Eukaryotic cytochrome b561 (PF03188.10), DOMON: DOMON domain (PF03351.11)	No	No	No	chloroplast
Rice_CUFF.1843.1	10.56	12.4	1.15917	0.9893	10.56	28.52	2.55363	0	-	-	No	No	No	chloroplast
Rice_CUFF.34628.1	1.63	2.28	1.24715	0.9893	1.63	5.69	2.54373	0	-	-	No	No	No	chloroplast
Rice_CUFF.6063.1	0.49	2.17	2.12752	0.0205	0.49	2.62	2.42953	0	-	-	No	No	No	chloroplast
Rice_CUFF.19339.1	2.6	3.94	1.37222	0.7695	2.6	7.37	2.325	0	-	-	No	No	Yes	chloroplast
Rice_CUFF.37558.1	0.29	0.85	1.43411	0.4716	0.29	1.88	2.23256	0	-	-	No	No	No	cytosol
Rice_CUFF.9811.1	8.12	14.46	1.69518	0.0743	8.12	18.99	2.19189	0	-	-	No	Yes	No	chloroplast
Rice_CUFF.30852.1	11.24	14.75	1.28676	0.0419	11.24	25.11	2.13317	0	-	-	No	No	No	nuclear
Rice_CUFF.28854.2	16.43	22	1.31956	0.5763	16.43	36.01	2.12335	0	sp|Q6Z256|ARP2_ORYSJ, Desc:Actin-related protein 2 OS=Oryza sativa subsp. japonica GN=ARP2 PE=3 SV=1, ID:1.000, Cov:0.803	Actin: Actin (PF00022.13)	No	No	No	nuclear
Rice_CUFF.37844.1	1.49	1.1	0.843373	0.9618	1.49	4.17	2.07631	0	-	-	Yes	Yes	Yes	extracellular
Rice_CUFF.33861.1	19	30.59	1.5795	0.1883	19	40.32	2.066	0	-	-	No	No	No	mitochondria
Rice_CUFF.18913.1	0	0.02	1.02	0.9893	0	1.06	2.06	0	-	Retrotrans_gag: Retrotransposon gag protein (PF03732.11)	No	No	No	chloroplast
Rice_CUFF.32753.1	15.6	22.53	1.41747	0.0301	15.6	32.35	2.00904	0	-	-	No	No	No	chloroplast
Rice_CUFF.34141.1	6.4	8.1	1.22973	0.7358	6.4	13.86	2.00811	0	-	-	No	No	No	nuclear
Rice_CUFF.32752.2	14.12	19.78	1.37434	0.1007	14.12	29.25	2.00066	0	-	-	No	No	No	chloroplast
Rice_CUFF.6631.1	2.8	3.97	1.30789	0.6179	2.8	6.46	1.96316	0	-	-	No	No	No	nuclear
Rice_CUFF.26093.1	9.66	15.73	1.56942	0.0495	9.66	19.75	1.94653	0	-	-	No	No	No	mitochondria
Rice_CUFF.24375.1	5	6.79	1.29833	0.0233	5	10.67	1.945	0	-	RVT_1: Reverse transcriptase (RNA-dependent DNA polymerase) (PF00078.21)	No	No	No	cytosol
Rice_CUFF.32752.1	11.32	15.93	1.37419	0.0623	11.32	22.59	1.91477	0	-	-	No	No	No	chloroplast
Rice_CUFF.36099.1	15.91	18.28	1.14015	0.7465	15.91	31.11	1.89888	0	-	-	No	No	No	nuclear
Rice_CUFF.18159.2	21.9	24.27	1.10349	0.9618	21.9	42.48	1.89869	0	-	-	No	No	No	chloroplast
Rice_CUFF.30851.1	4.12	5.4	1.25	0.5346	4.12	8.57	1.86914	0	-	DUF390: Protein of unknown function (DUF390) (PF04094.8), Transposase_28: Putative gypsy type transposon (PF04195.6)	No	No	No	chloroplast
Rice_CUFF.36472.1	17.68	21.91	1.22645	0.3277	17.68	33.48	1.84582	0	-	-	Yes	Yes	Yes	chloroplast
Rice_CUFF.18159.1	14.65	16.89	1.14313	0.6744	14.65	27.6	1.82748	0	-	-	No	No	No	chloroplast
Rice_CUFF.25683.1	4.69	7.03	1.41125	0.0743	4.69	9.31	1.81195	0	-	-	No	No	No	nuclear
Rice_CUFF.25682.1	4.49	6.2	1.31148	0.0911	4.49	8.31	1.69581	0	-	-	No	No	No	chloroplast
Rice_CUFF.14186.1	1.08	1.47	1.1875	0.7535	1.08	2.38	1.625	0	-	-	Yes	Yes	Yes	extracellular
Rice_CUFF.16718.1	12.77	12.18	0.957153	0.9893	12.77	21.13	1.60712	0	-	-	No	No	No	nuclear
Rice_CUFF.15378.1	5.42	5.62	1.03115	0.9893	5.42	8.68	1.50779	0	-	RVP_2: Retroviral aspartyl protease (PF08284.5), RVT_1: Reverse transcriptase (RNA-dependent DNA polymerase) (PF00078.21), Retrotrans_gag: Retrotransposon gag protein (PF03732.11)	No	No	No	cytosol
Rice_CUFF.33297.1	1.29	2.12	1.36245	0.0051	1.29	2.37	1.47162	0	-	-	No	No	No	chloroplast
Rice_CUFF.37408.1	22	23.03	1.04478	0.9893	22	32.75	1.46739	0	-	-	No	No	No	chloroplast
Rice_CUFF.3540.1	52.4	51.65	0.985955	0.9893	52.4	72.41	1.37472	0	-	-	No	No	No	chloroplast

## Sheet: common, down
Table S3-D. Commonly down-regulated rice unannotated transcripts at the initial infection stage
	RPKM (COM)				RPKM (INC)
Transcript ID	Control	Infected	Fold change	FDR	Control	Infected	Fold change	FDR	RAP-DB Annotation	Homologs in UniProt & RefSeq	putative secreted protein	Secretory protein by SignalP	Secretory pathway by TargetP	Localization by WoLFPSORT
Rice_CUFF.34642.1	14.43	1.97	0.192482	0	14.43	0.18	0.0764744	0	-	-	No	No	No	nuclear
Rice_CUFF.37956.1	10.7	1.45	0.209402	0	10.7	2.03	0.258974	0	-	-	No	No	No	chloroplast
Rice_CUFF.13976.1	33.12	14.84	0.464244	0	33.12	0.49	0.0436694	0	gi|79527881|ref|NP_568611.2|, Desc:unknown protein [Arabidopsis thaliana], ID:0.586, Cov:0.761	LCM: Leucine carboxyl methyltransferase (PF04072.8)	No	No	No	cytosol
Rice_CUFF.5573.1	12.29	4.91	0.444695	0	12.29	0.36	0.102333	0	gi|79518327|ref|NP_568435.2|, Desc:nucleotide binding [Arabidopsis thaliana], ID:0.512, Cov:0.661	-	No	No	No	chloroplast
Rice_CUFF.932.1	4.99	1.14	0.357262	0	4.99	0.16	0.193656	0	sp|Q9M9Q6|SCP50_ARATH, Desc:Serine carboxypeptidase-like 50 OS=Arabidopsis thaliana GN=SCPL50 PE=2 SV=1, ID:0.520, Cov:0.842	Peptidase_S10: Serine carboxypeptidase (PF00450.16)	No	No	No	chloroplast
Rice_CUFF.34641.1	5.92	1.79	0.403179	0	5.92	0.11	0.160405	0	-	-	Yes	Yes	No	extracellular
Rice_CUFF.15976.1	4.7	0.94	0.340351	0	4.7	0.3	0.22807	0	-	-	No	No	No	nuclear
Rice_CUFF.34640.1	7.41	2.62	0.43044	0	7.41	0.43	0.170036	0	-	-	No	No	No	nuclear
Rice_CUFF.38493.1	4.69	0.93	0.339192	0	4.69	0.49	0.261863	0	sp|Q9C7S5|PSYR1_ARATH, Desc:Tyrosine-sulfated glycopeptide receptor 1 OS=Arabidopsis thaliana GN=PSYR1 PE=2 SV=1, ID:0.301, Cov:0.502	-	No	No	No	nuclear
Rice_CUFF.16287.1	20.24	7.04	0.378531	0	20.24	3.79	0.225518	0	-	-	No	No	No	nuclear
Rice_CUFF.12096.3	38.82	18.03	0.477901	0	38.82	4.93	0.14892	0	-	-	No	No	No	nuclear
Rice_CUFF.4700.1	14.73	4.99	0.380801	0	14.73	3.53	0.287985	0	-	-	No	No	No	chloroplast
Rice_CUFF.15104.1	18.63	6.96	0.405502	0	18.63	4.31	0.270504	0	-	-	No	No	No	mitochondria
Rice_CUFF.11960.1	6.75	1.95	0.380645	0	6.75	1.3	0.296774	0	-	-	No	No	No	chloroplast
Rice_CUFF.30554.1	42.26	22.85	0.551318	0	42.26	6.97	0.184235	0	-	-	No	Yes	No	chloroplast
Rice_CUFF.19815.1	19.66	10.91	0.576476	0	19.66	2.56	0.172314	0	-	-	No	No	No	mitochondria
Rice_CUFF.1731.1	15.06	6.75	0.482565	0	15.06	3.35	0.270859	0	-	-	No	No	No	mitochondria
Rice_CUFF.9329.1	226.23	119.27	0.529288	0	226.23	52.16	0.233948	0	-	-	No	No	No	nuclear
Rice_CUFF.35760.1	9.34	4.69	0.55029	0	9.34	1.48	0.239845	0	-	-	No	No	No	nuclear
Rice_CUFF.28762.1	31.58	15.84	0.516882	0	31.58	8.58	0.294045	0	-	-	No	No	No	mitochondria
Rice_CUFF.38270.1	5.61	2.19	0.482602	0	5.61	1.55	0.385779	0	-	SMP: Seed maturation protein (PF04927.6)	No	No	No	chloroplast
Rice_CUFF.28072.1	8.48	3.92	0.518987	0	8.48	2.53	0.372363	0	-	-	No	No	No	chloroplast
Rice_CUFF.4939.1	47.12	25.38	0.548213	0	47.12	15.93	0.351829	0	-	-	No	No	No	nuclear
Rice_CUFF.38270.2	4.66	1.91	0.514134	0	4.66	1.31	0.408127	0	-	SMP: Seed maturation protein (PF04927.6)	No	No	No	chloroplast
Rice_CUFF.27373.1	258.86	150.09	0.581428	0	258.86	92.11	0.358308	0	-	-	No	No	No	chloroplast
Rice_CUFF.20378.1	13.97	8.33	0.623246	0	13.97	4.86	0.39145	0	-	-	No	No	No	chloroplast
Rice_CUFF.28669.1	52.29	34.71	0.670107	0	52.29	19.65	0.387502	0	-	-	No	No	No	chloroplast
Rice_CUFF.31086.1	17.04	10.84	0.656319	0	17.04	6.83	0.434035	0	-	Cpn60_TCP1: TCP-1/cpn60 chaperonin family (PF00118.18)	No	No	No	chloroplast
Rice_CUFF.2307.2	39.56	27.74	0.70858	0	39.56	14.87	0.391272	0	-	-	No	No	No	chloroplast
Rice_CUFF.23458.1	89.05	62.98	0.710494	0	89.05	36.26	0.41377	0	-	-	No	No	No	chloroplast
Rice_CUFF.14897.1	37.36	23.82	0.647028	0	37.36	17.67	0.486705	0	-	-	No	No	No	chloroplast
Rice_CUFF.22624.1	65.72	50.28	0.768585	0	65.72	23.66	0.369604	0	-	-	No	No	No	nuclear
Rice_CUFF.14898.1	43.82	28.53	0.658858	0	43.82	22.28	0.519411	0	-	-	No	No	No	nuclear
Rice_CUFF.12895.1	178.1	127.87	0.719542	0	178.1	83.63	0.472529	0	-	-	No	No	No	nuclear
Rice_CUFF.23073.1	39.24	29.35	0.754225	0	39.24	17.51	0.45999	0	-	-	No	No	No	nuclear
Rice_CUFF.14898.2	43.16	29.15	0.682745	0	43.16	22.71	0.536911	0	-	-	No	No	No	nuclear
Rice_CUFF.3023.1	46.14	34	0.742469	0	46.14	33.88	0.739924	0	-	-	No	No	No	nuclear

## Sheet: COM, down
Table S3-E. Compatible-specific down-regulated rice unannotated transcripts at the initial infection stage
	RPKM (COM)				RPKM (INC)
Transcript ID	Control	Infected	Fold change	FDR	Control	Infected	Fold change	FDR	RAP-DB Annotation	Homologs in UniProt & RefSeq	putative secreted protein	Secretory protein by SignalP	Secretory pathway by TargetP	Localization by WoLFPSORT
Rice_CUFF.4759.1	8.61	0.52	0.158169	0	8.61	2.74	0.389178	0.033	-	-	No	No	No	cytosol
Rice_CUFF.22272.1	8.76	0.77	0.181352	0	8.76	3.25	0.435451	0.116	-	-	No	No	No	nuclear
Rice_CUFF.17596.1	5.79	0.61	0.237113	0	5.79	1.67	0.393225	0.039	-	-	No	No	No	chloroplast
Rice_CUFF.24259.1	13.68	5.41	0.436649	0	13.68	11.43	0.84673	0.7301	-	-	No	No	No	chloroplast
Rice_CUFF.7190.1	9.59	4.03	0.474976	0	9.59	4.98	0.564684	0.0124	-	-	No	No	No	extracellular
Rice_CUFF.20654.1	3.87	1.42	0.49692	0	3.87	1.95	0.605749	0.0336	-	-	No	No	No	nuclear
Rice_CUFF.37399.1	15.78	7.85	0.527414	0	15.78	11.39	0.738379	0.2164	-	-	No	No	No	nuclear
Rice_CUFF.16396.1	45.73	26.76	0.594051	0	45.73	36.78	0.808474	0.0495	-	-	No	No	No	chloroplast
Rice_CUFF.24135.1	156.64	108.68	0.695762	0	156.64	122.22	0.781654	0.0124	gi|15229866|ref|NP_187789.1|, Desc:chaperonin, putative [Arabidopsis thaliana], ID:0.878, Cov:0.894	-	No	No	No	cytosol

## Sheet: INC, down
Table S3-F. Incompatible-specific down-regulated rice unannotated transcripts at the initial infection stage
	RPKM (COM)				RPKM (INC)
Transcript ID	Control	Infected	Fold change	FDR	Control	Infected	Fold change	FDR	RAP-DB Annotation	Homologs in UniProt & RefSeq	putative secreted protein	Secretory protein by SignalP	Secretory pathway by TargetP	Localization by WoLFPSORT
Rice_CUFF.25878.1	22.77	12.87	0.583509	0.0823	22.77	1.07	0.0870846	0	-	-	No	No	No	chloroplast
Rice_CUFF.19034.1	10.61	1.67	0.229974	0.0598	10.61	0.33	0.114556	0	-	-	No	No	No	chloroplast
Rice_CUFF.38006.1	6.89	0.72	0.217997	0.0205	6.89	0	0.126743	0	-	-	No	No	No	extracellular
Rice_CUFF.35758.1	10.29	4.32	0.471213	0.0051	10.29	0.5	0.132861	0	-	-	No	No	No	cytosol
Rice_CUFF.23073.2	76.01	57.42	0.758603	0.0051	76.01	10.11	0.144267	0	-	-	No	No	No	nuclear
Rice_CUFF.17002.2	8.98	2.03	0.303607	0.0205	8.98	0.51	0.151303	0	-	-	Yes	Yes	Yes	nuclear
Rice_CUFF.21004.1	7.57	2.04	0.354726	0.0361	7.57	0.4	0.163361	0	-	-	No	No	No	chloroplast
Rice_CUFF.29227.1	9.76	4.26	0.488848	0.0051	9.76	0.76	0.163569	0	-	-	No	No	No	mitochondria
Rice_CUFF.11587.2	5.62	5.03	0.910876	0.9893	5.62	0.24	0.187311	0	-	-	No	No	No	mitochondria
Rice_CUFF.580.1	9.38	2.67	0.353565	0.0471	9.38	1	0.192678	0	-	-	No	No	No	cytosol
Rice_CUFF.37711.1	4.54	1.52	0.454874	0.0797	4.54	0.07	0.193141	0	-	-	No	No	No	mitochondria
Rice_CUFF.11283.1	5.77	2.87	0.57164	0.0051	5.77	0.31	0.193501	0	-	-	No	Yes	No	chloroplast
Rice_CUFF.28339.1	6.31	3.05	0.554036	0.6174	6.31	0.47	0.201094	0	-	-	No	No	No	chloroplast
Rice_CUFF.20885.1	5.23	2.75	0.601926	0.739	5.23	0.26	0.202247	0	sp|Q0DG35|GLT2_ORYSJ, Desc:Glutamate synthase 2 [NADH], chloroplastic OS=Oryza sativa subsp. japonica GN=Os05g0555600 PE=2 SV=2, ID:1.000, Cov:1.000	Glu_synthase: Conserved region in glutamate synthase (PF01645.11)	No	No	No	cytosol
Rice_CUFF.23242.1	4.98	1.18	0.364548	0.0051	4.98	0.23	0.205686	0	-	-	No	No	No	chloroplast
Rice_CUFF.33943.2	8.6	4.79	0.603125	0.3345	8.6	1.02	0.210417	0	gi|15239546|ref|NP_200220.1|, Desc:DNA mismatch repair MutS family protein [Arabidopsis thaliana], ID:0.392, Cov:0.977	-	No	No	No	nuclear
Rice_CUFF.6958.1	10.25	4.31	0.472	0.2915	10.25	1.37	0.210667	0	gi|15217930|ref|NP_176128.1|, Desc:unknown protein [Arabidopsis thaliana], ID:0.589, Cov:0.675	PLAC8: PLAC8 family (PF04749.11)	Yes	Yes	Yes	chloroplast
Rice_CUFF.27479.1	3.94	3.2	0.850202	0.9893	3.94	0.07	0.216599	0	-	-	No	No	No	nuclear
Rice_CUFF.17002.1	6.84	2.28	0.418367	0.0471	6.84	0.7	0.216837	0	-	-	No	No	No	mitochondria
Rice_CUFF.8554.1	8.8	5.03	0.615306	0.2491	8.8	1.13	0.217347	0	-	-	No	No	No	nuclear
Rice_CUFF.34149.1	4.54	2.03	0.546931	0.245	4.54	0.21	0.218412	0	-	-	No	No	No	chloroplast
Rice_CUFF.18991.1	7.48	3.26	0.502358	0.3398	7.48	0.86	0.21934	0	-	-	No	No	Yes	chloroplast
Rice_CUFF.5329.1	6.02	3.66	0.663818	0.601	6.02	0.55	0.220798	0	-	-	No	No	No	nuclear
Rice_CUFF.11587.1	4.61	5.05	1.07843	0.9893	4.61	0.24	0.221034	0	-	-	No	No	No	mitochondria
Rice_CUFF.24240.1	12.32	7.58	0.644144	0.0051	12.32	1.97	0.222973	0	-	GATase: Glutamine amidotransferase class-I (PF00117.22)	No	No	No	mitochondria
Rice_CUFF.18990.1	8.33	4.51	0.590568	0.0783	8.33	1.09	0.224009	0	-	-	No	No	No	mitochondria
Rice_CUFF.3582.1	13.01	4.44	0.388294	0.0097	13.01	2.15	0.224839	0	-	-	No	No	No	nuclear
Rice_CUFF.3739.1	8.57	4.79	0.605016	0.0495	8.57	1.18	0.227795	0	-	-	No	No	No	chloroplast
Rice_CUFF.33943.1	7.91	4.83	0.654321	0.5518	7.91	1.03	0.227834	0	gi|15239546|ref|NP_200220.1|, Desc:DNA mismatch repair MutS family protein [Arabidopsis thaliana], ID:0.404, Cov:0.898	-	No	No	No	cytosol
Rice_CUFF.8440.1	12.42	9.12	0.754098	0.1557	12.42	2.06	0.228018	0	-	OPT: OPT oligopeptide transporter protein (PF03169.9)	No	No	No	plasma membrane
Rice_CUFF.15939.2	13.39	4.95	0.413482	0.0051	13.39	2.29	0.228631	0	-	-	No	Yes	No	chloroplast
Rice_CUFF.29484.1	4.98	0.84	0.307692	0.0265	4.98	0.37	0.229097	0	-	-	No	No	No	nuclear
Rice_CUFF.16959.1	5.38	2.73	0.584639	0.0136	5.38	0.47	0.230408	0	-	-	No	No	No	chloroplast
Rice_CUFF.20550.1	7.63	7.59	0.995365	0.9893	7.63	0.99	0.230591	0	-	-	No	No	No	chloroplast
Rice_CUFF.21228.1	6.21	4.68	0.787795	0.9893	6.21	0.72	0.238558	0	-	-	No	No	No	nuclear
Rice_CUFF.6402.2	5.84	2.6	0.526316	0.0662	5.84	0.64	0.239766	0	-	-	No	No	Yes	chloroplast
Rice_CUFF.18990.3	7.35	4.44	0.651497	0.4393	7.35	1.06	0.246707	0	-	-	No	No	No	mitochondria
Rice_CUFF.2781.1	16.62	9.91	0.619183	0.0136	16.62	3.35	0.246879	0	-	-	No	No	No	mitochondria
Rice_CUFF.37144.1	8.58	3.88	0.509395	0.0051	8.58	1.37	0.24739	0	-	bZIP_2: Basic region leucine zipper (PF07716.9)	No	No	No	nuclear
Rice_CUFF.18990.2	7.28	4.42	0.654589	0.3969	7.28	1.07	0.25	0	-	-	No	No	No	mitochondria
Rice_CUFF.25026.1	3.61	1.67	0.579176	0.5711	3.61	0.18	0.255965	0	-	-	No	No	No	extracellular
Rice_CUFF.32995.1	2.89	1.04	0.524422	0.5396	2.89	0	0.257069	0	-	-	No	No	No	nuclear
Rice_CUFF.6352.1	4.65	1.76	0.488496	0.0505	4.65	0.46	0.258407	0	-	-	Yes	Yes	Yes	chloroplast
Rice_CUFF.6351.1	4.65	1.91	0.515044	0.0598	4.65	0.47	0.260177	0	-	-	No	No	No	chloroplast
Rice_CUFF.10725.1	5.71	2.56	0.530551	0.2858	5.71	0.75	0.260805	0	-	-	No	No	No	cytosol
Rice_CUFF.23927.1	3.86	4.26	1.0823	0.9893	3.86	0.3	0.26749	0	-	-	No	No	No	chloroplast
Rice_CUFF.15062.1	3.9	3.82	0.983673	0.9893	3.9	0.32	0.269388	0	-	-	Yes	Yes	Yes	extracellular
Rice_CUFF.16954.1	3.23	1.79	0.659574	0.7465	3.23	0.15	0.271868	0	-	-	No	No	No	nuclear
Rice_CUFF.35698.1	6.63	3.25	0.557012	0.2858	6.63	1.09	0.273919	0	-	-	No	Yes	No	mitochondria
Rice_CUFF.6582.1	13.05	6.25	0.516014	0.1179	13.05	2.85	0.274021	0	-	-	No	No	No	chloroplast
Rice_CUFF.32701.1	4.05	2.27	0.647525	0.4819	4.05	0.39	0.275248	0	-	-	No	No	Yes	cytosol
Rice_CUFF.22819.1	2.88	1.09	0.53866	0.3559	2.88	0.07	0.275773	0	-	-	No	No	No	chloroplast
Rice_CUFF.30101.1	6.2	3.99	0.693056	0.7652	6.2	0.99	0.276389	0	-	-	No	No	No	nuclear
Rice_CUFF.35972.1	11.84	9.7	0.833333	0.8729	11.84	2.58	0.278816	0	-	-	No	No	No	chloroplast
Rice_CUFF.15977.1	3.3	0.64	0.381395	0.0173	3.3	0.2	0.27907	0	-	-	No	No	No	nuclear
Rice_CUFF.19408.1	13.97	12.67	0.91316	0.9893	13.97	3.21	0.281229	0	-	-	No	No	No	mitochondria
Rice_CUFF.21227.1	4.56	3.15	0.746403	0.9593	4.56	0.57	0.282374	0	-	-	No	No	No	nuclear
Rice_CUFF.1711.1	4.61	3.59	0.818182	0.9172	4.61	0.63	0.290553	0	-	-	No	No	Yes	chloroplast
Rice_CUFF.12879.1	4.25	1.28	0.434286	0.0361	4.25	0.53	0.291429	0	-	-	No	No	No	nuclear
Rice_CUFF.34847.1	4.84	2.09	0.52911	0.1883	4.84	0.71	0.292808	0	-	-	No	No	No	cytosol_nuclear
Rice_CUFF.931.1	2.96	0.97	0.497475	0.2858	2.96	0.16	0.292929	0	-	-	No	No	No	nuclear
Rice_CUFF.28214.1	5.8	2.33	0.489706	0.0447	5.8	1	0.294118	0	-	-	No	No	No	nuclear
Rice_CUFF.31476.1	8.74	5.35	0.651951	0.0677	8.74	1.87	0.294661	0	-	-	No	No	No	chloroplast
Rice_CUFF.31125.1	22.61	19.91	0.885642	0.9893	22.61	5.96	0.29479	0	-	-	No	No	No	nuclear
Rice_CUFF.37138.1	5.05	2.73	0.616529	0.0173	5.05	0.79	0.295868	0	sp|Q9SSR4|PPR77_ARATH, Desc:Pentatricopeptide repeat-containing protein At1g52620 OS=Arabidopsis thaliana GN=At1g52620 PE=2 SV=1, ID:0.446, Cov:0.811	PPR: PPR repeat (PF01535.14), PPR_1: PPR repeat (PF12854.1)	No	No	No	chloroplast
Rice_CUFF.25149.1	11.39	5.58	0.531073	0.2036	11.39	2.69	0.297821	0	-	-	No	No	No	mitochondria
Rice_CUFF.19409.1	11.95	11	0.926641	0.9893	11.95	2.89	0.300386	0	-	-	No	No	No	chloroplast
Rice_CUFF.24022.1	2.95	1.18	0.551899	0.3559	2.95	0.2	0.303797	0	-	-	No	No	No	nuclear
Rice_CUFF.22818.1	2.72	0.98	0.532258	0.1385	2.72	0.14	0.306452	0	-	HGWP: HGWP repeat (PF03578.9)	No	Yes	No	chloroplast
Rice_CUFF.29178.1	8.36	3.51	0.481838	0.0136	8.36	1.88	0.307692	0	-	-	No	No	No	chloroplast
Rice_CUFF.22823.1	3.41	2.3	0.748299	0.9208	3.41	0.36	0.30839	0	-	-	Yes	Yes	No	extracellular
Rice_CUFF.31828.1	4.02	2.94	0.784861	0.8542	4.02	0.56	0.310757	0	-	-	No	No	No	chloroplast
Rice_CUFF.26768.1	4.61	3.2	0.748663	0.7695	4.61	0.75	0.311943	0	-	-	No	No	No	chloroplast
Rice_CUFF.11774.1	4.77	3.33	0.750433	0.7465	4.77	0.8	0.311958	0	-	-	No	No	No	chloroplast
Rice_CUFF.10726.1	5.4	3.14	0.646875	0.5867	5.4	1.02	0.315625	0	-	-	No	Yes	No	chloroplast
Rice_CUFF.23442.1	6.22	3.81	0.666205	0.4765	6.22	1.28	0.315789	0	gi|18418151|ref|NP_567912.1|, Desc:coclaurine N-methyltransferase, putative [Arabidopsis thaliana], ID:0.730, Cov:0.630	CMAS: Mycolic acid cyclopropane synthetase (PF02353.14)	No	No	No	chloroplast
Rice_CUFF.25649.1	4.1	1.72	0.533333	0.1907	4.1	0.63	0.319608	0	-	-	No	Yes	No	chloroplast
Rice_CUFF.2016.1	2.58	0.7	0.47486	0.0361	2.58	0.18	0.329609	0	-	-	No	No	No	nuclear
Rice_CUFF.5663.1	3.33	2.1	0.715935	0.8542	3.33	0.44	0.332564	0	-	-	Yes	Yes	Yes	chloroplast
Rice_CUFF.26527.1	3.31	1.64	0.612529	0.437	3.31	0.47	0.341067	0	sp|Q6R2K3|SRF3_ARATH, Desc:Protein STRUBBELIG-RECEPTOR FAMILY 3 OS=Arabidopsis thaliana GN=SRF3 PE=1 SV=1, ID:0.529, Cov:0.760	Pkinase_Tyr: Protein tyrosine kinase (PF07714.1)	No	No	No	nuclear
Rice_CUFF.29079.2	4.41	2.44	0.63586	0.2308	4.41	0.85	0.341959	0	-	-	No	No	No	chloroplast
Rice_CUFF.18210.1	11.72	11.18	0.957547	0.9893	11.72	3.39	0.345126	0	sp|Q946J2|SUVR1_ARATH, Desc:Histone-lysine N-methyltransferase SUVR1 OS=Arabidopsis thaliana GN=SUVR1 PE=2 SV=1, ID:0.662, Cov:0.507	-	No	Yes	No	mitochondria
Rice_CUFF.37248.1	19.81	15.03	0.770303	0.2175	19.81	6.23	0.347429	0	-	-	No	No	No	cytosol
Rice_CUFF.35831.1	2.48	1.14	0.614943	0.4943	2.48	0.22	0.350575	0	-	-	No	No	No	cytosol
Rice_CUFF.1830.1	4.99	2.99	0.66611	0.5518	4.99	1.11	0.352254	0	sp|Q9S9M5|WAKLA_ARATH, Desc:Wall-associated receptor kinase-like 1 OS=Arabidopsis thaliana GN=WAKL1 PE=1 SV=1, ID:0.316, Cov:0.602	-	Yes	Yes	Yes	chloroplast
Rice_CUFF.10631.1	5.58	2.1	0.471125	0.0205	5.58	1.33	0.354103	0	-	-	No	No	No	nuclear
Rice_CUFF.29079.1	4.46	2.39	0.620879	0.1935	4.46	0.94	0.355311	0	-	-	No	No	No	chloroplast
Rice_CUFF.33168.1	3.26	1.11	0.495305	0.0677	3.26	0.55	0.36385	0	-	-	No	No	No	nuclear
Rice_CUFF.28909.2	4.9	2.51	0.594915	0.0051	4.9	1.19	0.371186	0	sp|Q9LK90|ALA8_ARATH, Desc:Putative phospholipid-transporting ATPase 8 OS=Arabidopsis thaliana GN=ALA8 PE=2 SV=1, ID:0.625, Cov:0.810	E1-E2_ATPase: E1-E2 ATPase (PF00122.14)	No	No	No	E.R.
Rice_CUFF.2019.1	7.8	6.78	0.884091	0.9893	7.8	2.27	0.371591	0	-	-	No	No	No	nuclear
Rice_CUFF.8876.1	26.05	23.29	0.897967	0.8893	26.05	9.08	0.372643	0	gi|145336732|ref|NP_564652.2|, Desc:RSH3 (RELA/SPOT HOMOLOG 3); GTP diphosphokinase [Arabidopsis thaliana], ID:0.462, Cov:0.529	HD: HD domain (PF01966.16)	No	Yes	No	chloroplast
Rice_CUFF.28909.1	4.98	2.61	0.603679	0.0097	4.98	1.23	0.37291	0	gi|15232278|ref|NP_189425.1|, Desc:haloacid dehalogenase-like hydrolase family protein [Arabidopsis thaliana], ID:0.648, Cov:0.734	E1-E2_ATPase: E1-E2 ATPase (PF00122.14)	No	No	No	E.R.
Rice_CUFF.27478.1	2.08	0.61	0.522727	0.1702	2.08	0.15	0.373377	0	-	-	No	No	No	nuclear
Rice_CUFF.844.1	11.72	12.08	1.0283	0.9893	11.72	3.8	0.377358	0	gi|15219169|ref|NP_175713.1|, Desc:protein kinase family protein [Arabidopsis thaliana], ID:0.863, Cov:0.623	Pkinase: Protein kinase domain (PF00069.19)	No	No	No	cytosol
Rice_CUFF.24485.1	3.64	1.77	0.596983	0.2491	3.64	0.76	0.37931	0	-	Glucan_synthase: 1,3-beta-glucan synthase component (PF02364.9)	No	No	No	cytosol
Rice_CUFF.30392.1	12.18	7.42	0.638847	0.0569	12.18	4.07	0.384674	0	-	-	No	No	No	chloroplast
Rice_CUFF.24813.1	4.84	2.89	0.666096	0.3923	4.84	1.25	0.385274	0	-	-	No	No	No	chloroplast
Rice_CUFF.997.1	14.56	13.48	0.930591	0.9893	14.56	5.03	0.387532	0	-	-	No	No	No	nuclear
Rice_CUFF.23459.1	95.96	68.11	0.712768	0.2712	95.96	36.74	0.389233	0	-	-	No	No	No	mitochondria
Rice_CUFF.19784.1	3.34	2.36	0.774194	0.5675	3.34	0.7	0.391705	0	-	-	No	No	No	nuclear
Rice_CUFF.7000.1	7.53	5.29	0.737397	0.7465	7.53	2.37	0.395076	0	-	-	No	No	No	cytosol
Rice_CUFF.24269.1	5.77	5.5	0.960118	0.9893	5.77	1.69	0.397341	0	-	-	No	No	No	nuclear
Rice_CUFF.23654.1	5.39	5.71	1.05008	0.9893	5.39	1.54	0.397496	0	-	-	No	Yes	No	chloroplast
Rice_CUFF.20741.2	3.27	2.15	0.737705	0.6179	3.27	0.71	0.400468	0	-	-	No	No	No	cytosol
Rice_CUFF.7403.1	2.79	1.79	0.736148	0.7652	2.79	0.53	0.403694	0	-	-	No	No	No	nuclear
Rice_CUFF.997.2	10.11	8.82	0.883888	0.7267	10.11	3.49	0.40414	0	-	-	Yes	Yes	Yes	extracellular
Rice_CUFF.2417.1	2.45	1.27	0.657971	0.3972	2.45	0.43	0.414493	0	-	-	No	Yes	No	chloroplast
Rice_CUFF.10195.1	23.94	15.03	0.642743	0.0205	23.94	9.35	0.414996	0	-	-	No	No	No	extracellular
Rice_CUFF.35432.1	13.55	14.74	1.08179	0.9893	13.55	5.09	0.418557	0	-	-	No	No	No	mitochondria
Rice_CUFF.24359.1	12.34	8.79	0.733883	0.1749	12.34	4.59	0.41904	0	-	-	No	No	No	mitochondria
Rice_CUFF.39024.1	4.34	2.35	0.627341	0.1225	4.34	1.24	0.419476	0	-	-	No	No	No	chloroplast
Rice_CUFF.20883.1	3.18	2.36	0.803828	0.7695	3.18	0.76	0.421053	0	sp|Q0DG35|GLT2_ORYSJ, Desc:Glutamate synthase 2 [NADH], chloroplastic OS=Oryza sativa subsp. japonica GN=Os05g0555600 PE=2 SV=2, ID:0.930, Cov:0.886	GATase_2: Glutamine amidotransferases class-II (PF00310.1)	No	No	No	chloroplast
Rice_CUFF.30069.3	5.56	3.54	0.692073	0.3972	5.56	1.81	0.428354	0	-	-	No	No	No	chloroplast
Rice_CUFF.31391.1	14.2	15.78	1.10395	0.9893	14.2	5.55	0.430921	0	-	-	No	No	No	chloroplast
Rice_CUFF.13262.1	11.24	7.54	0.697712	0.385	11.24	4.28	0.431373	0	-	-	No	No	No	chloroplast
Rice_CUFF.5458.1	6.27	6.18	0.98762	0.9907	6.27	2.14	0.431912	0	-	-	No	No	No	nuclear
Rice_CUFF.12248.1	118.34	117.16	0.990112	0.9893	118.34	50.98	0.435562	0	-	-	No	No	No	chloroplast
Rice_CUFF.13263.1	12.66	8.04	0.661786	0.2434	12.66	5	0.439239	0	-	-	No	No	No	chloroplast
Rice_CUFF.34959.1	6.88	4.15	0.653553	0.0677	6.88	2.48	0.441624	0	-	-	No	No	No	chloroplast
Rice_CUFF.10196.1	25.52	18.51	0.735671	0.2036	25.52	10.76	0.443439	0	-	-	No	No	No	nuclear
Rice_CUFF.23653.1	5.65	5.84	1.02857	0.9893	5.65	1.99	0.449624	0	-	-	No	Yes	No	chloroplast
Rice_CUFF.19558.1	9.66	7.6	0.806754	0.6744	9.66	3.81	0.45122	0	-	-	No	No	No	cytosol
Rice_CUFF.17554.1	58.08	46.82	0.809411	0.2328	58.08	25.66	0.451253	0	sp|Q42093|AB2C_ARATH, Desc:ABC transporter C family member 2 OS=Arabidopsis thaliana GN=ABCC2 PE=1 SV=2, ID:0.518, Cov:0.909	-	No	No	No	nuclear
Rice_CUFF.16750.1	16.89	16.69	0.988821	0.9952	16.89	7.27	0.462269	0	sp|A7LFZ6|DCL4_ORYSJ, Desc:Endoribonuclease Dicer homolog 4 OS=Oryza sativa subsp. japonica GN=DCL4 PE=2 SV=1, ID:1.000, Cov:0.656	DEAD: DEAD/DEAH box helicase (PF00270.23)	No	No	No	cytosol
Rice_CUFF.19264.1	3.1	1.81	0.685366	0.3391	3.1	0.92	0.468293	0	-	-	No	No	No	chloroplast
Rice_CUFF.34300.1	16.5	15.05	0.917143	0.9893	16.5	7.32	0.475429	0	-	-	No	No	No	chloroplast
Rice_CUFF.1005.1	13.74	11.62	0.856174	0.4917	13.74	6.04	0.477612	0	-	-	No	No	No	mitochondria
Rice_CUFF.20486.1	15.03	8.8	0.611354	0.0051	15.03	6.75	0.483468	0	-	-	No	Yes	No	chloroplast
Rice_CUFF.1005.2	16.66	14.25	0.863533	0.7465	16.66	7.58	0.485844	0	-	-	Yes	Yes	Yes	plasma membrane
Rice_CUFF.37800.1	22.79	16.14	0.720471	0.2858	22.79	10.65	0.489702	0	-	-	No	No	No	chloroplast
Rice_CUFF.25404.1	10.53	12.5	1.17086	0.3969	10.53	4.69	0.493495	0	-	Transposase_28: Putative gypsy type transposon (PF04195.6)	No	No	No	cytosol
Rice_CUFF.2214.1	4.02	2.05	0.60757	0.0584	4.02	1.48	0.494024	0	-	-	No	No	No	nuclear
Rice_CUFF.28667.1	11.43	9.49	0.843926	0.8542	11.43	5.16	0.495575	0	-	-	No	No	No	chloroplast
Rice_CUFF.14984.1	10.6	6.89	0.680172	0.1907	10.6	4.75	0.49569	0	-	-	No	No	No	nuclear
Rice_CUFF.493.1	6.11	4.27	0.74121	0.0505	6.11	2.53	0.496484	0	-	-	No	No	No	chloroplast
Rice_CUFF.26083.1	19.98	16.87	0.851764	0.6864	19.98	9.44	0.497617	0	-	-	No	No	No	nuclear
Rice_CUFF.888.1	12.15	7.69	0.660837	0.0383	12.15	5.67	0.507224	0	-	-	No	No	No	nuclear
Rice_CUFF.26776.2	24.21	18.42	0.770329	0.2511	24.21	11.88	0.510908	0	gi|15222966|ref|NP_172837.1|, Desc:hydrolase, alpha/beta fold family protein [Arabidopsis thaliana], ID:0.667, Cov:0.593	Abhydrolase_6: Alpha/beta hydrolase family (PF12697.1)	No	Yes	No	chloroplast
Rice_CUFF.5006.1	62.13	51.42	0.83035	0.4801	62.13	31.6	0.516395	0	-	-	No	No	No	chloroplast
Rice_CUFF.26084.1	22.95	19.89	0.872234	0.8514	22.95	11.43	0.518998	0	-	-	No	No	No	nuclear
Rice_CUFF.7792.1	20.57	16.15	0.795086	0.6561	20.57	10.28	0.522949	0	gi|42568733|ref|NP_201147.2|, Desc:emb2746 (embryo defective 2746); DNA binding / catalytic/ hydrolase [Arabidopsis thaliana], ID:0.821, Cov:0.634	Lactamase_B: Metallo-beta-lactamase superfamily (PF00753.21)	No	Yes	No	chloroplast
Rice_CUFF.3683.2	5.93	5.54	0.943723	0.9893	5.93	2.66	0.528139	0	-	MULE: MULE transposase domain (PF10551.3)	No	No	No	mitochondria
Rice_CUFF.15529.1	20.97	13.42	0.65635	0.0097	20.97	10.64	0.529813	0	-	-	No	No	No	mitochondria
Rice_CUFF.3683.1	6.28	5.63	0.910714	0.9893	6.28	2.94	0.541209	0	-	MULE: MULE transposase domain (PF10551.3)	No	No	No	mitochondria
Rice_CUFF.495.1	8.16	6.17	0.782751	0.1604	8.16	3.96	0.541485	0	-	zf-CCHC: Zinc knuckle (PF00098.17)	No	No	Yes	chloroplast
Rice_CUFF.33050.1	2.17	3.05	1.2776	0.5587	2.17	0.75	0.55205	0	-	-	No	No	No	nuclear
Rice_CUFF.3684.1	5.16	4.28	0.857143	0.6731	5.16	2.41	0.553571	0	-	-	No	No	No	chloroplast
Rice_CUFF.26094.1	3.78	2.32	0.694561	0.0173	3.78	1.65	0.554393	0	-	RVT_2: Reverse transcriptase (RNA-dependent DNA polymerase) (PF07727.8)	No	No	No	nuclear
Rice_CUFF.2498.1	3.16	2.88	0.932692	0.9893	3.16	1.31	0.555288	0	gi|240256107|ref|NP_194828.6|, Desc:binding [Arabidopsis thaliana], ID:0.341, Cov:0.997	DRIM: Down-regulated in metastasis (PF07539.6)	No	No	No	chloroplast
Rice_CUFF.34408.1	10.23	11.05	1.07302	0.9893	10.23	5.33	0.563669	0	-	-	No	No	No	chloroplast
Rice_CUFF.35121.1	23.36	24.36	1.04105	0.9893	23.36	12.89	0.570197	0	-	-	No	No	No	chloroplast
Rice_CUFF.35163.1	4.6	4.41	0.966071	0.9893	4.6	2.2	0.571429	0	-	Transposase_21: Transposase family tnp2 (PF02992.8)	No	No	No	nuclear
Rice_CUFF.34900.1	7.52	6.23	0.848592	0.7743	7.52	3.88	0.57277	0	-	-	No	No	No	cytosol
Rice_CUFF.703.1	3.05	3.03	0.995062	0.9893	3.05	1.33	0.575309	0	-	-	No	No	No	nuclear
Rice_CUFF.35121.2	20.15	21.23	1.05106	0.9893	20.15	11.21	0.577305	0	-	-	No	No	No	chloroplast
Rice_CUFF.35163.2	7.03	6.68	0.956413	0.9893	7.03	3.64	0.577833	0	-	Transposase_24: Plant transposase (Ptta/En/Spm family) (PF03004.8)	No	No	No	chloroplast
Rice_CUFF.35163.4	4.57	4.44	0.976661	0.9893	4.57	2.22	0.578097	0	-	Transposase_21: Transposase family tnp2 (PF02992.8)	No	No	No	nuclear
Rice_CUFF.32993.1	28.59	27.95	0.978371	0.9893	28.59	16.14	0.57925	0	gi|15232846|ref|NP_186859.1|, Desc:UDP-glucoronosyl/UDP-glucosyl transferase family protein [Arabidopsis thaliana], ID:0.342, Cov:0.773	-	No	No	No	nuclear
Rice_CUFF.29051.1	8.28	5.29	0.677802	0.0662	8.28	4.4	0.581897	0	-	-	No	No	No	chloroplast
Rice_CUFF.22362.1	6.5	4.96	0.794667	0.4266	6.5	3.37	0.582667	0	-	-	No	No	No	chloroplast
Rice_CUFF.6164.1	45.32	43.52	0.96114	0.9893	45.32	26.3	0.589378	0	-	-	No	No	No	chloroplast
Rice_CUFF.18762.1	12.48	9.33	0.76632	0.136	12.48	7.03	0.595697	0	-	-	No	No	No	chloroplast
Rice_CUFF.19538.1	43.71	39.78	0.9121	0.8542	43.71	26.19	0.608141	0	-	-	No	No	No	chloroplast
Rice_CUFF.34358.1	11.28	12.91	1.13274	0.6336	11.28	6.66	0.623779	0	gi|240255963|ref|NP_193447.5|, Desc:unknown protein [Arabidopsis thaliana], ID:0.635, Cov:0.735	Chorein_N: N-terminal region of Chorein, a TM vesicle-mediated sorter (PF12624.1)	No	No	No	chloroplast
Rice_CUFF.34356.1	11.71	13.11	1.11015	0.6153	11.71	6.93	0.623918	0	gi|240255963|ref|NP_193447.5|, Desc:unknown protein [Arabidopsis thaliana], ID:0.507, Cov:0.999	DUF946: Plant protein of unknown function (DUF946) (PF06101.5)	No	No	No	cytosol
Rice_CUFF.23575.2	9.82	8.89	0.914048	0.9893	9.82	5.77	0.625693	0	sp|Q69VD5|PNH1_ORYSJ, Desc:Protein argonaute PNH1 OS=Oryza sativa subsp. japonica GN=PHN1 PE=2 SV=1, ID:0.838, Cov:0.953	DUF1785: Domain of unknown function (DUF1785) (PF08699.4), PAZ: PAZ domain (PF02170.16)	No	No	No	mitochondria
Rice_CUFF.23575.1	9.59	8.86	0.931067	0.9893	9.59	5.67	0.629839	0	sp|Q69VD5|PNH1_ORYSJ, Desc:Protein argonaute PNH1 OS=Oryza sativa subsp. japonica GN=PHN1 PE=2 SV=1, ID:0.838, Cov:0.950	DUF1785: Domain of unknown function (DUF1785) (PF08699.4), PAZ: PAZ domain (PF02170.16)	No	No	No	cytosol
Rice_CUFF.8315.1	5.86	5.16	0.897959	0.9208	5.86	3.4	0.641399	0	gi|145360308|ref|NP_180104.3|, Desc:unknown protein [Arabidopsis thaliana], ID:0.594, Cov:0.950	-	No	No	No	nuclear
Rice_CUFF.972.1	24.86	35.83	1.42421	0	24.86	16.01	0.657773	0	sp|Q53P49|GH312_ORYSJ, Desc:Probable indole-3-acetic acid-amido synthetase GH3.12 OS=Oryza sativa subsp. japonica GN=GH3.12 PE=2 SV=1, ID:0.620, Cov:0.500	-	No	No	No	cytosol
Rice_CUFF.3091.1	64.38	50.84	0.792903	0.0051	64.38	43.19	0.675895	0	-	-	No	No	No	chloroplast
Rice_CUFF.14321.1	56.47	66.9	1.18149	0.3329	56.47	38.49	0.687141	0	-	-	No	No	No	nuclear
Rice_CUFF.13782.1	122.68	103.16	0.842173	0.141	122.68	86.36	0.706339	0	-	-	No	No	No	nuclear
Rice_CUFF.11806.1	10.1	12.6	1.22523	0.1083	10.1	6.95	0.716216	0	-	-	No	No	No	cytosol
Rice_CUFF.7263.1	34.51	34.97	1.01295	0.9893	34.51	25.06	0.733878	0	-	-	No	No	No	chloroplast
Rice_CUFF.11805.1	13.67	15.73	1.14042	0.2886	13.67	10.04	0.752556	0	-	-	No	No	No	chloroplast
Rice_CUFF.14000.2	53.48	68.35	1.27294	0	53.48	40	0.75257	0	-	FAR1: FAR1 DNA-binding domain (PF03101.9)	No	No	No	nuclear
