# Supplementary material for: Simultaneous RNA-Seq Analysis of a Mixed Transcriptome of Rice and Blast Fungus Interaction
Source: PLoS One. 2012 Nov 6;7(11):e49423. doi: 10.1371/journal.pone.0049423 (PMC3490861; doi:10.1371/journal.pone.0049423)
Supplement: Table S4 — Expression profiles and functional annotations of infection-responsive fungal Cufflinks-predicted unannotated transcripts. (XLSX) [file pone.0049423.s006.xlsx]

## Sheet: common, up
Table S4-A. Commonly up-regulated fungal unannotated transcripts at the initial infection stage
	RPKM (COM)				RPKM (INC)
Transcript ID	Control	Infected	Fold change	FDR	Control	Infected	Fold change	FDR	RAP-DB Annotation	Homologs in UniProt & RefSeq	putative secreted protein	Secretory protein by SignalP	Secretory pathway by TargetP	Localization by WoLFPSORT
Blast_CUFF.2418.1	0	3809.04	3810.04	0	0	4183.17	4184.17	0	-	-	No	No	No	mitochondria
Blast_CUFF.980.1	0.31	1452.31	1109.4	0	0	2392.43	2393.43	0	-	-	No	No	No	mitochondria
Blast_CUFF.3194.1	0	1322.87	1323.87	0	0	1782.98	1783.98	0	-	-	No	No	No	cytosol
Blast_CUFF.4501.1	0.19	1256.84	1057.01	0	1.88	3122.26	1084.47	0	-	-	Yes	Yes	Yes	cytosol
Blast_CUFF.11866.1	0	564.53	565.53	0	0	507.25	508.25	0	-	-	No	No	No	cytosol
Blast_CUFF.1020.1	16975	82140.3	4.83867	0	62154.5	74379	1.19667	0	-	-	Yes	Yes	No	extracellular

## Sheet: COM, up
Table S4-B. Commonly up-regulated fungal unannotated transcripts at the initial infection stage
	RPKM (COM)				RPKM (INC)
Transcript ID	Control	Infected	Fold change	FDR	Control	Infected	Fold change	FDR	RAP-DB Annotation	Homologs in UniProt & RefSeq	putative secreted protein	Secretory protein by SignalP	Secretory pathway by TargetP	Localization by WoLFPSORT
Blast_CUFF.244.1	0	1080.24	1081.24	0	0	0	1	NaN	-	-	No	No	No	mitochondria
Blast_CUFF.10012.1	1.44	170.72	70.377	0	2.41	0	0.293255	0.3673	-	-	No	No	No	mitochondria
Blast_CUFF.1021.1	15339.6	68768.6	4.48286	0	57912.5	61791.8	1.06698	0.3644	-	-	No	No	No	mitochondria
Blast_CUFF.1016.1	9513.03	22186.2	2.33205	0	44872.1	20077.7	0.447456	0	-	-	No	No	No	mitochondria
Blast_CUFF.1017.1	24188.8	54147.2	2.23847	0	123759	45101.6	0.364436	0	sp|Q3E813|YL154_YEAST, Desc:Uncharacterized protein YLR154C-G OS=Saccharomyces cerevisiae GN=YLR154C-G PE=2 SV=1, ID:0.564, Cov:0.397	-	No	No	No	nuclear

## Sheet: INC, up
Table S4-C. Incompatible-specific up-regulated fungal unannotated transcripts at the initial infection stage
	RPKM (COM)				RPKM (INC)
Transcript ID	Control	Infected	Fold change	FDR	Control	Infected	Fold change	FDR	RAP-DB Annotation	Homologs in UniProt & RefSeq	putative secreted protein	Secretory protein by SignalP	Secretory pathway by TargetP	Localization by WoLFPSORT
Blast_CUFF.10133.1	0.98	96.56	49.2727	0.3327	1.64	347.04	131.833	0	-	-	No	No	No	nuclear
Blast_CUFF.8591.1	2.23	147.25	45.8978	0.3327	0.62	793.85	490.648	0	-	-	No	No	No	nuclear

## Sheet: INC, down
Table S4-D. Incompatible-specific down-regulated fungal unannotated transcripts at the initial infection stage
	RPKM (COM)				RPKM (INC)
Transcript ID	Control	Infected	Fold change	FDR	Control	Infected	Fold change	FDR	RAP-DB Annotation	Homologs in UniProt & RefSeq	putative secreted protein	Secretory protein by SignalP	Secretory pathway by TargetP	Localization by WoLFPSORT
Blast_CUFF.1019.1	3506.4	4735.31	1.35038	0.3327	14388.3	3388.15	0.235533	0	-	-	No	No	No	nuclear
Blast_CUFF.12167.1	226.99	131.37	0.580596	0.4846	676.55	0	0.00147591	0	sp|Q64133|AOFA_MOUSE, Desc:Amine oxidase [flavin-containing] A OS=Mus musculus GN=Maoa PE=1 SV=2, ID:0.636, Cov:0.123	-	No	No	No	mitochondria
Blast_CUFF.1016.1	9513.03	22186.2	2.33205	0	44872.1	20077.7	0.447456	0	-	-	No	No	No	mitochondria
Blast_CUFF.1017.1	24188.8	54147.2	2.23847	0	123759	45101.6	0.364436	0	sp|Q3E813|YL154_YEAST, Desc:Uncharacterized protein YLR154C-G OS=Saccharomyces cerevisiae GN=YLR154C-G PE=2 SV=1, ID:0.564, Cov:0.397	-	No	No	No	nuclear
