# Supplementary material for: Simultaneous RNA-Seq Analysis of a Mixed Transcriptome of Rice and Blast Fungus Interaction
Source: PLoS One. 2012 Nov 6;7(11):e49423. doi: 10.1371/journal.pone.0049423 (PMC3490861; doi:10.1371/journal.pone.0049423)
Supplement: Table S5 — Primer sequences for RT-PCR experiments. (XLSX) [file pone.0049423.s007.xlsx]

## Sheet: Primers
Table S5. Primer sequences for qRT-PCR experiments
Gene Symbol	Gene ID	Primer sequences
Rice
PR1	Os01g0382000	F: 5’-CTTGGCGAGAACCTCTTCTG-3’
		R: 5’-CAGCTGTTGGAGGCGTAGTC-3’
PR10	Os12g0555500	F: 5’-GGGCACCATCTACACCATGA-3’
		R: 5’-CGAGCACATCCGACTTTAGG-3’
POX22	Os07g0677200	F: 5’-ACGGGCCACACCACATATAC-3’
		R: 5’-ATGGCTGCTCTGCTCCATAC-3’
ubiquitin1	Os06g0681400	F: 5’-CCAGGACAAGATGATCTGCC-3’
		R: 5’-AAGAAGCTGAAGCATCCAGC-3’
Blast fungus
BAS1	MGG_04795	F: 5’-TTTACGGTGCTTGCCACCTTTACC-3’
		R: 5’-GCCTTCCATTGCTCGAATCTGCTT-3’
BAS2	MgP01990 (MGG_09693)	F: 5’-AAGAACGTCGGCACAGGTAACGG-3’
		R: 5’-CTTAACGGTCTGGGCCTTGTTGG-3’
BAS3	MgP06666 (MGG_11610)	F: 5’-AGACTTCCCCGGTGCCAAAGC-3’
		R: 5’-AGATGCAGGGGTTGTCCCCG-3’
BAS4	MgP01033 (MGG_10914)	F: 5’-AGCTCTCATTCTCAGCAATCGCCA-3’
		R: 5’-TCATTTCCGTCCAGAGACTTGGCA-3’
Mg-Actin	MGG_03982	F: 5’-AGCGTGGTATCCTCACTTTGC-3’
		R: 5’-ATCTTCTCTCGGTTGGACTTGG-3’
