# Supplementary material for: Simultaneous RNA-Seq Analysis of a Mixed Transcriptome of Rice and Blast Fungus Interaction
Source: PLoS One. 2012 Nov 6;7(11):e49423. doi: 10.1371/journal.pone.0049423 (PMC3490861; doi:10.1371/journal.pone.0049423)
Supplement: Table S6 — Upregulated rice pathogenesis-related genes. (XLSX) [file pone.0049423.s008.xlsx]

## Sheet: PR1(Proteinase Inhibitor)
Table S6-A. Up-regulated rice proteinase inhibitor genes
Gene ID	Pattern of up-regulation	RAP-DB Annotation	Homologs in UniProt & RefSeq	Pfam domain
Os01g0124000	common	Similar to Bowman Birk trypsin inhibitor. [-]	-	Bowman-Birk_leg: Bowman-Birk serine protease inhibitor family (PF00228.14)
Os01g0124200	common	Similar to Bowman Birk trypsin inhibitor. [-]	-	Bowman-Birk_leg: Bowman-Birk serine protease inhibitor family (PF00228.14)
Os01g0124401	common	Similar to Bowman-Birk type bran trypsin inhibitor. [-]	-	Bowman-Birk_leg: Bowman-Birk serine protease inhibitor family (PF00228.14)
Os01g0124650	common	Hypothetical conserved gene. [-]	-	Bowman-Birk_leg: Bowman-Birk serine protease inhibitor family (PF00228.14)
Os01g0132000	common	Similar to Wound-induced protease inhibitor (WIP1). [-]	-	Bowman-Birk_leg: Bowman-Birk serine protease inhibitor family (PF00228.14)
Os01g0615050	common	Proteinase inhibitor I13, potato inhibitor I family protein. [-]	-	potato_inhibit: Potato inhibitor I family (PF00280.12)
Os01g0615100	common	Similar to Substilin /chymotrypsin-like inhibitor (Proteinase inhibitor). [-]	-	potato_inhibit: Potato inhibitor I family (PF00280.12)
Os01g0803200	common	Cysteine proteinase inhibitor-I (Oryzacystatin-I). [OC-I,Oc1,OsCP1,SPOC-I]	-	Cystatin: Cystatin domain (PF00031.15)
Os03g0103300	INC	Similar to QLTG-3-1 protein. [-]	-	Tryp_alpha_amyl: Protease inhibitor/seed storage/LTP family (PF00234.16)
Os03g0429000	common	Proteinase inhibitor I25, cystatin domain containing protein. [-]	-	Cystatin: Cystatin domain (PF00031.15)
Os03g0734300	INC	Similar to Proteinase inhibitor type II CEVI57 precursor. [-]	-	Prot_inhib_II: Potato type II proteinase inhibitor family (PF02428.9)
Os03g0823400	COM	Similar to Bowman-Birk type trypsin inhibitor (WTI). [-]	-	Bowman-Birk_leg: Bowman-Birk serine protease inhibitor family (PF00228.14)
Os05g0409300	COM	Similar to Cystatin Hv-CPI3. [-]	sp|Q6I570|CYT3_ORYSJ, Desc:Cysteine proteinase inhibitor 3 OS=Oryza sativa subsp. japonica GN=Os05g0409300 PE=2 SV=1, ID:1.000, Cov:0.557	Cystatin: Cystatin domain (PF00031.15)
Os05g0494200	INC	Similar to Cystatin (Fragment). [OC-II,Oc2]	sp|P20907|CYT2_ORYSJ, Desc:Cysteine proteinase inhibitor 2 OS=Oryza sativa subsp. japonica GN=Os05g0494200 PE=2 SV=3, ID:1.000, Cov:0.242	-
Os07g0175600	INC	Plant lipid transfer protein and hydrophobic protein, helical domain containing protein. [-]	-	Tryp_alpha_amyl: Protease inhibitor/seed storage/LTP family (PF00234.16)
Os07g0198300	common	Bifunctional inhibitor/plant lipid transfer protein/seed storage domain containing protein. [-]	-	Tryp_alpha_amyl: Protease inhibitor/seed storage/LTP family (PF00234.16)
Os07g0290200	INC	Plant lipid transfer protein/seed storage/trypsin-alpha amylase inhibitor domain containing protein. [-]	-	Tryp_alpha_amyl: Protease inhibitor/seed storage/LTP family (PF00234.16)
Os09g0115500	INC	Proteinase inhibitor I3, Kunitz legume domain containing protein. [-]	-	CBS: CBS domain (PF00571.22)
Os11g0115350	COM	Similar to Non-specific lipid-transfer protein 2. [-]	-	Tryp_alpha_amyl: Protease inhibitor/seed storage/LTP family (PF00234.16)
Os11g0115400	COM	Lipid transfer protein LPT IV. [-]	-	Tryp_alpha_amyl: Protease inhibitor/seed storage/LTP family (PF00234.16)
Os12g0115000	COM	Similar to Non-specific lipid-transfer protein 2B. [-]	sp|Q7XJ39|NLT2A_ORYSJ, Desc:Non-specific lipid-transfer protein 2A OS=Oryza sativa subsp. japonica GN=LTP2-A PE=3 SV=2, ID:0.760, Cov:0.650	Tryp_alpha_amyl: Protease inhibitor/seed storage/LTP family (PF00234.16)

## Sheet: PR3,4,8(Chitinase)
Table S6-B. Up-regulated rice chitinase genes
Gene ID	Pattern of up-regulation	RAP-DB Annotation	Homologs in UniProt & RefSeq	Pfam domain
Os08g0522500	COM	Glycoside hydrolase, family 19 protein. [-]	sp|Q9MA41|CTL1_ARATH, Desc:Chitinase-like protein 1 OS=Arabidopsis thaliana GN=CTL1 PE=1 SV=1, ID:0.724, Cov:0.650	Glyco_hydro_19: Chitinase class I (PF00182.13)
Os01g0660200	common	Acidic class III chitinase OsChib3a precursor (Chitinase) (EC 3.2.1.14). [-]	-	Glyco_hydro_18: Glycosyl hydrolases family 18 (PF00704.22)
Os01g0687400	common	Similar to Chitinase (EC 3.2.1.14). [-]	-	Glyco_hydro_18: Glycosyl hydrolases family 18 (PF00704.22)
Os01g0860500	common	Similar to Hevamine A precursor [Includes: Chitinase (EC 3.2.1.14); Lysozyme (EC 3.2.1.17)]. [-]	-	Glyco_hydro_18: Glycosyl hydrolases family 18 (PF00704.22)
Os02g0806600	common	Chitinase (Fragment). [-]	-	-
Os03g0132900	common	Similar to Chitinase (EC 3.2.1.14) (Fragment). [Cht11]	-	Glyco_hydro_19: Chitinase class I (PF00182.13)
Os04g0493400	common	Similar to Chitinase. [Chi4,Cht4,OsChia2b]	sp|O04138|CHI4_ORYSJ, Desc:Chitinase 4 OS=Oryza sativa subsp. japonica GN=Cht4 PE=2 SV=2, ID:0.990, Cov:0.590	Glyco_hydro_19: Chitinase class I (PF00182.13)
Os04g0494100	common	Similar to Chitinase. [Cht5,OsChia4a]	sp|Q7Y1Z0|CHI5_ORYSJ, Desc:Chitinase 5 OS=Oryza sativa subsp. japonica GN=Cht5 PE=2 SV=1, ID:0.854, Cov:0.878	Chitin_bind_1: Chitin recognition protein (PF00187.13), Glyco_hydro_19: Chitinase class I (PF00182.13)
Os05g0247100	common	Similar to Chitinase (EC 3.2.1.14) III C00481-rice (EC 3.2.1.14). [-]	sp|Q53NL5|XIP2_ORYSJ, Desc:Xylanase inhibitor protein 2 OS=Oryza sativa subsp. japonica GN=Chib3H-h PE=1 SV=1, ID:0.646, Cov:0.643	Glyco_hydro_18: Glycosyl hydrolases family 18 (PF00704.22)
Os06g0726100	common	Similar to Seed chitinase-c. [CH6,Cht-3,Cht3,OsChia1c]	-	Chitin_bind_1: Chitin recognition protein (PF00187.13), Glyco_hydro_19: Chitinase class I (PF00182.13)
Os06g0726200	common	Endochitinase precursor (EC 3.2.1.14). [CH16,CHT-1,Chi-1,Chi1,Cht1,OsChia1,OsChia1a,RC24]	-	-
Os08g0518900	common	Chitinase (EC 3.2.1.14). [-]	sp|Q7GCM7|XIP1_ORYSJ, Desc:Xylanase inhibitor protein 1 OS=Oryza sativa subsp. japonica GN=RIXI PE=1 SV=1, ID:0.624, Cov:0.630	Glyco_hydro_18: Glycosyl hydrolases family 18 (PF00704.22)
Os10g0416100	common	Class III chitinase RCB4 (EC 3.2.1.14). [-]	-	Glyco_hydro_18: Glycosyl hydrolases family 18 (PF00704.22)
Os10g0416500	common	Similar to Chitinase 1 precursor (EC 3.2.1.14) (Tulip bulb chitinase-1) (TBC-1). [-]	-	Glyco_hydro_18: Glycosyl hydrolases family 18 (PF00704.22)
Os10g0542900	common	Similar to chitinase. [Cht2,Cht8,OsChia2a]	-	Glyco_hydro_19: Chitinase class I (PF00182.13)
Os11g0702100	common	Similar to Class III chitinase homologue (OsChib3H-h) (Fragment). [-]	-	Glyco_hydro_18: Glycosyl hydrolases family 18 (PF00704.22)
Os02g0605900	INC	Similar to Chitinase (EC 3.2.1.14) A. [Cht6]	-	Chitin_bind_1: Chitin recognition protein (PF00187.13), Glyco_hydro_19: Chitinase class I (PF00182.13)
Os05g0399300	INC	Similar to Chitinase. [Chia1b,Cht2,OsChia1b,RC7]	sp|Q7DNA1|CHI2_ORYSJ, Desc:Chitinase 2 OS=Oryza sativa subsp. japonica GN=Cht2 PE=1 SV=1, ID:0.879, Cov:0.708	Glyco_hydro_19: Chitinase class I (PF00182.13)
Os08g0518800	INC	Similar to Class III chitinase homologue (OsChib3H-h) (Fragment). [-]	sp|Q53NL5|XIP2_ORYSJ, Desc:Xylanase inhibitor protein 2 OS=Oryza sativa subsp. japonica GN=Chib3H-h PE=1 SV=1, ID:0.801, Cov:0.823	-
Os09g0494200	INC	Similar to Chitinase-like protein (EC 3.2.1.14). [-]	-	Glyco_hydro_19: Chitinase class I (PF00182.13)
Os10g0416800	INC	Similar to Chitinase 2 (EC 3.2.1.14) (Tulip bulb chitinase-2) (TBC-2). [-]	-	Glyco_hydro_18: Glycosyl hydrolases family 18 (PF00704.22)
Os11g0700900	INC	Class III chitinase homologue (OsChib3H-b). [-]	-	Glyco_hydro_18: Glycosyl hydrolases family 18 (PF00704.22)
Os11g0701400	INC	Chitinase (EC 3.2.1.14) III C10150-rice (EC 3.2.1.14). [-]	-	Glyco_hydro_18: Glycosyl hydrolases family 18 (PF00704.22)
Os11g0701500	INC	Similar to Class III chitinase homologue (OsChib3H-g) (Fragment). [-]	-	Glyco_hydro_18: Glycosyl hydrolases family 18 (PF00704.22)

## Sheet: PR2(GH17)
Table S6-C. Up-regulated rice GH17 family genes
Gene ID	Pattern of up-regulation	RAP-DB Annotation	Homologs in UniProt & RefSeq	Pfam domain
Os01g0713200	common	Similar to Beta-glucanase. [-]	-	Glyco_hydro_17: Glycosyl hydrolases family 17 (PF00332.12)
Os01g0860800	common	Glycoside hydrolase, family 17 protein. [-]	-	Glyco_hydro_17: Glycosyl hydrolases family 17 (PF00332.12)
Os01g0940700	common	Similar to Glucan endo-1,3-beta-glucosidase GII precursor (EC 3.2.1.39) ((1->3)- beta-glucan endohydrolase GII) ((1->3)-beta-glucanase isoenzyme GII) (Beta-1,3-endoglucanase GII). [-]	-	Glyco_hydro_17: Glycosyl hydrolases family 17 (PF00332.12)
Os01g0940800	common	Similar to Beta-1,3-glucanase precursor. [-]	-	Glyco_hydro_17: Glycosyl hydrolases family 17 (PF00332.12)
Os01g0942300	INC	Similar to Beta glucanase precursor (EC 3.2.1.73) (Fragment). [-]	-	Glyco_hydro_17: Glycosyl hydrolases family 17 (PF00332.12)
Os01g0944700	common	Similar to Beta-1,3-glucanase precursor. [-]	-	Glyco_hydro_17: Glycosyl hydrolases family 17 (PF00332.12)
Os01g0944900	INC	Similar to Beta-1,3-glucanase precursor. [-]	-	Glyco_hydro_17: Glycosyl hydrolases family 17 (PF00332.12)
Os01g0946700	common	Similar to Glucan endo-1,3-beta-glucosidase GV (EC 3.2.1.39) ((1->3)-beta-glucan endohydrolase GV) ((1->3)-beta-glucanase isoenzyme GV) (Beta-1,3- endoglucanase GV). [-]	-	Glyco_hydro_17: Glycosyl hydrolases family 17 (PF00332.12)
Os01g0947000	common	Similar to Beta-1,3-glucanase precursor. [-]	-	Glyco_hydro_17: Glycosyl hydrolases family 17 (PF00332.12)
Os01g0947700	COM	Beta-1,3-glucanase. [-]	-	Glyco_hydro_17: Glycosyl hydrolases family 17 (PF00332.12), LRR_1: Leucine Rich Repeat (PF00560.27)
Os02g0532900	INC	Glycoside hydrolase, family 17 protein. [-]	-	Glyco_hydro_17: Glycosyl hydrolases family 17 (PF00332.12)
Os03g0656800	common	Similar to 3-glucanase. [-]	-	Glyco_hydro_17: Glycosyl hydrolases family 17 (PF00332.12), X8: X8 domain (PF07983.7)
Os03g0669300	common	Beta-1,3-glucanase-like protein. [-]	-	Glyco_hydro_17: Glycosyl hydrolases family 17 (PF00332.12), X8: X8 domain (PF07983.7)
Os03g0669300	COM	Glycoside hydrolase, family 17 protein. [-]	-	Glyco_hydro_17: Glycosyl hydrolases family 17 (PF00332.12)
Os03g0792800	INC	Beta-1,3-glucanase-like protein. [-]	-	Glyco_hydro_17: Glycosyl hydrolases family 17 (PF00332.12), X8: X8 domain (PF07983.7)
Os04g0412300	INC	Similar to H0717B12.10 protein. [-]	gi|42570949|ref|NP_973548.1|, Desc:glycosyl hydrolase family 17 protein [Arabidopsis thaliana], ID:0.613, Cov:0.650	Glyco_hydro_17: Glycosyl hydrolases family 17 (PF00332.12)
Os05g0375400	COM	Beta-glucanase precursor. [-]	sp|P12257|GUB2_HORVU, Desc:Lichenase-2 (Fragment) OS=Hordeum vulgare PE=1 SV=1, ID:0.734, Cov:0.583	Glyco_hydro_17: Glycosyl hydrolases family 17 (PF00332.12)
Os05g0443400	INC	Glycoside hydrolase, family 17 protein. [-]	sp|Q9ZQG9|E1314_ARATH, Desc:Glucan endo-1,3-beta-glucosidase 14 OS=Arabidopsis thaliana GN=At2g27500/F10A12.18 PE=1 SV=2, ID:0.690, Cov:0.033	Glyco_hydro_17: Glycosyl hydrolases family 17 (PF00332.12)
Os06g0531000	INC	Similar to predicted protein. [-]	gi|30691233|ref|NP_174300.2|, Desc:glycosyl hydrolase family 17 protein [Arabidopsis thaliana], ID:0.600, Cov:0.654	Glyco_hydro_17: Glycosyl hydrolases family 17 (PF00332.12)
Os07g0539100	common	Glycoside hydrolase, family 17 protein. [-]	-	Glyco_hydro_17: Glycosyl hydrolases family 17 (PF00332.12), X8: X8 domain (PF07983.7)
Os07g0539300	common/INC	Glycoside hydrolase, family 17 protein. [-]	-	Glyco_hydro_17: Glycosyl hydrolases family 17 (PF00332.12), X8: X8 domain (PF07983.7)
Os07g0539900	common	Similar to Beta-1,3-glucanase-like protein. [-]	-	Glyco_hydro_17: Glycosyl hydrolases family 17 (PF00332.12), X8: X8 domain (PF07983.7)
Os11g0704600	INC	Similar to Beta-1,3 glucanase precursor (EC 3.2.1.39). [-]	-	Glyco_hydro_17: Glycosyl hydrolases family 17 (PF00332.12), X8: X8 domain (PF07983.7)

## Sheet: PR9(Peroxidase)
Table S6-D. Up-regulated rice peroxidase genes
Gene ID	Pattern of up-regulation	RAP-DB Annotation	Homologs in UniProt & RefSeq	Pfam domain
Os01g0326300	common	Haem peroxidase, plant/fungal/bacterial family protein. [-]	-	peroxidase: Peroxidase (PF00141.17)
Os01g0327400	common	Similar to Peroxidase (Fragment). [-]	-	peroxidase: Peroxidase (PF00141.17)
Os01g0787000	INC	Similar to Peroxidase (EC 1.11.1.7). [-]	-	peroxidase: Peroxidase (PF00141.17)
Os01g0962700	common	Similar to Peroxidase 12 precursor (EC 1.11.1.7) (Atperox P12) (PRXR6) (ATP4a). [-]	-	peroxidase: Peroxidase (PF00141.17)
Os01g0963000	common	Similar to Peroxidase BP 1 precursor. [-]	-	peroxidase: Peroxidase (PF00141.17)
Os02g0240100	common	Similar to Peroxidase 2 (Fragment). [-]	-	peroxidase: Peroxidase (PF00141.17)
Os02g0240300	common	Similar to Class III peroxidase GvPx2b (Fragment). [-]	-	peroxidase: Peroxidase (PF00141.17)
Os02g0704500	INC	Phosphatidic acid phosphatase type 2/haloperoxidase domain containing protein. [-]	-	PAP2: PAP2 superfamily (PF01569.15)
Os03g0235000	common	Similar to Peroxidase. [-]	-	peroxidase: Peroxidase (PF00141.17)
Os03g0285700	common	Similar to L-ascorbate peroxidase. [APXa,OsAPX1]	-	peroxidase: Peroxidase (PF00141.17)
Os03g0358100	INC	Similar to Glutathione peroxidase. [-]	-	GSHPx: Glutathione peroxidase (PF00255.13)
Os03g0762400	INC	Similar to Peroxidase2 precursor (EC 1.11.1.7). [-]	-	peroxidase: Peroxidase (PF00141.17)
Os03g0805400	common	Phosphatidic acid phosphatase type 2/haloperoxidase domain containing protein. [-]	-	PAP2: PAP2 superfamily (PF01569.15)
Os04g0434800	INC	Similar to Thylakoid-bound ascorbate peroxidase (EC 1.11.1.11) (Fragment). [-]	sp|Q7XJ02|APX7_ORYSJ, Desc:Probable L-ascorbate peroxidase 7, chloroplastic OS=Oryza sativa subsp. japonica GN=APX7 PE=2 SV=1, ID:0.934, Cov:0.649	peroxidase: Peroxidase (PF00141.17)
Os04g0651000	INC	Similar to Peroxidase. [-]	sp|P22195|PER1_ARAHY, Desc:Cationic peroxidase 1 OS=Arachis hypogaea GN=PNC1 PE=1 SV=2, ID:0.615, Cov:0.669	peroxidase: Peroxidase (PF00141.17)
Os04g0688100	common	Peroxidase (EC 1.11.1.7). [-]	sp|Q01548|PER2_HORVU, Desc:Peroxidase 2 (Fragment) OS=Hordeum vulgare PE=2 SV=1, ID:0.625, Cov:0.307	peroxidase: Peroxidase (PF00141.17)
Os04g0688200	common	Similar to Peroxidase (EC 1.11.1.7). [-]	sp|P84516|PER1_SORBI, Desc:Cationic peroxidase SPC4 (Fragment) OS=Sorghum bicolor PE=1 SV=1, ID:0.529, Cov:0.370	peroxidase: Peroxidase (PF00141.17)
Os04g0688300	common	Haem peroxidase, plant/fungal/bacterial family protein. [-]	sp|P84516|PER1_SORBI, Desc:Cationic peroxidase SPC4 (Fragment) OS=Sorghum bicolor PE=1 SV=1, ID:0.500, Cov:0.402	peroxidase: Peroxidase (PF00141.17)
Os04g0688500	common	Peroxidase (EC 1.11.1.7). [-]	sp|P84516|PER1_SORBI, Desc:Cationic peroxidase SPC4 (Fragment) OS=Sorghum bicolor PE=1 SV=1, ID:0.566, Cov:0.375	peroxidase: Peroxidase (PF00141.17)
Os05g0134400	INC	Haem peroxidase, plant/fungal/bacterial family protein. [-]	sp|O22959|PER19_ARATH, Desc:Peroxidase 19 OS=Arabidopsis thaliana GN=PER19 PE=2 SV=1, ID:0.410, Cov:0.157	peroxidase: Peroxidase (PF00141.17)
Os05g0135400	INC	Plant peroxidase domain containing protein. [-]	sp|O04796|PERN_IPOBA, Desc:Neutral peroxidase OS=Ipomoea batatas PE=1 SV=1, ID:0.704, Cov:0.098	peroxidase: Peroxidase (PF00141.17)
Os06g0306300	COM	Haem peroxidase domain containing protein. [-]	sp|P37834|PER1_ORYSJ, Desc:Peroxidase 1 OS=Oryza sativa subsp. japonica GN=PRX74 PE=2 SV=2, ID:0.681, Cov:0.106	peroxidase: Peroxidase (PF00141.17)
Os06g0521500	common	Haem peroxidase family protein. [-]	sp|P15984|PERX_WHEAT, Desc:Peroxidase (Fragment) OS=Triticum aestivum PE=3 SV=1, ID:0.611, Cov:0.123	peroxidase: Peroxidase (PF00141.17)
Os06g0522300	common	Haem peroxidase family protein. [-]	sp|Q9LVL1|PER68_ARATH, Desc:Peroxidase 68 OS=Arabidopsis thaliana GN=PER68 PE=2 SV=1, ID:0.460, Cov:0.628	peroxidase: Peroxidase (PF00141.17)
Os06g0547400	common	Similar to Peroxidase P7 (EC 1.11.1.7) (TP7). [-]	sp|Q9FLC0|PER52_ARATH, Desc:Peroxidase 52 OS=Arabidopsis thaliana GN=PER52 PE=2 SV=1, ID:0.656, Cov:0.656	peroxidase: Peroxidase (PF00141.17)
Os06g0625500	INC	Similar to Thioredoxin peroxidase. [-]	-	Redoxin: Redoxin (PF08534.4)
Os07g0676900	INC	Similar to Peroxidase (EC 1.11.1.7). [-]	-	peroxidase: Peroxidase (PF00141.17)
Os07g0677100	common	Peroxidase. [-]	-	peroxidase: Peroxidase (PF00141.17)
Os07g0677200	common	Peroxidase. [-]	-	peroxidase: Peroxidase (PF00141.17)
Os07g0677500	INC	Similar to Peroxidase precursor (EC 1.11.1.7). [-]	-	peroxidase: Peroxidase (PF00141.17)
Os07g0677600	COM	Similar to Cationic peroxidase. [-]	-	peroxidase: Peroxidase (PF00141.17)
Os07g0694700	INC	L-ascorbate peroxidase. [APXb,OsAPX2,OsAPx02,SS622]	-	peroxidase: Peroxidase (PF00141.17)
Os08g0113000	COM	Similar to Peroxidase 47 precursor (EC 1.11.1.7) (Atperox P47) (ATP32). [-]	sp|Q9SZB9|PER47_ARATH, Desc:Peroxidase 47 OS=Arabidopsis thaliana GN=PER47 PE=2 SV=1, ID:0.534, Cov:0.623	peroxidase: Peroxidase (PF00141.17)
Os08g0127500	INC	Acid phosphatase/vanadium-dependent haloperoxidase related family protein. [-]	gi|18395459|ref|NP_564215.1|, Desc:unknown protein [Arabidopsis thaliana], ID:0.688, Cov:0.510	DUF212: Divergent PAP2 family (PF02681.8)
Os08g0522400	COM	Haem peroxidase family protein. [-]	sp|Q8GY91|APX6_ARATH, Desc:Putative L-ascorbate peroxidase 6 OS=Arabidopsis thaliana GN=APX6 PE=2 SV=1, ID:0.619, Cov:0.539	peroxidase: Peroxidase (PF00141.17)
Os10g0109300	common	Similar to Peroxidase (EC 1.11.1.7). [-]	-	peroxidase: Peroxidase (PF00141.17)
Os10g0109600	common	Peroxidase (EC 1.11.1.7). [-]	-	peroxidase: Peroxidase (PF00141.17)
Os11g0112200	INC	Similar to Cationic peroxidase 1 precursor (EC 1.11.1.7) (PNPC1). [-]	-	peroxidase: Peroxidase (PF00141.17)
Os12g0111800	INC	Similar to Class III peroxidase 136. [-]	sp|P22195|PER1_ARAHY, Desc:Cationic peroxidase 1 OS=Arachis hypogaea GN=PNC1 PE=1 SV=2, ID:0.688, Cov:0.783	peroxidase: Peroxidase (PF00141.17)
Os12g0448900	common	Similar to Pathogen-inducible alpha-dioxygenase. [-]	gi|15232116|ref|NP_186791.1|, Desc:DOX1; lipoxygenase [Arabidopsis thaliana], ID:0.617, Cov:0.817	An_peroxidase: Animal haem peroxidase (PF03098.9)

## Sheet: Other PR
Table S6-E. Up-regulated rice other PR genes
Gene ID	Pattern of up-regulation	RAP-DB Annotation	Homologs in UniProt & RefSeq	Pfam domain
Os01g0131600	common	Similar to pathogenesis-related transcriptional activator PTI6. [-]	-	AP2: AP2 domain (PF00847.14)
Os01g0382000	INC	Similar to Pathogenesis-related protein PRB1-2 precursor. [-]	-	CAP: Cysteine-rich secretory protein family (PF00188.20)
Os01g0382400	common	Similar to Pathogenesis-related protein PRB1-2 precursor. [-]	-	CAP: Cysteine-rich secretory protein family (PF00188.20)
Os01g0693400	common	Pathogenesis-related transcriptional factor and ERF, DNA-binding domain containing protein. [-]	-	AP2: AP2 domain (PF00847.14), B3: B3 DNA binding domain (PF02362.15)
Os03g0183300	common	Pathogenesis-related transcriptional factor and ERF domain containing protein. [-]	-	AP2: AP2 domain (PF00847.14)
Os03g0300400	common	Pathogen-related protein (JIOsPR10). [-]	-	Bet_v_1: Pathogenesis-related protein Bet v I family (PF00407.13)
Os04g0398000	INC	Pathogenesis-related transcriptional factor and ERF domain containing protein. [-]	sp|Q9CA27|EF118_ARATH, Desc:Ethylene-responsive transcription factor ERF118 OS=Arabidopsis thaliana GN=ERF118 PE=2 SV=1, ID:0.833, Cov:0.039	AP2: AP2 domain (PF00847.14)
Os04g0546800	common	Pathogenesis-related transcriptional factor and ERF domain containing protein. [-]	sp|Q9CA27|EF118_ARATH, Desc:Ethylene-responsive transcription factor ERF118 OS=Arabidopsis thaliana GN=ERF118 PE=2 SV=1, ID:0.774, Cov:0.061	AP2: AP2 domain (PF00847.14)
Os05g0316800	common	Similar to Ethylene-responsive transcription factor 9 (Ethylene-responsive element binding factor 9) (EREBP-9) (AtERF9). [-]	sp|O04682|PTI6_SOLLC, Desc:Pathogenesis-related genes transcriptional activator PTI6 OS=Solanum lycopersicum GN=PTI6 PE=2 SV=1, ID:0.489, Cov:0.112	AP2: AP2 domain (PF00847.14)
Os05g0437100	INC	Pathogenesis-related transcriptional factor and ERF domain containing protein. [-]	sp|Q7G1L2|RAP26_ARATH, Desc:Ethylene-responsive transcription factor RAP2-6 OS=Arabidopsis thaliana GN=RAP2-6 PE=2 SV=2, ID:0.653, Cov:0.146	AP2: AP2 domain (PF00847.14)
Os07g0127500	common	Similar to PR-1a pathogenesis related protein (Hv-1a) precursor. [-]	-	CAP: Cysteine-rich secretory protein family (PF00188.20)
Os07g0127700	INC	Similar to Pathogenesis-related protein class 1. [-]	-	CAP: Cysteine-rich secretory protein family (PF00188.20)
Os07g0129200	INC	Similar to Pathogenesis-related protein PR1a. [-]	-	CAP: Cysteine-rich secretory protein family (PF00188.20)
Os07g0129300	common	Similar to PR1a protein. [-]	-	CAP: Cysteine-rich secretory protein family (PF00188.20)
Os07g0227600	INC	Pathogenesis-related transcriptional factor and ERF domain containing protein. [-]	-	AP2: AP2 domain (PF00847.14)
Os09g0286600	common	Pathogenesis-related transcriptional factor and ERF domain containing protein. [-]	-	AP2: AP2 domain (PF00847.14)
Os09g0572000	common	Pathogenesis-related transcriptional factor and ERF domain containing protein. [-]	-	AP2: AP2 domain (PF00847.14)
Os12g0555000	common	Similar to Probenazole-inducible protein PBZ1. [-]	sp|P38949|MPAC1_CARBE, Desc:Major pollen allergen Car b 1 isoforms 1A and 1B OS=Carpinus betulus PE=1 SV=2, ID:0.349, Cov:0.576	Bet_v_1: Pathogenesis-related protein Bet v I family (PF00407.13)
Os12g0555200	common	Similar to Probenazole-inducible protein PBZ1. [-]	sp|Q43560|PR1_MEDSA, Desc:Class-10 pathogenesis-related protein 1 OS=Medicago sativa GN=MSPR10-1 PE=2 SV=1, ID:0.340, Cov:0.547	Bet_v_1: Pathogenesis-related protein Bet v I family (PF00407.13)
Os12g0555300	INC	Similar to Pathogenesis-related protein PR-10a. [-]	sp|P43185|BEV1L_BETVE, Desc:Major pollen allergen Bet v 1-L OS=Betula verrucosa GN=BETV1L PE=1 SV=2, ID:0.364, Cov:0.907	-
Os12g0555500	common	Probenazole-inducible protein PBZ1. [-]	sp|P43177|BEV1D_BETVE, Desc:Major pollen allergen Bet v 1-D/H OS=Betula verrucosa GN=BETV1D PE=1 SV=2, ID:0.342, Cov:0.550	Bet_v_1: Pathogenesis-related protein Bet v I family (PF00407.13)
Os12g0569300	INC	Thaumatin, pathogenesis-related family protein. [-]	gi|15227907|ref|NP_179376.1|, Desc:pathogenesis-related thaumatin family protein [Arabidopsis thaliana], ID:0.508, Cov:0.182	Thaumatin: Thaumatin family (PF00314.11)
Os12g0569500	common	Thaumatin, pathogenesis-related family protein. [-]	sp|Q53MB8|TLPH_ORYSJ, Desc:Thaumatin-like protein OS=Oryza sativa subsp. japonica GN=Os11g0706600 PE=2 SV=1, ID:0.441, Cov:0.417	Thaumatin: Thaumatin family (PF00314.11)
Os12g0628600	common	Similar to Thaumatin-like pathogenesis-related protein 3 precursor. [-]	sp|P31110|TLP_ORYSJ, Desc:Thaumatin-like protein OS=Oryza sativa subsp. japonica GN=Os12g0628600 PE=1 SV=1, ID:1.000, Cov:0.584	Thaumatin: Thaumatin family (PF00314.11)
Os12g0630200	common	Thaumatin, pathogenesis-related family protein. [-]	sp|P33044|THHR_HORVU, Desc:Antifungal protein R (Fragment) OS=Hordeum vulgare PE=1 SV=1, ID:0.767, Cov:0.144	Thaumatin: Thaumatin family (PF00314.11)
