# Supplementary material for: Simultaneous RNA-Seq Analysis of a Mixed Transcriptome of Rice and Blast Fungus Interaction
Source: PLoS One. 2012 Nov 6;7(11):e49423. doi: 10.1371/journal.pone.0049423 (PMC3490861; doi:10.1371/journal.pone.0049423)
Supplement: Table S7 — Highly upregulated candidate fungal effectors. (XLSX) [file pone.0049423.s009.xlsx]

## Sheet: Sheet1
Table S6. highly up-regulated candidates of novel fungal effectors
	Fold-change
Transcript ID	COM	INC
Common
MgP09009 (MGG_08715)	1452.14	2992.33
MgP01455 (MGG_10705)	1191.43	1689.43
MgP08977 (MGG_11072)	505.469	1834.57
MgP07633 (MGG_10276)	978.878	1224.36
MgP05098 (MGG_01964)	757.087	1206.85
MgP00207 (MGG_15336)	922.9	737.33
MgP01747 (MGG_09387)	705.78	905.68
MgP06715 (MGG_00230)	791.11	581.87
MgP03935 (MGG_04776)	225.669	1044.21
MGG_13133 (MGG_13133)	443.85	717.26
MgP02146 (MGG_10010)	481.794	609.32
MGG_02990 (MGG_02990)	421.71	662.54
MgP01739 (MGG_09395)	148.216	842.189
MgP06952 (MGG_00043)	357.96	562.31
MgP03211 (MGG_13049)	190.602	594.793
MgP00830 (MGG_08482)	477.38	297.08
MgP00525 (MGG_09629)	249	502.38
MgA01101 (MGG_05638)	316.48	411.519
MgP02133	243.05	435.99
MgP00640 (MGG_10452)	14.1465	646.41
MgP00566	330.64	319.444
MgP00546 (MGG_09605)	173.477	456.22
MgP03539	274.95	308.69
MgP10008 (MGG_08940)	243.88	219.24
MgP02642 (MGG_06578)	147.875	310.969
MgP00631 (MGG_10460)	112.436	337.824
MgP08256 (MGG_09047)	258.2	185.89
MgP08528 (MGG_06123)	101.088	316.095
MgP04837 (MGG_02296)	215.18	193.45
MGG_15371 (MGG_15371)	198.64	203.58
MGG_09628 (MGG_09628)	118.8	283.26
MgP03451 (MGG_05716)	123.266	245.385
MgP02215 (MGG_10080)	212.87	153.3
MgP00251 (MGG_08027)	118.6	187.056
MgA04224 (MGG_08158)	196.588	97.6713
COM
MgP08281	667.78	1
MgP08129 (MGG_12655)	568.7	80.3312
MgP10030 (MGG_11292)	383.46	69.73
MgP10060 (MGG_08992)	328.22	1
MgP06706 (MGG_00242)	323.744	1
MgP10865 (MGG_07869)	272.84	1
MgP04870 (MGG_02255)	165.37	99.46
INC
MGG_09379 (MGG_09379	194.11	868.6
MgP03204	315.13	565.52
MgP03326	1	824.25
MgP02275 (MGG_06224)	0.819672	706.65
MgP02157 (MGG_10020)	0.819672	558.09
MgP07724	0.588235	499.1
MGG_01953 (MGG_01953)	1	457.24
MGG_15376 (MGG_15376)	81.13	361.02
MgP05665 (MGG_07630)	40.1713	359.8
MGG_02207 (MGG_02207)	0.813008	331.77
MgP00354 (MGG_14269)	15.0682	287.286
MgP08160 (MGG_02564)	39.88	245.53
MgA00608 (MGG_10004)	79.1261	199.203
MGG_09627 (MGG_09627)	75.56	201.98
MgP11525 (MGG_07348)	34.8905	195.81
MgP04921 (MGG_02155)	1	153.85
